# Supplementary material for: Core Genome Multilocus Sequence Typing for Identification of Globally Distributed Clonal Groups and Differentiation of Outbreak Strains of Listeria monocytogenes
Source: Appl Environ Microbiol. 2016 Sep 30;82(20):6258–72. doi: 10.1128/AEM.01532-16 (PMC5068157; doi:10.1128/AEM.01532-16)
Supplement: Supplemental material [file AEM.01532-16_zam999117471sd3.xls]

## Sheet: L_monocytogenes_cgMLST_2400_tar
Table S2. Core gene set of LmLI-cgMLST
Gene ID	Gene name	Note on protein function	Protein name	Position in the reference genome	Length of coding sequence
HK92_RS00015			hypothetical protein	3046	459
HK92_RS00020			excinuclease Uvr	3517	519
HK92_RS00025			protein arginine kinase	4032	1023
HK92_RS00030			ATP-dependent Clp protease ATP-binding subunit ClpC	5083	2463
HK92_RS00035			DNA repair protein RadA	7692	1374
HK92_RS00040			hypothetical protein	9198	1074
HK92_RS00045			2-C-methyl-D-erythritol 4-phosphate cytidylyltransferase	10291	699
HK92_RS00055			glutamate--tRNA ligase	11474	1476
HK92_RS00060			serine acetyltransferase	13349	615
HK92_RS00065			cysteine--tRNA ligase	13970	1416
HK92_RS00070			Mini-ribonuclease 3	15389	411
HK92_RS00075			23S rRNA (guanosine(2251)-2'-O)-methyltransferase RlmB	15799	756
HK92_RS00080			hypothetical protein	16557	513
HK92_RS00085			RNA polymerase factor sigma-70	17150	606
HK92_RS00090			50S ribosomal protein L33	17859	150
HK92_RS00095			preprotein translocase subunit SecE	18028	180
HK92_RS00100			transcription termination/antitermination protein NusG	18337	534
HK92_RS00105			hypothetical protein	18925	471
HK92_RS00110			50S ribosomal protein L11	19522	426
HK92_RS00115			50S ribosomal protein L1	19987	690
HK92_RS00120			50S ribosomal protein L10	20924	501
HK92_RS00125	rplL	present in two forms; L12 is normal, while L7 is aminoacylated at the N-terminal serine; the only multicopy ribosomal protein; 4:1 ratio of L7/L12 per ribosome; two L12 dimers bind L10; critically important for translation efficiency and fidelity; stimulates GTPase activity of translation factors;	50S ribosomal protein L7/L12	21503	363
HK92_RS00130			16S RNA G1207 methylase RsmC	22008	606
HK92_RS00135			RNA-splicing ligase RtcB	22960	1179
HK92_RS00140			transcriptional regulator	24283	996
HK92_RS00145			sugar ABC transporter substrate-binding protein	25416	1227
HK92_RS00150			sugar ABC transporter permease	26660	1338
HK92_RS00155			sugar ABC transporter permease	27999	831
HK92_RS00160			alpha-glucosidase	28844	1698
HK92_RS00165			sucrose phosphorylase	30542	1443
HK92_RS00170			hypothetical protein	32050	246
HK92_RS00175			DNA-directed RNA polymerase subunit beta	32541	3555
HK92_RS00180			DNA-directed RNA polymerase subunit beta'	36266	3606
HK92_RS00185			hydrolase	39947	546
HK92_RS00190			6-phospho-beta-glucosidase	40558	1461
HK92_RS00200			internalin	43898	1647
HK92_RS00205			internalin	45740	1707
HK92_RS00210			internalin	47654	1500
HK92_RS00215			succinyl-diaminopimelate desuccinylase	49287	1140
HK92_RS00220			transcriptional regulator	50573	417
HK92_RS00225			glyoxalase	50996	960
HK92_RS00230			phosphoglycerate mutase	52027	636
HK92_RS00235			transporter	52746	1887
HK92_RS00240			hypothetical protein	54661	1086
HK92_RS00245			hypothetical protein	55880	627
HK92_RS00250			aryl-phospho-beta-D-glucosidase	56507	1437
HK92_RS00255		YidA; catalyzes the dephosphorylation of erythrose 4-phosphate (preferred substrate), mannose 1-phosphate and p-nitrophenyl phosphate; hydrolyzes the alpha-D-glucose-1-phosphate but not the beta form; member of the haloacid dehalogenase-like hydrolases superfamily and Cof family of proteins;	sugar phosphate phosphatase	58063	813
HK92_RS00260			GNAT family acetyltransferase	59011	504
HK92_RS00265			GNAT family acetyltransferase	59551	663
HK92_RS00270			competence protein ComEC	60471	843
HK92_RS00275			haloacid dehalogenase	61330	822
HK92_RS00280			oxidoreductase	62267	972
HK92_RS00285			sugar ABC transporter ATP-binding protein	63276	1101
HK92_RS00290			anaerobic ribonucleoside triphosphate reductase	64667	2151
HK92_RS00300			cyclic nucleotide-binding protein	67505	672
HK92_RS00305			hydrolase	68341	780
HK92_RS00310			ABC transporter permease	69210	663
HK92_RS00315			methionine import ATP-binding protein MetN 1	69869	1017
HK92_RS00320			metal ABC transporter substrate-binding protein	70900	822
HK92_RS00325			diaminopimelate aminotransferase	72102	1182
HK92_RS00330			DNA-binding response regulator	73496	714
HK92_RS00335			PAS domain-containing sensor histidine kinase	74394	1833
HK92_RS00340			transcriptional regulator	76226	1320
HK92_RS00345			hypothetical protein	77548	840
HK92_RS00350			metallo-hydrolase	78507	831
HK92_RS00355			serine protease	79435	1503
HK92_RS00360			23S rRNA (pseudouridine(1915)-N(3))-methyltransferase RlmH	81625	480
HK92_RS00365			LysR family transcriptional regulator	82136	864
HK92_RS00370			NADPH-dependent oxidoreductase	83118	738
HK92_RS00375			membrane protein	84066	639
HK92_RS00380			transcriptional antiterminator	84709	1872
HK92_RS00385			PTS lactose transporter subunit IIC	86679	1314
HK92_RS00390			PTS sugar transporter subunit IIB	87997	291
HK92_RS00395			6-phospho-beta-galactosidase	88304	1392
HK92_RS00465			PTS cellbiose transporter subunit IIC	101862	786
HK92_RS00475		catalyzes the formation of 4-methyl-5-(2-phosphoethyl)-thiazole and ADP from 4-methyl-5-(2-hydroxyethyl)-thiazole and ATP;	hydroxyethylthiazole kinase	103537	810
HK92_RS00480			hydroxymethylpyrimidine/phosphomethylpyrimidine kinase	104343	804
HK92_RS00490			6-phospho-beta-glucosidase	105814	1416
HK92_RS00500			membrane protein	109028	660
HK92_RS00515			hypothetical protein	111340	468
HK92_RS00520			transcriptional activator	112075	903
HK92_RS00525			transcriptional regulator	113141	873
HK92_RS00530			hypothetical protein	114320	3942
HK92_RS00535			hypothetical protein	118351	729
HK92_RS00550			internalin-I	125031	5328
HK92_RS00555			hypothetical protein	130582	525
HK92_RS00595			hypothetical protein	135514	189
HK92_RS00600			transketolase	135822	1998
HK92_RS00605		similar to novel fructose-6-phosphate aldolase from Escherichia coli; enzyme from Methanocaldococcus janaschii shows transaldolase activity;	transaldolase	137821	657
HK92_RS00610			short-chain dehydrogenase	138524	765
HK92_RS00615			ribose 5-phosphate isomerase B	139313	447
HK92_RS00620			triose-phosphate isomerase	139766	765
HK92_RS00625		with DhaK and DhaM catalyzes the phosphorylation of dihydroxyacetone;	dihydroxyacetone kinase subunit L	140534	651
HK92_RS00630		with DhaL and DhaM forms dihydroxyacetone kinase, which is responsible for phosphorylating dihydroxyacetone; DhaK is the dihydroxyacetone binding subunit of the dihydroxyacetone kinase;	dihydroxyacetone kinase subunit DhaK	141206	996
HK92_RS00635			membrane protein	142223	342
HK92_RS00640			hypothetical protein	142580	432
HK92_RS00645			dihydroxyacetone kinase	143096	378
HK92_RS00650			D-beta-hydroxybutyrate permease	143656	765
HK92_RS00655			GNAT family acetyltransferase	144486	411
HK92_RS00660			internalin	144994	1770
HK92_RS00665			acetate--CoA ligase	146804	1527
HK92_RS00670		Reduces fumarate to succinate in anaerobic bacterial respiration;	flavocytochrome c	148567	1521
HK92_RS00675			NAD(P)-dependent oxidoreductase	150291	1017
HK92_RS00680			PTS sugar transporter subunit IIA	151508	447
HK92_RS00685			PTS fructose transporter subunit IIBC	151968	1395
HK92_RS00690			hypothetical protein	153362	861
HK92_RS00695			D-beta-hydroxybutyrate permease	154279	771
HK92_RS00715			NUDIX hydrolase	157070	510
HK92_RS00720			transcriptional regulator	157675	720
HK92_RS00725			hypothetical protein	158431	336
HK92_RS00730			GntR family transcriptional regulator	158805	714
HK92_RS00735			6-phospho-beta-glucosidase	159675	1443
HK92_RS00745			PTS sugar transporter subunit IIB	162462	303
HK92_RS00750			hypothetical protein	162851	195
HK92_RS00755			transcriptional regulator	163084	921
HK92_RS00760			hypothetical protein	164107	420
HK92_RS00785			DeoR family transcriptional regulator	166608	762
HK92_RS00790			methylmalonate semialdehyde dehydrogenase [acylating]	167564	1467
HK92_RS00795			5-deoxy-glucuronate isomerase	169043	822
HK92_RS00800			5-dehydro-2-deoxygluconokinase	169881	978
HK92_RS00805			3D-(3,5/4)-trihydroxycyclohexane-1,2-dione acylhydrolase (decyclizing)	170868	1920
HK92_RS00810			hypothetical protein	172919	372
HK92_RS00815			hypothetical protein	173384	369
HK92_RS00820			hypothetical protein	173776	1116
HK92_RS00825			uracil-DNA glycosylase	175022	666
HK92_RS00830			hypothetical protein	175855	300
HK92_RS00835			hypothetical protein	176151	945
HK92_RS00840			hypothetical protein	177130	450
HK92_RS00845			peptidase P60	177723	684
HK92_RS00850			GNAT family acetyltransferase	178462	426
HK92_RS00855		catalyzes the formation of L-proline from pyrroline-5-carboxylate;	pyrroline-5-carboxylate reductase	178890	801
HK92_RS00875			GntR family transcriptional regulator	182105	651
HK92_RS00880			membrane protein	182800	600
HK92_RS00890			ABC transporter permease	184076	1179
HK92_RS00895			ATPase	185487	483
HK92_RS00900			PTS fructose transporter subunit IIA	186138	459
HK92_RS00905			PTS fructose transporter subunit IIB	186593	333
HK92_RS00910			PTS fructose transporter subunit IIC	186929	1113
HK92_RS00915			alpha-mannosidase	188057	2634
HK92_RS00920			transcriptional antiterminator	190723	1935
HK92_RS00925			hypothetical protein	192784	417
HK92_RS00935			anion permease	193698	1008
HK92_RS00940			glyoxalase	194721	381
HK92_RS00945			hypothetical protein	195170	393
HK92_RS00950			hypothetical protein	195575	423
HK92_RS00955			internalin	196225	2472
HK92_RS00960			phosphoenolpyruvate synthase	198744	2604
HK92_RS00965			hypothetical protein	201547	879
HK92_RS00970			hypothetical protein	202762	192
HK92_RS00975			ZIP family metal transporter	202980	810
HK92_RS00980			polysaccharide deacetylase	204082	1401
HK92_RS00985			transcriptional regulator	205609	204
HK92_RS00990			hypothetical protein	205814	411
HK92_RS00995			phage repressor protein	206277	300
HK92_RS01000			hypothetical protein	206657	555
HK92_RS01005			hydrolase	207358	813
HK92_RS01010			sugar transporter	208189	858
HK92_RS01015			PTS sugar transporter	209208	1962
HK92_RS01020			PTS mannose transporter subunit IIAB	211169	465
HK92_RS01025			PTS fructose transporter subunit IIB	211630	321
HK92_RS01030			PTS mannose transporter subunit IIAB	211963	1107
HK92_RS01035			glycosyl hydrolase	213085	2583
HK92_RS01040			LysR family transcriptional regulator	215690	876
HK92_RS01045			acetyltransferase	216683	570
HK92_RS01050			oxidoreductase	217266	747
HK92_RS01110			internalin	233968	2394
HK92_RS01115			internalin	236446	1893
HK92_RS01120			transcriptional regulator	238453	468
HK92_RS01125			NAD(P)-dependent oxidoreductase	239037	846
HK92_RS01135			hypothetical protein	240688	1269
HK92_RS01145			penicillin-binding protein	242638	2037
HK92_RS01150			hypothetical protein	244846	315
HK92_RS01155			transcriptional regulator	245297	930
HK92_RS01165			membrane protein	247056	726
HK92_RS01170			membrane protein	247825	666
HK92_RS01175			hypothetical protein	248511	756
HK92_RS01180			transglutaminase	249383	2160
HK92_RS01185			hypothetical protein	251539	1149
HK92_RS01190			magnesium chelatase	252692	948
HK92_RS01195			hypothetical protein	253795	1596
HK92_RS01200			cytosine permease	255524	1284
HK92_RS01210			hydantoinase subunit beta	257901	1551
HK92_RS01285			TetR family transcriptional regulator	275054	561
HK92_RS01290			oleate hydratase	275724	1701
HK92_RS01295			23S rRNA (adenine(2503)-C(2))-methyltransferase RlmN	277575	1104
HK92_RS01300			transcriptional regulator	278768	480
HK92_RS01305		iron regulated; catalyzes the release of heme from hemoglobin allowing bacterial pathogens to use the host heme as an iron source;	heme-degrading monooxygenase	279405	366
HK92_RS01325			nitroreductase	282188	576
HK92_RS01330			50S ribosomal protein L32	282828	171
HK92_RS01335			ADP-ribose pyrophosphatase	283090	729
HK92_RS01340			LysR family transcriptional regulator	283855	894
HK92_RS01345			2,4-dienoyl-CoA reductase	284946	1995
HK92_RS01350		YdiB; quinate/shikimate dehydrogenase from Escherichia coli uses both NAD and NAD(P) to convert quinate and shikimate to 3-dehydroquinate and 3-dehydroshikimate;	shikimate dehydrogenase	287052	864
HK92_RS01355			3-dehydroquinase	287981	759
HK92_RS01360			LysR family transcriptional regulator	288808	909
HK92_RS01365			hydrolase	289791	1761
HK92_RS01370			lipase	291743	594
HK92_RS01375			membrane protein	292522	960
HK92_RS01380			hypothetical protein	293556	225
HK92_RS01385			ribose 5-phosphate isomerase B	293947	450
HK92_RS01390			ribulose-phosphate 3-epimerase	294393	669
HK92_RS01395			transaldolase	295068	651
HK92_RS01400			PTS sugar transporter subunit IIA	295827	2061
HK92_RS01405			sugar isomerase	297891	603
HK92_RS01410			PTS sugar transporter subunit IIA	298521	468
HK92_RS01415			hypothetical protein	299005	399
HK92_RS01420			ribulose-phosphate 3-epimerase	299414	651
HK92_RS01425			galactitol-1-phosphate 5-dehydrogenase	300061	1047
HK92_RS01430			PTS galactitol transporter subunit IIB	301123	294
HK92_RS01435			PTS galactitol transporter subunit IIC	301431	1272
HK92_RS01440		catalyzes the formation of 5-phospho-alpha-D-ribose 1-phosphate from D-ribose 5-phosphate and ATP;	ribose-phosphate pyrophosphokinase 2	302842	936
HK92_RS01445			hypothetical protein	304399	579
HK92_RS01450			glutamine amidotransferase	305066	699
HK92_RS01455			hypothetical protein	305789	360
HK92_RS01460			MarR family transcriptional regulator	306155	459
HK92_RS01465			cell wall surface anchor protein	306995	1830
HK92_RS01470			universal stress protein family	308925	432
HK92_RS01475			capA domain protein	309403	1431
HK92_RS01480			phosphoglycerate mutase	310954	816
HK92_RS01485			membrane protein	312050	369
HK92_RS01490			lincomycin resistance protein LmrB	312565	1416
HK92_RS01495			hypothetical protein	314108	1008
HK92_RS01500		catalyzes the fromation of N-acetyl-D-glucosamine and N-acetyl-D-glucosamine-6-phosphate from diacetylchitobiose-6-phosphate;	6-phospho-beta-glucosidase	315148	1317
HK92_RS01505			transcriptional regulator	316666	753
HK92_RS01510			hypothetical protein	317525	444
HK92_RS01515			sodium-independent anion transporter	318014	1662
HK92_RS01520			MerR family transcriptional regulator	319814	741
HK92_RS01530			hypothetical protein	322252	1497
HK92_RS01535			glycosyl transferase family 2	323759	1251
HK92_RS01540			glycosyl transferase	325025	2052
HK92_RS01545			GGDEF domain-containing protein	327091	855
HK92_RS01550			SAM-dependent methyltransferase	328005	831
HK92_RS01555		ACT domain-containing protein;	hypothetical protein	328913	270
HK92_RS01560			hypothetical protein	329201	1356
HK92_RS01565			LacI family transcriptional regulator	330596	969
HK92_RS01570			6-phospho-beta-glucosidase	331736	1323
HK92_RS01575			Zn-dependent hydrolase	333162	1272
HK92_RS01585			tagatose 1,6-diphosphate aldolase	335622	1017
HK92_RS01590			penicillin-binding protein X	336875	1194
HK92_RS01595			ABC transporter substrate-binding protein	338109	921
HK92_RS01600			PTS sorbitol transporter subunit IIA	339140	351
HK92_RS01605			PTS sorbitol transporter subunit IIB	339509	987
HK92_RS01610			PTS sorbitol transporter subunit IIC	340516	522
HK92_RS01615			hypothetical protein	341062	381
HK92_RS01625			DeoR family transcriptional regulator	343005	948
HK92_RS01630			cyclic nucleotide-binding protein	344320	666
HK92_RS01635			hypothetical protein	345003	2025
HK92_RS01640			cell surface protein	347067	297
HK92_RS01645			hypothetical protein	347407	843
HK92_RS01650			cell surface protein	348325	1032
HK92_RS01655			CBS domain-containing protein	349413	636
HK92_RS01660			alcohol dehydrogenase	350258	1182
HK92_RS01665			peptide ABC transporter permease	351529	1479
HK92_RS01670			phosphoglycerate mutase	353136	708
HK92_RS01675			phosphoglycerate mutase	353844	696
HK92_RS01680			hypothetical protein	354581	1041
HK92_RS01685			magnesium transporter	356020	906
HK92_RS01690			glutamate dehydrogenase	356968	1377
HK92_RS01695			phosphoribosyl-ATP pyrophosphatase	358837	312
HK92_RS01700			phosphoribosyl-AMP cyclohydrolase	359149	318
HK92_RS01705		catalyzes the conversion of 5-[(5-phospho-1-deoxyribulos-1-ylamino)methylideneamino]- 1-(5-phosphoribosyl)imidazole-4-carboxamideand glutamine to imidazole-glycerol phosphate, 5-aminoimidazol-4-carboxamideribonucleotide and glutamate; the HisF subunit acts as a cyclase;	imidazole glycerol phosphate synthase cyclase subunit	359463	756
HK92_RS01715	hisH	with HisF IGPS catalyzes the conversion of phosphoribulosyl-formimino-5-aminoimidazole-4-carboxamide ribonucleotide phosphate and glutamine to imidazole-glycerol phosphate, 5-aminoimidazol-4-carboxamide ribonucleotide, and glutamate in histidine biosynthesis; the HisH subunit provides the glutamine amidotransferase activity that produces the ammonia necessary to HisF for the synthesis of imidazol…	imidazole glycerol phosphate synthase subunit HisH	360909	627
HK92_RS01720	hisB	catalyzes the dehydration of D-erythro-1-(imidazol-4-yl)glycerol 3-phosphate to 3-(imidazol-4-yl)-2-oxopropyl phosphate in histidine biosynthesis;	imidazoleglycerol-phosphate dehydratase	361536	585
HK92_RS01725			histidinol dehydrogenase	362121	1284
HK92_RS01730			ATP phosphoribosyltransferase	363401	642
HK92_RS01735			ATP phosphoribosyltransferase regulatory subunit	364042	1179
HK92_RS01740			histidinol-phosphatase	365372	828
HK92_RS01750			hypothetical protein	366557	1032
HK92_RS01755			guanine permease	367631	1296
HK92_RS01760			6-phospho-beta-glucosidase	369242	1395
HK92_RS01765			GntR family transcriptional regulator	370737	672
HK92_RS01770			cell wall surface anchor protein	371857	1464
HK92_RS01775			membrane protein	373375	459
HK92_RS01780			membrane protein	373847	753
HK92_RS01785			hypothetical protein	374728	246
HK92_RS01790			phospholipase	374995	657
HK92_RS01795			50S rRNA methyltransferase	375682	1185
HK92_RS01805			protein translocase subunit SecA 2	378788	2331
HK92_RS01810			AI-2E family transporter	381234	1173
HK92_RS01815			hypothetical protein	382664	714
HK92_RS01820			hypothetical protein	383445	1026
HK92_RS01825			hypothetical protein	384488	2466
HK92_RS01830			deoxyribodipyrimidine photo-lyase	387065	1404
HK92_RS01835			membrane protein	388606	414
HK92_RS01840			hypothetical protein	389019	1770
HK92_RS01845			steroid 5-alpha reductase	390785	774
HK92_RS01850			hypothetical protein	391686	543
HK92_RS01855			formate transporter	392455	801
HK92_RS01860			homoserine O-acetyltransferase	393293	1107
HK92_RS01865		catalyzes the formation of L-methionine and acetate from O-acetyl-L-homoserine and methanethiol;	O-acetylhomoserine aminocarboxypropyltransferase	394416	1278
HK92_RS01870			membrane protein	396141	528
HK92_RS01875			Crp/Fnr family transcriptional regulator	396757	702
HK92_RS01880			biotin transporter BioY	397534	549
HK92_RS01900			GNAT family acetyltransferase	400390	501
HK92_RS01905			hypothetical protein	400938	387
HK92_RS01910			hypothetical protein	401377	345
HK92_RS01915			MATE family efflux transporter	401870	1341
HK92_RS01920			MarR family transcriptional regulator	403376	462
HK92_RS01925			multidrug ABC transporter ATP-binding protein	403845	1725
HK92_RS01930			ABC transporter	405566	1818
HK92_RS01935			rhodanese	407500	300
HK92_RS01940			peptidoglycan-binding protein	407842	1770
HK92_RS01945		FMN-dependent; requires NADH; catalyzes the cleavage of azo bond in aromatic azo compounds;	FMN-dependent NADH-azoreductase 1	409772	627
HK92_RS01950			MarR family transcriptional regulator	410567	450
HK92_RS01955			NADPH:quinone reductase	411019	942
HK92_RS01960			acetyltransferase	412055	534
HK92_RS01965			hypothetical protein	412585	243
HK92_RS01970			glycerophosphoryl diester phosphodiesterase	412934	1752
HK92_RS01975			hypothetical protein	414724	495
HK92_RS01980			protein kinase	415298	1143
HK92_RS01985			hypothetical protein	416547	456
HK92_RS01990			phage envelope protein	417058	393
HK92_RS01995			hypothetical protein	417547	741
HK92_RS02000			hypothetical protein	418373	279
HK92_RS02005			hypothetical protein	418668	279
HK92_RS02010			GNAT family acetyltransferase	418974	444
HK92_RS02015			lipase/acylhydrolase	419448	702
HK92_RS02020			membrane protein	420234	1680
HK92_RS02025			cell wall surface anchor family protein	422216	4761
HK92_RS02030			hypothetical protein	427073	276
HK92_RS02035			amidase	427391	528
HK92_RS02040			haloacid dehalogenase	428004	705
HK92_RS02045			Rrf2 family transcriptional regulator	428813	417
HK92_RS02050			SAM-dependent methyltransferase	429242	594
HK92_RS02070			transcriptional regulator	431962	534
HK92_RS02075			aldo/keto reductase	432559	918
HK92_RS02080			ATPase	433742	1881
HK92_RS02085			membrane protein	435717	729
HK92_RS02090			transaldolase	436585	651
HK92_RS02095			sulfatase	437278	1842
HK92_RS02100			amino acid permease	439333	1392
HK92_RS02105			glyoxalase	440814	840
HK92_RS02110			hypothetical protein	441736	285
HK92_RS02115			magnesium transporter	442118	951
HK92_RS02120			GntR family transcriptional regulator	443092	642
HK92_RS02125			phage infection protein	443776	2691
HK92_RS02130			GntR family transcriptional regulator	446512	648
HK92_RS02145			hypothetical protein	448875	210
HK92_RS02150			serine/threonine protein phosphatase	449152	708
HK92_RS02155			membrane protein	449905	564
HK92_RS02160			hypothetical protein	450588	417
HK92_RS02165			DNA repair protein	451047	630
HK92_RS02170			transcriptional activator	451673	897
HK92_RS02175			transposase	452803	282
HK92_RS02180			cell wall surface anchor protein	453362	2475
HK92_RS02185			DNA-binding protein	456035	654
HK92_RS02190			cell wall surface anchor protein	456877	1617
HK92_RS02195			carboxymuconolactone decarboxylase	458579	309
HK92_RS02200		catalyzes the phosphorylation of three vitamin B6 precursors, pyridoxal, pyridoxine and pyridoxamine;	hydroxymethylpyrimidine/phosphomethylpyrimidine kinase	458950	816
HK92_RS02205			hypothetical protein	459790	867
HK92_RS02215			hypothetical protein	461390	264
HK92_RS02220			membrane protein	461663	378
HK92_RS02225			multidrug ABC transporter ATP-binding protein	462154	936
HK92_RS02235			oxidoreductase	464115	882
HK92_RS02240			hypothetical protein	465315	609
HK92_RS02245			membrane protein	466835	429
HK92_RS02250			hypothetical protein	467302	210
HK92_RS02255			motility gene repressor MogR	467530	921
HK92_RS02265			flagellar biosynthesis protein FliP	469129	768
HK92_RS02270			flagellar biosynthesis protein FliQ	469909	273
HK92_RS02275			flagellar biosynthesis protein FliR	470184	762
HK92_RS02280			flagellar biosynthesis protein FlhB	470961	1047
HK92_RS02285			flagellar biosynthesis protein FlhA	472054	2076
HK92_RS02290		Positive regulator of class III flagellar genes;	flagellar biosynthesis regulator FlhF	474151	1224
HK92_RS02295			flagellar basal body rod protein FlgG	475371	780
HK92_RS02300			chemotaxis protein methyltransferase	476179	789
HK92_RS02305			hypothetical protein	476992	336
HK92_RS02310		With Mot B forms the ion channels that couple flagellar rotation to proton/sodium motive force across the membrane and forms the stator elements of the rotary flagellar machine;	flagellar motor protein MotA	477354	852
HK92_RS02320			hypothetical protein	479002	501
HK92_RS02325			glycosyl transferase family 2	479525	1914
HK92_RS02330			chemotaxis protein CheV	481451	909
HK92_RS02335		structural flagella protein;	flagellin	482597	864
HK92_RS02340			two-component system response regulator	483735	360
HK92_RS02345			chemotaxis protein CheA	484114	1857
HK92_RS02350			flagellar motor switch protein FliN	485980	303
HK92_RS02355			hypothetical protein	486301	411
HK92_RS02360			flagellar hook protein	486727	1047
HK92_RS02365	flgD	acts as a scaffold for the assembly of hook proteins onto the flagellar basal body rod;	flagellar basal body rod modification protein FlgD	487775	423
HK92_RS02370			flagellar hook protein FlgE	488217	1236
HK92_RS02375		One of three proteins involved in switching the direction of the flagellar rotation;	flagellar motor switch protein FliN	489466	237
HK92_RS02380			flagellar motor switch protein FliM	489723	993
HK92_RS02385			flagellar motor switch protein FliN	490718	1548
HK92_RS02390			Eukaryotic translation initiation factor 3 subunit E	492289	1386
HK92_RS02395			hypothetical protein	493697	1167
HK92_RS02400			UDP-N-acetylenolpyruvoylglucosamine reductase	494970	465
HK92_RS02405			hypothetical protein	495444	429
HK92_RS02410			flagellar hook protein FlgK	495892	1521
HK92_RS02415			flagellar hook-associated protein FlgL	497424	876
HK92_RS02420			flagellar cap protein FliD	498311	1290
HK92_RS02425			flagellar protein FliS	499619	387
HK92_RS02435			flagellar biosynthesis protein FlgB	500279	402
HK92_RS02440			flagellar basal body rod protein FlgC	500692	411
HK92_RS02445			flagellar hook-basal body complex protein FliE	501119	297
HK92_RS02450			flagellar M-ring protein FliF	501483	1653
HK92_RS02455			flagellar motor switch protein FliG	503138	1107
HK92_RS02465	fliI	involved in type III protein export during flagellum assembly;	ATP synthase	504920	1302
HK92_RS02470			transglycosylase	506238	669
HK92_RS02475			hypothetical protein	506920	645
HK92_RS02480			PadR family transcriptional regulator	507683	327
HK92_RS02485			hypothetical protein	508009	324
HK92_RS02490			elongation factor G-binding protein	508375	648
HK92_RS02495		catalyzes the formation of acetyl phosphate from pyruvate;	pyruvate oxidase	509293	1731
HK92_RS02500			chemotaxis protein	511184	1806
HK92_RS02505			hypothetical protein	513002	729
HK92_RS02510			peptidoglycan-binding protein	513773	213
HK92_RS02520			glutamine--fructose-6-phosphate aminotransferase	514432	1806
HK92_RS02525			hypothetical protein	516350	741
HK92_RS02530			hypothetical protein	517173	480
HK92_RS02535			hypothetical protein	517666	339
HK92_RS02540			membrane protein	518149	405
HK92_RS02545			cell wall surface anchor protein	519247	1905
HK92_RS02550			transcriptional regulator	521428	510
HK92_RS02555			cyclic nucleotide-binding protein	522324	660
HK92_RS02565			ABC transporter ATP-binding protein	523607	690
HK92_RS02570			ABC transporter permease	524293	705
HK92_RS02575			ABC transporter ATP-binding protein	525012	2001
HK92_RS02580			hypothetical protein	527041	504
HK92_RS02590			hydrolase	527984	837
HK92_RS02595			Crp/Fnr family transcriptional regulator	528946	681
HK92_RS02600			hypothetical protein	529707	612
HK92_RS02615			ABC transporter permease	532124	981
HK92_RS02620			glyoxalase	533231	891
HK92_RS02625			glyoxalase	534118	960
HK92_RS02630			phospholipase	535084	609
HK92_RS02635			hypothetical protein	535702	621
HK92_RS02640			GTPase HflX	536650	1257
HK92_RS02645			ser/threonine protein phosphatase	537972	873
HK92_RS02650			lipoate--protein ligase A	538850	990
HK92_RS02690			GntR family transcriptional regulator	547470	648
HK92_RS02695			quinone oxidoreductase	548158	990
HK92_RS02700			diacylglycerol kinase	549326	930
HK92_RS02705			hypothetical protein	550295	333
HK92_RS02710			ROK family transcriptional regulator	550665	867
HK92_RS02715			hypothetical protein	551690	384
HK92_RS02720			hypothetical protein	552527	351
HK92_RS02725			hypothetical protein	553079	468
HK92_RS02730		hosphoenolpyruvate-dependent sugar phosphotransferase system catalyzes the phosphorylation of incoming sugar substrates concomitant with their translocation across the cell membrane; IID with IIC forms the translocation channel;	PTS mannose transporter subunit IID	553728	879
HK92_RS02735		catalyzes the phosphorylation of incoming sugar substrates concomitant with their translocation across the cell membrane; the IIC domain forms the PTS system translocation channel and contains the specific substrate-binding site;	PTS mannose/fructose/sorbose transporter subunit IIC	554624	816
HK92_RS02740			PTS fructose transporter subunit IIB	555614	486
HK92_RS02745			PTS mannose transporter subunit IID	556099	435
HK92_RS02750			PTS sugar transporter subunit IIA	556821	2817
HK92_RS02755			FMN-dependent NADH-azoreductase 2	559830	636
HK92_RS02760		involved in the transport across the cytoplasmic membrane of D-alanine, D-serine and glycine;	alanine glycine permease	560659	1377
HK92_RS02765			2-hydroxyglutaryl-CoA dehydratase	562300	4431
HK92_RS02770			peptidoglycan-binding protein	566908	2181
HK92_RS02775			phenazine biosynthesis protein PhzF	569205	849
HK92_RS02780			aminoacyl-tRNA deacylase	570080	477
HK92_RS02785			hypothetical protein	570680	651
HK92_RS02790			hydrolase	571436	891
HK92_RS02795			membrane protein	572361	702
HK92_RS02800			hypothetical protein	573177	642
HK92_RS02805			permease	573902	921
HK92_RS02810			polyisoprenoid-binding protein	574931	531
HK92_RS02815			MarR family transcriptional regulator	575717	462
HK92_RS02825			biphenyl 2,3-dioxygenase	578046	762
HK92_RS02830			hypothetical protein	578960	354
HK92_RS02835			GTP pyrophosphokinase	579468	639
HK92_RS02840			Na+/H+ antiporter	580235	2049
HK92_RS02845			hypothetical protein	582323	474
HK92_RS02850			hypothetical protein	582824	459
HK92_RS02855			Cro/Cl family transcriptional regulator	583492	543
HK92_RS02860			spermidine/putrescine import ATP-binding protein PotA	584044	1101
HK92_RS02865			spermidine/putrescine ABC transporter permease	585144	810
HK92_RS02870			spermidine/putrescine ABC transporter permease	585950	807
HK92_RS02875			spermidine/putrescine ABC transporter substrate-binding protein	586753	1074
HK92_RS02905			carbonic anhydrase	594200	702
HK92_RS02910			phosphohydrolase	594969	543
HK92_RS02915			fructokinase	595647	873
HK92_RS02920			2-nitropropane dioxygenase	596604	930
HK92_RS02935			hypothetical protein	598759	414
HK92_RS02940			magnesium-transporting ATPase	599397	2631
HK92_RS02945			hypothetical protein	602042	849
HK92_RS02950			GNAT family acetyltransferase	603000	558
HK92_RS02955			hypothetical protein	603574	663
HK92_RS02960			dipicolinate synthase	604252	390
HK92_RS02965			glyoxal reductase	604762	825
HK92_RS02970			hypothetical protein	605665	969
HK92_RS02975			hydroxymethylglutaryl-CoA reductase, degradative	606674	1281
HK92_RS02985			pyruvate:ferredoxin (flavodoxin) oxidoreductase	609941	3648
HK92_RS02990		class 3; catalyzes the formation of fructose 6-phosphate from fructose-1,6-bisphosphate;	fructose 1,6-bisphosphatase	613838	1962
HK92_RS02995			membrane protein	615914	912
HK92_RS03000			transposase	617481	285
HK92_RS03005			transcriptional activator	617957	891
HK92_RS03015			peptidoglycan-binding protein	619688	1005
HK92_RS03020			phosphate-starvation-inducible protein PsiE	620735	414
HK92_RS03025			multidrug ABC transporter ATP-binding protein	621321	1638
HK92_RS03030			antiporter	623251	1386
HK92_RS03035			tetracycline resistance MFS efflux pump	624744	1212
HK92_RS03040			MarR family transcriptional regulator	626085	471
HK92_RS03045			calcium-transporting ATPase	626757	2643
HK92_RS03050		Derived by automated computational analysis using gene prediction method: GeneMarkS+.	hypothetical protein	629568	183
HK92_RS03060			hypothetical protein	636072	258
HK92_RS03065			reactive intermediate/imine deaminase	636408	378
HK92_RS03070		catalyzes the formation of tetrahydropteroyl-L-glutamate and methionine from L-homocysteine and 5-methyltetrahydropteroyltri-L-glutamate;	5-methyltetrahydropteroyltriglutamate-- homocysteine methyltransferase	637042	1104
HK92_RS03075			excinuclease ABC subunit C	638250	1101
HK92_RS03080			glutamine ABC transporter permease	639520	1443
HK92_RS03090		catalyzes the hydrolysis of a monocarboxylic acid amid to form a monocarboxylate and ammonia;	amidase	641731	1848
HK92_RS03095			hypothetical protein	644112	180
HK92_RS03100			hypothetical protein	644511	759
HK92_RS03105			TetR family transcriptional regulator	645349	555
HK92_RS03110			QacE family quaternary ammonium compound efflux SMR transporter	645920	342
HK92_RS03115			QacE family quaternary ammonium compound efflux SMR transporter	646264	321
HK92_RS03120	ddl	D-alanine--D-alanine ligase; DdlA; DdlB; cytoplasmic; catalyzes the formation of D-alanyl-D-alanine from two D-alanines in peptidoglycan synthesis; there are two forms of this enzyme in Escherichia coli;	D-alanine--D-alanine ligase	646734	1113
HK92_RS03125			UDP-N-acetylmuramoyl-tripeptide--D-alanyl-D- alanine ligase	647871	1413
HK92_RS03130			esterase	649350	714
HK92_RS03135			LacI family transcriptional regulator	650075	1026
HK92_RS03140			sugar ABC transporter sugar-binding protein	651344	1320
HK92_RS03145			sugar ABC transporter permease	652660	879
HK92_RS03155			trehalose-6-phosphate hydrolase	654374	1533
HK92_RS03160			hypothetical protein	655908	915
HK92_RS03165			glycosidase	656844	1068
HK92_RS03170			phosphomannomutase	657908	1674
HK92_RS03175			DEAD/DEAH box helicase	660037	1560
HK92_RS03180			hypothetical protein	661704	189
HK92_RS03185			membrane protein	662040	489
HK92_RS03190			transcriptional regulator	662560	558
HK92_RS03195			amidohydrolase	663219	999
HK92_RS03200			hypothetical protein	664234	312
HK92_RS03205			MarR family transcriptional regulator	664578	354
HK92_RS03210			sugar MFS transporter	665065	1161
HK92_RS03215			PTS fructose transporter subunit IIA	666433	2019
HK92_RS03220			PTS lactose transporter subunit IIA	668466	330
HK92_RS03225			PTS sugar transporter subunit IIB	668796	336
HK92_RS03235			glucosamine-6-phosphate isomerase	670497	729
HK92_RS03240			aldo/keto reductase	671225	954
HK92_RS03245			sugar phosphate isomerase	672196	768
HK92_RS03250			LysM domain-containing protein	673081	1389
HK92_RS03255			hypothetical protein	674515	477
HK92_RS03265			membrane protein	675599	1476
HK92_RS03270			protoporphyrinogen oxidase	677224	1380
HK92_RS03275			holo-ACP synthase	678605	357
HK92_RS03280			alanine racemase	678980	1107
HK92_RS03285			CopG family transcriptional regulator	680292	279
HK92_RS03290			mRNA interferase PemK	680574	348
HK92_RS03295			modulator protein RsbR	681172	837
HK92_RS03300			anti-sigma factor B antagonist	682014	357
HK92_RS03305			serine/threonine protein kinase	682373	411
HK92_RS03310			phosphoserine phosphatase	682800	1005
HK92_RS03325		sigma factors are initiation factors that promote the attachment of RNA polymerase to specific initiation sites and are then released; sigma B is not essential for sporulation; rather it is required for maximal expression of ctc and csbA which are transcribed in the early stationary phase under conditions inimical to sporulation; induced by heat shock, salt stress, oxidative stress, glucose limit…	RNA polymerase sigma factor SigB	684733	780
HK92_RS03330			indirect negative regulation of sigma B dependent gene expression (serine phosphatase)	685513	600
HK92_RS03335			sodium-independent anion transporter	686317	1632
HK92_RS03340			hypothetical protein	688019	2178
HK92_RS03345			SprT family protein	690196	468
HK92_RS03360			hypothetical protein	691032	441
HK92_RS03365			hypothetical protein	691488	486
HK92_RS03370			hypothetical protein	692028	393
HK92_RS03375			oligo-beta-mannoside permease IIC protein	692565	1287
HK92_RS03380			GntR family transcriptional regulator	693932	714
HK92_RS03395			osmotically inducible protein C	695141	381
HK92_RS03400			hypothetical protein	695636	675
HK92_RS03405			hypothetical protein	696441	498
HK92_RS03410		catalyzes the reduction of 2 glutathione to glutathione disulfide; maintains high levels of reduced glutathione in the cytosol; involved in redox regulation and oxidative defense;	glutathione-disulfide reductase	696974	1350
HK92_RS03415			phosphoglycerate mutase	698352	675
HK92_RS03420			AI-2E family transporter	699069	1137
HK92_RS03425			GntR family transcriptional regulator	700346	393
HK92_RS03430			membrane protein	700741	1104
HK92_RS03435			hypothetical protein	701927	504
HK92_RS03440			formate/nitrite transporter	702544	813
HK92_RS03445	gabD	catalyzes the formation of succinate from succinate semialdehyde; NADP dependent;	NAD-dependent succinate-semialdehyde dehydrogenase	703581	1467
HK92_RS03450			PTS sugar transporter subunit IIB	705191	306
HK92_RS03455			PTS cellobiose transporter subunit IIC	705501	1269
HK92_RS03460			PTS lactose transporter subunit IIA	706784	351
HK92_RS03465			6-phospho-beta-glucosidase	707146	1452
HK92_RS03470			PTS fructose transporter subunit IIA	708670	1899
HK92_RS03475			ABC transporter ATP-binding protein	710861	1572
HK92_RS03480			hypothetical protein	712554	1041
HK92_RS03485			TIGR03943 family protein	713613	840
HK92_RS03490			type I pantothenate kinase	714541	921
HK92_RS03495			ABC transporter ATP-binding protein	715577	723
HK92_RS03500			ABC transporter permease	716299	1116
HK92_RS03505			TetR family transcriptional regulator	717437	657
HK92_RS03510			glycerol phosphate lipoteichoic acid synthase	718125	1962
HK92_RS03515			DNA-3-methyladenine glycosylase	720345	624
HK92_RS03520			class A sortase	721077	669
HK92_RS03525			hypothetical protein	721858	732
HK92_RS03530			lipoate--protein ligase A	722613	996
HK92_RS03535			membrane protein	723648	606
HK92_RS03550			epoxyqueuosine reductase	726794	1143
HK92_RS03555			tRNA (cytidine(34)-2'-O)-methyltransferase	727957	510
HK92_RS03560			NADPH-dependent oxidoreductase	728479	741
HK92_RS03565			hypothetical protein	729269	162
HK92_RS03570			protein-tyrosine-phosphatase	729518	459
HK92_RS03575			hypothetical protein	729989	747
HK92_RS03580			hypothetical protein	730831	969
HK92_RS03585			HSP90 family protein	731811	1806
HK92_RS03590			DNA starvation/stationary phase protection protein	733819	471
HK92_RS03595			hypothetical protein	734523	303
HK92_RS03600			MBL fold protein	734938	1131
HK92_RS03605			hypothetical protein	736078	228
HK92_RS03610			transporter	736504	1218
HK92_RS03615			GntR family transcriptional regulator	737718	690
HK92_RS03620			AI-2E family transporter	738529	1044
HK92_RS03625			hypothetical protein	739582	900
HK92_RS03630			hypothetical protein	740502	822
HK92_RS03635			membrane protein	741481	459
HK92_RS03640			hypothetical protein	742033	234
HK92_RS03645			hypothetical protein	742494	315
HK92_RS03650			hypothetical protein	742824	846
HK92_RS03655			N-acetylglucosamine-6-phosphate deacetylase	743858	1134
HK92_RS03660			glucosamine-6-phosphate deaminase	745007	705
HK92_RS03665			GntR family transcriptional regulator	745727	723
HK92_RS03670			undecaprenyl-phosphate alpha-N-acetylglucosaminyl 1-phosphate transferase	746569	1056
HK92_RS03675			peptidase	747738	909
HK92_RS03680			protease	748661	1227
HK92_RS03685			membrane protein	749971	558
HK92_RS03690			protease HtpX	750551	915
HK92_RS03695			hypothetical protein	751504	819
HK92_RS03700			adenylate cyclase	752560	585
HK92_RS03705			hypothetical protein	753161	468
HK92_RS03710			GTP pyrophosphokinase	753787	669
HK92_RS03715	ppnK	catalyzes the phosphorylation of NAD to NADP;	NAD(+) kinase	754487	795
HK92_RS03720			RNA pseudouridine synthase	755300	891
HK92_RS03725		Catalyzes a key regulatory step in fatty acid biosynthesis;	enoyl-[acyl-carrier-protein] reductase	756268	789
HK92_RS03730			D-alanyl-lipoteichoic acid biosynthesis protein DltD	757084	1275
HK92_RS03735			D-alanine--poly(phosphoribitol) ligase subunit 2	758358	237
HK92_RS03740			D-alanyl-lipoteichoic acid biosynthesis protein DltB	758620	1185
HK92_RS03745			D-alanine--poly(phosphoribitol) ligase	759801	1533
HK92_RS03750			cytochrome c553	761370	147
HK92_RS03755			ribose-5-phosphate isomerase	761724	675
HK92_RS03765			hypothetical protein	762894	750
HK92_RS03770			branched chain amino acid aminotransferase	763862	1020
HK92_RS03775			glycosyl transferase family 8	765079	765
HK92_RS03780			ABC transporter permease	765840	753
HK92_RS03785			multidrug MFS transporter	766626	1476
HK92_RS03790			aminopeptidase	768242	1053
HK92_RS03795			glutathione peroxidase	769307	480
HK92_RS03800			LytR family transcriptional regulator	769919	456
HK92_RS03805			membrane protein	770371	429
HK92_RS03810			methionine ABC transporter ATP-binding protein	770796	912
HK92_RS03820			peptide chain release factor 3	772636	1569
HK92_RS03825			MarR family transcriptional regulator	774312	426
HK92_RS03830			multidrug transporter MatE	774790	1362
HK92_RS03835			membrane protein	776433	768
HK92_RS03845			ATP synthase	778033	1416
HK92_RS03850			membrane protein	779528	369
HK92_RS03855			acyltransferase	779926	1032
HK92_RS03860			methylated-DNA--protein-cysteine methyltransferase	781143	480
HK92_RS03865			ATP-dependent Clp protease ATP-binding protein	781638	2169
HK92_RS03870			hypothetical protein	783969	612
HK92_RS03875			membrane protein	784726	792
HK92_RS03880			phytoene dehydrogenase	785518	1500
HK92_RS03885			hypothetical protein	787095	225
HK92_RS03890			phosphocarrier protein HPr	787686	267
HK92_RS03895			phosphoenolpyruvate--protein phosphotransferase	787952	1719
HK92_RS03900			membrane protein	789783	1035
HK92_RS03905			oxidoreductase	790830	861
HK92_RS03910		catalyzes the transamination of the aromatic amino acid forming a ketoacid; first step in aromatic amino acid degradation in lactococci;	aminotransferase A	791727	1146
HK92_RS03915			hypothetical protein	793092	222
HK92_RS03920			hypothetical protein	793618	234
HK92_RS03925			hypothetical protein	794053	453
HK92_RS03930			LysR family transcriptional regulator	794502	879
HK92_RS03935			2,3,4,5-tetrahydropyridine-2,6-dicarboxylate N-acetyltransferase	795428	711
HK92_RS03940			acetyldiaminopimelate deacetylase	796202	1116
HK92_RS03945			mechanosensitive ion channel protein	797361	846
HK92_RS03950			glycine/betaine ABC transporter ATP-binding protein	798578	1194
HK92_RS03960			glycine/betaine ABC transporter substrate-binding protein	800626	903
HK92_RS03965			PTS glucose transporter subunit IIA	801643	492
HK92_RS03970			copper homeostasis protein CutC	802246	696
HK92_RS03975			DNA-binding protein	803022	873
HK92_RS03980			hypothetical protein	804029	714
HK92_RS03985			two-component sensor histidine kinase	804739	1059
HK92_RS03990			DNA-binding response regulator	805794	639
HK92_RS03995			potassium transporter Trk	806451	660
HK92_RS04000			membrane protein	807265	921
HK92_RS04005			membrane protein	808182	852
HK92_RS04010			LytR family transcriptional regulator	809074	966
HK92_RS04015			ribonuclease J	810148	1668
HK92_RS04020			hypothetical protein	811822	210
HK92_RS04025			phosphatase	812515	771
HK92_RS04030			LacI family transcriptional regulator	813333	1029
HK92_RS04035			fucose isomerase	814624	1404
HK92_RS04045			transketolase	816859	948
HK92_RS04055		phosphoenolpyruvate-dependent sugar phosphotransferase system; catalyzes the phosphorylation of incoming sugar substrates concomitant with their translocation across the cell membrane; IIB is phosphorylated by IIA and then transfers the phosphoryl group to the sugar; IIC forms the translocation channel;	PTS beta-glucoside transporter subunit EIIBCA	819264	1857
HK92_RS04060			beta-glucosidase	821140	1266
HK92_RS04065			membrane protein	822466	822
HK92_RS04075			ABC transporter ATP-binding protein	823899	663
HK92_RS04080			molybdenum ABC transporter permease	824564	672
HK92_RS04085			molybdate ABC transporter substrate-binding protein	825340	771
HK92_RS04090			molybdopterin molybdenumtransferase MoeA	826205	1224
HK92_RS04100			molybdenum cofactor biosynthesis protein E	827889	423
HK92_RS04110	moaC	MoaC; along with MoaA is involved in conversion of a guanosine derivative into molybdopterin precursor Z; involved in molybdenum cofactor biosynthesis;	cyclic pyranopterin monophosphate synthase accessory protein	828556	483
HK92_RS04115			cyclic pyranopterin monophosphate synthase	829067	1002
HK92_RS04120			molybdenum cofactor biosynthesis protein	830103	489
HK92_RS04125			molybdopterin biosynthesis protein MoeB	830603	999
HK92_RS04130			hypothetical protein	831733	555
HK92_RS04135	def	cleaves off formyl group from N-terminal methionine residues of newly synthesized proteins; binds iron(2+);	peptide deformylase	832336	552
HK92_RS04140			pyruvate dehydrogenase (acetyl-transferring) E1 component subunit alpha	833721	1116
HK92_RS04145			2-oxoisovalerate dehydrogenase subunit beta	834839	978
HK92_RS04150			dihydrolipoamide acetyltransferase	835927	1635
HK92_RS04155		E3 component of pyruvate complex; catalyzes the oxidation of dihydrolipoamide to lipoamide;	dihydrolipoyl dehydrogenase	837566	1404
HK92_RS04160			hypothetical protein	839156	312
HK92_RS04165			malate dehydrogenase	839596	954
HK92_RS04170			hypothetical protein	840549	273
HK92_RS04175			thioredoxin	840843	531
HK92_RS04180			transporter	841431	945
HK92_RS04185			hypothetical protein	842576	615
HK92_RS04190			inositol monophosphatase	843321	774
HK92_RS04195			GTP-binding protein	844286	1839
HK92_RS04210			hypothetical protein	847645	282
HK92_RS04215			cell division protein FtsW	848102	1209
HK92_RS04220		biotin-containing enzyme that catalyzes a two step carboxylation of pyruvate to oxaloacetate;	pyruvate carboxylase	849588	3441
HK92_RS04225			ABC transporter substrate-binding protein	853182	894
HK92_RS04305		catalyzes the formation of 5-phospho-alpha-D-ribose 1-diphosphate and nicotinate from nicotinate D-ribonucleotide and diphosphate;	nicotinate phosphoribosyltransferase	874845	1491
HK92_RS04310	nadE	catalyzes the formation of nicotinamide adenine dinucleotide (NAD) from nicotinic acid adenine dinucleotide (NAAD) using either ammonia or glutamine as the amide donor and ATP; ammonia-utilizing enzymes include the ones from Bacillus and Escherichia coli while glutamine-utilizing enzymes include the Mycobacterial one; forms homodimers;	NAD(+) synthetase	876347	825
HK92_RS04315			monooxygenase	877184	309
HK92_RS04320			PTS lactose transporter subunit IIBC	877552	405
HK92_RS04325			GMP synthetase	878097	1545
HK92_RS04485			acetyltransferase	903316	444
HK92_RS04490			hypothetical protein	903759	456
HK92_RS04495			hydrolase	904228	1023
HK92_RS04505			transcriptional regulator	905816	720
HK92_RS04510			ABC transporter ATP-binding protein	906786	1716
HK92_RS04515			ABC transporter ATP-binding protein	908503	1647
HK92_RS04520			antibiotic biosynthesis monooxygenase	910186	309
HK92_RS04530			hypothetical protein	910933	1140
HK92_RS04535			hypothetical protein	912192	471
HK92_RS04540			hypothetical protein	912659	291
HK92_RS04550			hypothetical protein	914808	348
HK92_RS04555		hydrolyzes proteins to small peptides; with the ATPase subunits ClpA or ClpX, ClpP degrades specific substrates;	ATP-dependent Clp protease proteolytic subunit	915220	573
HK92_RS04560			hypothetical protein	915923	408
HK92_RS04565			siroheme synthase subunit	916422	480
HK92_RS04570			PduS protein	917029	1356
HK92_RS04575			propanediol utilization: polyhedral bodies pduT	918381	555
HK92_RS04580			propanediol utilization protein PduU	919083	351
HK92_RS04585			ethanolamine utilization protein EutP	919439	432
HK92_RS04590			alpha-L-fucosidase	919895	744
HK92_RS04600			adenosylcobinamide-GDP ribazoletransferase	921190	747
HK92_RS04605			alpha-ribazole phosphatase	921937	576
HK92_RS04610			transcriptional regulator	922922	885
HK92_RS04620		carboxysome shell protein; may be involved in the formation of the polyhedral organelles involved in propanediol degradation;	microcompartment protein PduB	924389	804
HK92_RS04625	pduC	with pduED catalyzes the formation of propionaldehyde from 1,2-propanediol;	propanediol dehydratase large subunit	925211	1665
HK92_RS04630	pduD	with PduCE catalyzes the formation of propionaldehyde from 1,2-propanediol;	propanediol dehydratase medium subunit	926913	660
HK92_RS04635	pduE	with pduCD catalyzes the formation of propionaldehyde from 1,2-propanediol;	propanediol dehydratase small subunit	927589	513
HK92_RS04640			diol dehydratase reactivase subunit alpha	928147	1821
HK92_RS04645			glycerol dehydratase	929964	348
HK92_RS04650			propanediol utilization protein PduK	930324	438
HK92_RS04655		ethanolamine utilization protein; involved in the degredation of ethanolamine;	carboxysome shell protein	930786	276
HK92_RS04660			propanediol utilization phosphotransacylase	931065	636
HK92_RS04665			ethanolamine utilization protein EutJ	931721	840
HK92_RS04670			microcompartment protein PduM	932557	480
HK92_RS04675			ethanolamine utilization protein EutN	933041	264
HK92_RS04680			ATP--cobalamin adenosyltransferase	933319	996
HK92_RS04685			aldehyde dehydrogenase	934321	1410
HK92_RS04690			propanol dehydrogenase	935746	1119
HK92_RS04695			glycerol uptake facilitator protein	936892	705
HK92_RS04700		Enables the production of acetyl-CoA by phosphorylating acetate in the presence of ATP and a divalent cation;	acetate kinase	937662	1194
HK92_RS04705		cobalamin biosynthesis protein; decarboxylates L-threonine-O-3-phosphate to yield (R)-1-amino-2-propanol O-2-phosphate, the precursor for the linkage between the nucleotide loop and the corrin ring in cobalamin; structurally similar to histidinol phosphate aminotransferase;	threonine-phosphate decarboxylase	938869	1086
HK92_RS04715			alcohol dehydrogenase	941409	1140
HK92_RS04725			ethanolamine utilization protein	943397	1458
HK92_RS04730			ethanolamine ammonia-lyase	944944	1422
HK92_RS04735		with EutC catalyzes the formation of acetaldehyde and ammonia from ethanolamine;	ethanolamine ammonia lyase large subunit	946407	1365
HK92_RS04740			ethanolamine ammonia-lyase light chain	947791	882
HK92_RS04745		carboxysome structural protein involved in ethanolamine utilization;	microcompartment protein EutL	948695	654
HK92_RS04750			ethanolamine utilization protein	949363	522
HK92_RS04755			alcohol dehydrogenase	949884	1461
HK92_RS04760		ethanolamine utilization protein; involved in the degredation of ethanolamine;	carboxysome shell protein	951376	285
HK92_RS04765			hypothetical protein	951826	756
HK92_RS04770		catalyzes the formation of propionyl phosphate from propionyl-CoA in propanediol degradation;	phosphate propanoyltransferase	952594	642
HK92_RS04775			hypothetical protein	953232	573
HK92_RS04785			carboxysome shell protein	954081	546
HK92_RS04790		may be involved in the transport of ethanolamine;	ethanolamine utilization protein EutH	954642	1122
HK92_RS04805			membrane protein	957106	495
HK92_RS04810			cobyrinic acid a,c-diamide synthase	957933	1359
HK92_RS04815		CobD; CbiB in Salmonella; converts cobyric acid to cobinamide by the addition of aminopropanol on the F carboxylic group;	cobalamin biosynthesis protein	959288	948
HK92_RS04820	cbiC	catalyzes the interconversion of precorrin-8X and cobyrinic acid;	precorrin-8X methylmutase	960248	633
HK92_RS04825			cobalt-precorrin-5B (C(1))-methyltransferase	960896	1122
HK92_RS04830			cobalt-precorrin-6Y C(5)-methyltransferase	962014	597
HK92_RS04845			cobalamin biosynthesis protein CbiG	963911	1032
HK92_RS04850	cbiH	catalyzes the formation of cobalt-precorrin-4 from cobalt-precorrin-3B;	precorrin-3B C(17)-methyltransferase	964939	726
HK92_RS04855			cobalt-precorrin-6A/precorrin-6x reductase	965661	753
HK92_RS04860			uroporphyrin-III C-methyltransferase	966413	1482
HK92_RS04865			sirohydrochlorin cobaltochelatase	967891	786
HK92_RS04875			cobalamin biosynthesis protein CbiM	969376	735
HK92_RS04885			cobalt transporter CbiQ	970390	678
HK92_RS04890			ABC transporter ATP-binding protein	971080	807
HK92_RS04895			cobyric acid synthase CobQ	971886	1536
HK92_RS04905			membrane protein	973996	468
HK92_RS04910			membrane protein	974478	450
HK92_RS04915			DNA topology modulation protein	975016	531
HK92_RS04920			PadR family transcriptional regulator	975577	312
HK92_RS04930			N-acetylmuramoyl-L-alanine amidase	976905	747
HK92_RS04935			N-acetylmuramoyl-L-alanine amidase	977921	1014
HK92_RS04940			peptidase M28	979046	1080
HK92_RS04945			23S rRNA methyltransferase	980151	759
HK92_RS04950			hypothetical protein	980954	360
HK92_RS04955			HxlR family transcriptional regulator	981470	324
HK92_RS04960	pheS	catalyzes a two-step reaction, first charging a phenylalanine molecule by linking its carboxyl group to the alpha-phosphate of ATP, followed by transfer of the aminoacyl-adenylate to its tRNA; forms a heterotetramer of alpha(2)beta(2); binds two magnesium ions per tetramer; type 1 subfamily;	phenylalanine--tRNA ligase subunit alpha	982161	1053
HK92_RS04965			phenylalanine--tRNA ligase subunit beta	983213	2409
HK92_RS04970			macrolide ABC transporter ATP-binding protein	985782	702
HK92_RS04975			ABC transporter permease	986497	3411
HK92_RS04980			transcriptional regulator	990005	453
HK92_RS04985			membrane protein	990473	3201
HK92_RS04990			uracil-DNA glycosylase	993777	675
HK92_RS04995		An endonuclease that specifically degrades the RNA strand of RNA-DNA hybrids;	ribonuclease HIII	994489	882
HK92_RS05000			cell division protein ZapA	995524	309
HK92_RS05005			colicin V biosynthesis protein	995832	543
HK92_RS05010			DNA polymerase	996466	1713
HK92_RS05015			endonuclease MutS2	998201	2358
HK92_RS05020			thiol reductase thioredoxin	1000639	312
HK92_RS05025			UvrABC system protein C	1001026	1812
HK92_RS05030		catalyzes the formation of 4-phospho-L-aspartate from L-aspartate and ATP, in Bacillus, lysine sensitive; regulated by response to starvation;	aspartate kinase	1003018	1215
HK92_RS05035			hypothetical protein	1004288	486
HK92_RS05040			glutamate racemase	1004930	801
HK92_RS05045			ribonuclease PH	1005743	747
HK92_RS05050			non-canonical purine NTP pyrophosphatase	1006493	612
HK92_RS05055			phosphodiesterase	1007141	525
HK92_RS05065			hypothetical protein	1008449	474
HK92_RS05070			hypothetical protein	1009028	363
HK92_RS05080			hypothetical protein	1014310	1359
HK92_RS05085			hypothetical protein	1015711	594
HK92_RS05090			hypothetical protein	1016441	408
HK92_RS05095			phosphoglycerate mutase	1017013	600
HK92_RS05100			hypothetical protein	1017644	261
HK92_RS05105			RNA helicase	1018028	1413
HK92_RS05110			hypothetical protein	1019465	264
HK92_RS05115			DNA mismatch repair protein MutT	1019896	477
HK92_RS05120			hypothetical protein	1020410	246
HK92_RS05125			quinolone MFS transporter	1020652	1206
HK92_RS05130			Crp/Fnr family transcriptional regulator	1022062	660
HK92_RS05135			hypothetical protein	1022761	195
HK92_RS05140			hypothetical protein	1023022	849
HK92_RS05145			hypothetical protein	1024200	138
HK92_RS05150			trehalose operon repressor	1024488	714
HK92_RS05155			alpha,alpha-phosphotrehalase	1025232	1647
HK92_RS05160			PTS maltose transporter subunit IIBC	1026897	1485
HK92_RS05165			DNA mismatch repair protein MutT	1028499	462
HK92_RS05170			hypothetical protein	1028999	465
HK92_RS05175			alpha/beta hydrolase	1029652	915
HK92_RS05180	proA	Catalyzes the phosphorylation of L-glutamate during the proline biosynthesis pathway;	gamma-glutamyl-phosphate reductase	1030592	1248
HK92_RS05190			membrane protein	1032800	1140
HK92_RS05195			transcriptional regulator	1034019	396
HK92_RS05205			hypothetical protein	1034904	534
HK92_RS05210			hypothetical protein	1035453	666
HK92_RS05215			hypothetical protein	1036380	939
HK92_RS05220	tig	Tig; RopA; peptidyl-prolyl cis/trans isomerase; promotes folding of newly synthesized proteins; binds ribosomal 50S subunit; forms a homodimer;	trigger factor	1037433	1284
HK92_RS05225			ATP-dependent Clp protease ATP-binding subunit ClpX	1038901	1260
HK92_RS05230			signal peptidase I	1040279	567
HK92_RS05235			signal peptidase I	1040880	570
HK92_RS05240			S26 family signal peptidase	1041551	543
HK92_RS05245			GTPase	1042103	864
HK92_RS05250			ribonuclease HII	1042963	786
HK92_RS05255			DNA processing protein DprA	1043882	861
HK92_RS05260			DNA topoisomerase I	1045015	2079
HK92_RS05265	gid	TrmFO; Gid; glucose-inhibited division protein; similar to GidA; the gene from Bacillus subtilis encodes a tRNA-methyltransferase that utilizes folate as the carbon donor and bound flavin as reductant; modifies tRNA at position 54 (uridine) of the T-psi loop to form a C5-methyluridine;	methylenetetrahydrofolate--tRNA-(uracil(54)- C(5))-methyltransferase (FADH(2)-oxidizing) TrmFO	1047156	1305
HK92_RS05270			tyrosine recombinase XerC	1048743	903
HK92_RS05275			HslU--HslV peptidase proteolytic subunit	1049666	540
HK92_RS05280			HslU--HslV peptidase ATPase subunit	1050219	1410
HK92_RS05285		CodY; DNA-binding protein that represses the expression of many genes that are induced as cells make the transition from rapid exponential growth to stationary phase (By similarity). It is a GTP-binding protein that senses the intracellular GTP concentration as an indicator of nutritional limitations. At low GTP concentration it no longer binds GTP and stop to act as a transcriptional repressor;	GTP-sensing transcriptional pleiotropic repressor CodY	1051649	780
HK92_RS05290			hypothetical protein	1052532	420
HK92_RS05295			hypothetical protein	1052974	312
HK92_RS05300			aldose epimerase	1053288	873
HK92_RS05305			glycerol-3-phosphate acyltransferase	1054202	597
HK92_RS05310			CoA-binding protein	1054956	408
HK92_RS05315	gyrB	negatively supercoils closed circular double-stranded DNA;	DNA topoisomerase IV subunit B	1055544	1968
HK92_RS05320			DNA topoisomerase IV subunit A	1057508	2460
HK92_RS05325			S-ribosylhomocysteine lyase	1060051	468
HK92_RS05335			peptidoglycan O-acetyltransferase	1062998	1887
HK92_RS05340			glycerophosphoryl diester phosphodiesterase	1065097	699
HK92_RS05345			glycerol-3-phosphate dehydrogenase	1066028	1677
HK92_RS05350			tRNA (adenosine(37)-N6)-dimethylallyltransferase MiaA	1067831	918
HK92_RS05355			RNA-binding protein Hfq	1068870	234
HK92_RS05360			GTPase HflX	1069208	1230
HK92_RS05370			MerR family transcriptional regulator	1071858	369
HK92_RS05375			type I glutamate--ammonia ligase	1072297	1335
HK92_RS05380			arylsulfatase	1073775	1296
HK92_RS05385			GNAT family acetyltransferase	1075104	525
HK92_RS05390			LexA repressor	1075659	615
HK92_RS05395			cell division suppressor protein YneA	1076430	330
HK92_RS05400			hypothetical protein	1076853	228
HK92_RS05405			transketolase	1077227	1995
HK92_RS05410			hypothetical protein	1079442	240
HK92_RS05415			SAM-dependent methyltransferase	1079730	732
HK92_RS05420			chromosome partitioning protein ParB	1080483	507
HK92_RS05425			phosphoadenosine phosphosulfate sulfurtransferase	1080999	1305
HK92_RS05435			hypothetical protein	1083476	375
HK92_RS05440	pyrH	Catalyzes the phosphorylation of UMP to UDP;	UMP kinase	1084143	729
HK92_RS05445			ribosome recycling factor	1084871	558
HK92_RS05450		catalyzes the formation of undecaprenyl pyrophosphate from isopentenyl pyrophosphate;	isoprenyl transferase	1085659	759
HK92_RS05455			phosphatidate cytidylyltransferase	1086431	789
HK92_RS05460			1-deoxy-D-xylulose-5-phosphate reductoisomerase	1087234	1143
HK92_RS05465			RIP metalloprotease RseP	1088390	1263
HK92_RS05470			proline--tRNA ligase	1089693	1707
HK92_RS05475	polC	catalyzes DNA-template-directed extension of the 3'- end of a DNA strand by one nucleotide at a time; required for leading strand synthesis; PolC exhibits 3' to 5' exonuclease activity;	DNA polymerase III subunit alpha	1091505	4335
HK92_RS05480			ribosome maturation factor	1096021	468
HK92_RS05485	nusA	modifies transcription through interactions with RNA polymerase affecting elongation, readthrough, termination, and antitermination;	transcription termination/antitermination protein NusA	1096518	1119
HK92_RS05495			50S ribosomal protein L7ae	1097928	300
HK92_RS05500			translation initiation factor IF-2	1098250	2349
HK92_RS05505			hypothetical protein	1100595	279
HK92_RS05510		associates with free 30S ribosomal subunits; essential for efficient processing of 16S rRNA; in Escherichia coli rbfA is induced by cold shock;	ribosome-binding factor A	1100890	345
HK92_RS05515	truB	catalyzes isomerization of specific uridines in RNA to pseudouridine; responsible for residues in T loops of many tRNAs;	tRNA pseudouridine synthase B	1101330	915
HK92_RS05520			bifunctional riboflavin kinase/FMN adenylyltransferase	1102314	945
HK92_RS05525			30S ribosomal protein S15	1103395	270
HK92_RS05530			polyribonucleotide nucleotidyltransferase	1103912	2172
HK92_RS05535			ribosome small subunit-dependent GTPase	1106122	1041
HK92_RS05540			hypothetical protein	1107325	480
HK92_RS05545			hypothetical protein	1107832	357
HK92_RS05550			50S ribosomal protein L33	1108386	150
HK92_RS05555			5-formyltetrahydrofolate cyclo-ligase	1108591	540
HK92_RS05560			rhomboid family intramembrane serine protease	1109211	1557
HK92_RS05565			hypothetical protein	1110780	213
HK92_RS05570			glucokinase	1111017	969
HK92_RS05575			hypothetical protein	1112131	1092
HK92_RS05580			competence protein ComG	1113240	318
HK92_RS05585			competence protein ComGF	1113554	468
HK92_RS05595			competence protein ComG	1114261	423
HK92_RS05600			competence protein ComG	1114680	324
HK92_RS05605			general secretion pathway protein	1115018	1032
HK92_RS05615			aminomethyltransferase	1117588	1089
HK92_RS05620		acts in conjunction with GvcH to form H-protein-S-aminomethyldihydrolipoyllysine from glycine; forms a heterodimer with subunit 2 to form the P protein;	glycine dehydrogenase	1118692	1347
HK92_RS05625		acts in conjunction with GvcH to form H-protein-S-aminomethyldihydrolipoyllysine from glycine; forms a heterodimer with subunit 1 to form the P protein;	glycine dehydrogenase	1120035	1467
HK92_RS05630			rhodanese-like domain-containing protein	1121542	381
HK92_RS05635			hypothetical protein	1121984	273
HK92_RS05640			membrane protein	1122269	966
HK92_RS05645			peptidase M24	1123414	1062
HK92_RS05650			elongation factor P	1124578	558
HK92_RS05655			acetyl-CoA carboxylase, biotin carboxyl carrier protein	1125294	480
HK92_RS05660		an AccC homodimer forms the biotin carboxylase subunit of the acetyl CoA carboxylase, an enzyme that catalyzes the formation of malonyl-CoA, which in turn controls the rate of fatty acid metabolism;	acetyl-CoA carboxylase biotin carboxylase subunit	1125787	1365
HK92_RS05665			hypothetical protein	1127155	408
HK92_RS05670			N utilization substance protein B	1127593	387
HK92_RS05675		catalyzes the formation of 5,10-methenyltetrahydrofolate from 5,10-methylenetetrahydrofolate and subsequent formation of 10-formyltetrahydrofolate from 5,10-methenyltetrahydrofolate;	bifunctional 5,10-methylene-tetrahydrofolate dehydrogenase/5,10-methylene-tetrahydrofolate cyclohydrolase	1128076	855
HK92_RS05680			exodeoxyribonuclease VII large subunit	1128949	1353
HK92_RS05690			geranyltranstransferase	1130521	882
HK92_RS05695			cold-shock protein CspA	1131601	201
HK92_RS05700			1-deoxy-D-xylulose-5-phosphate synthase	1132016	1782
HK92_RS05705			rRNA methyltransferase	1133794	825
HK92_RS05710			arginine repressor	1134809	450
HK92_RS05715			DNA repair protein RecN	1135281	1692
HK92_RS05720			phosphate acetyltransferase	1137102	867
HK92_RS05725		catalyzes the phosphorylation of 2-butanoate to butanoyl phosphate;	butyrate kinase	1138105	1068
HK92_RS05730		E3 component of the branched-chain alpha-keto acid dehydrogenase complex; catalyzes the oxidation of dihydrolipoamide to lipoamide;	dihydrolipoyl dehydrogenase	1139187	1428
HK92_RS05735			2-oxoisovalerate dehydrogenase subunit alpha	1140639	996
HK92_RS05740			2-oxoisovalerate dehydrogenase subunit beta	1141651	984
HK92_RS05745			branched-chain alpha-keto acid dehydrogenase subunit E2	1142665	1251
HK92_RS05750			peptidase M20	1144288	1095
HK92_RS05755			phosphogluconate dehydrogenase (NADP(+)-dependent, decarboxylating)	1145527	1419
HK92_RS05760			DNA-binding response regulator	1147136	681
HK92_RS05765			two-component sensor histidine kinase	1147813	1452
HK92_RS05770		involved in biogenesis of membrane proteins; Firmicutes specific proteins are shorter than other bacterial counterparts and have a signal peptide and lipid attachment site;	OxaA precursor	1149301	828
HK92_RS05775			hypothetical protein	1150165	282
HK92_RS05780			acylphosphatase	1150532	282
HK92_RS05785			hypothetical protein	1150953	348
HK92_RS05790			type 2 isopentenyl-diphosphate Delta-isomerase	1151329	1077
HK92_RS05795			sulfurtransferase	1152445	960
HK92_RS05800			membrane protein	1153655	927
HK92_RS05805			cell division protein FtsK	1154732	2274
HK92_RS05810		catalyzes the formation of L-proline from pyrroline-5-carboxylate;	pyrroline-5-carboxylate reductase	1157039	840
HK92_RS05815			CD4+ T-cell-stimulating antigen	1158231	1074
HK92_RS05820			heme ABC transporter ATP-binding protein	1159736	1542
HK92_RS05830			branched-chain amino acid ABC transporter permease	1162319	951
HK92_RS05835			peptidase M16	1163386	1293
HK92_RS05845	fabG	Catalyzes the first of the two reduction steps in the elongation cycle of fatty acid synthesis;	3-ketoacyl-ACP reductase	1166037	732
HK92_RS05850			XRE family transcriptional regulator	1166819	930
HK92_RS05855			CDP-diacylglycerol--glycerol-3-phosphate 3-phosphatidyltransferase	1167839	579
HK92_RS05860			damage-inducible protein	1168485	1245
HK92_RS05865			DNA recombination/repair protein RecA	1170002	1047
HK92_RS05870		protein from Staphylococcus aureus has phosphodiesterase activity against 2'-3'-cAMP and 2'-3'-cGMP;	ribonuclease Y	1171349	1563
HK92_RS05875			phosphinothricin N-acetyltransferase	1173026	498
HK92_RS05880			metallophosphoesterase	1173529	804
HK92_RS05885			hypothetical protein	1174349	363
HK92_RS05890			DNA mismatch repair protein MutS	1174821	2583
HK92_RS05895			DNA mismatch repair protein MutL	1177423	1812
HK92_RS05900			glycerol-3-phosphate responsive antiterminator	1179251	549
HK92_RS05905			formate acetyltransferase	1180225	2232
HK92_RS05910			pyruvate formate-lyase-activating enzyme	1182533	747
HK92_RS05915			PadR family transcriptional regulator	1183313	531
HK92_RS05920			MFS transporter	1184010	1194
HK92_RS05925			hypothetical protein	1185338	549
HK92_RS05930			transcriptional regulator	1185901	228
HK92_RS05935			ATPase AAA	1186168	534
HK92_RS05940			peptidoglycan-binding protein	1186936	1323
HK92_RS05945			3-ketoacyl-CoA thiolase	1188445	1170
HK92_RS05950			hydroxymethylglutaryl-CoA synthase	1189764	1167
HK92_RS05955			transporter	1190953	600
HK92_RS05960			MFS transporter	1191622	1245
HK92_RS05965			type I phosphodiesterase/nucleotide pyrophosphatase	1192885	1269
HK92_RS05970			AI-2E family transporter	1194217	1038
HK92_RS05975	murB	catalyzes the reduction of UDP-N-acetylglucosamine enolpyruvate to form UDP-N-acetylmuramate in peptidoglycan biosynthesis;	UDP-N-acetylenolpyruvoylglucosamine reductase	1195271	897
HK92_RS05980			glycine/betaine ABC transporter ATP-binding protein	1196383	987
HK92_RS05985			ABC transporter permease	1197366	1515
HK92_RS05990			hypothetical protein	1198916	831
HK92_RS05995			divalent metal cation transporter	1199885	1347
HK92_RS06000			amino acid ABC transporter permease	1201344	672
HK92_RS06005			carnitine transport-binding protein OpuCC	1202030	927
HK92_RS06010			carnitine transport permease OpuCB	1202958	657
HK92_RS06015			glycine/betaine ABC transporter ATP-binding protein	1203618	1194
HK92_RS06020			thiamine transporter thia	1205104	561
HK92_RS06025			hypothetical protein	1205912	384
HK92_RS06030			heme ABC transporter ATP-binding protein	1206435	1602
HK92_RS06035			hypothetical protein	1208075	651
HK92_RS06040			pyridine nucleotide-disulfide oxidoreductase	1208778	1341
HK92_RS06045			ribonuclease J	1210207	1668
HK92_RS06050		catalyzes the formation of dihydrodipicolinate from L-aspartate 4-semialdehyde and pyruvate in lysine and diaminopimelate biosynthesis;	4-hydroxy-tetrahydrodipicolinate synthase	1211894	882
HK92_RS06055		catalyzes the formation of 4-phospho-L-aspartate from L-aspartate and ATP; diaminopimelate sensitive;	aspartate kinase	1212790	1212
HK92_RS06060		catalyzes the formation of 4-aspartyl phosphate from aspartate 4-semialdehyde;	aspartate-semialdehyde dehydrogenase	1214013	1044
HK92_RS06065			hypothetical protein	1215254	2166
HK92_RS06070			superoxide dismutase	1217549	609
HK92_RS06075			membrane protein	1218459	801
HK92_RS06080			4-hydroxy-3-methylbut-2-en-1-yl diphosphate synthase	1219371	1107
HK92_RS06085			branched-chain amino acid permease	1220513	708
HK92_RS06095			foldase	1221619	885
HK92_RS06105			metal ABC transporter permease	1223044	879
HK92_RS06115		catalyzes the hydrolysis of pyrophosphate to phosphate;	manganese-dependent inorganic pyrophosphatase	1224815	927
HK92_RS06120			endonuclease	1225758	894
HK92_RS06125			DEAD/DEAH box family ATP-dependent RNA helicase	1226667	1308
HK92_RS06130			4-hydroxy-3-methylbut-2-enyl diphosphate reductase	1228120	996
HK92_RS06135			Nif3-like dinuclear metal center hexameric protein	1229161	1122
HK92_RS06140			SAM-dependent methyltransferase	1230279	705
HK92_RS06145		sigma factors are initiation factors that promote the attachment of RNA polymerase to specific initiation sites and are then released; primary sigma factor of bacterium;	RNA polymerase sigma factor SigA	1231051	1125
HK92_RS06150			DNA primase	1232270	1881
HK92_RS06155			hypothetical protein	1234170	441
HK92_RS06160			phosphotransferase	1234798	825
HK92_RS06165			glycine--tRNA ligase subunit beta	1235657	2067
HK92_RS06175			DNA repair protein RecO	1238888	768
HK92_RS06180			hypothetical protein	1239792	630
HK92_RS06185	era	Era; Escherichia coli Ras-like protein; Bex; Bacillus Era-complementing segment; essential protein in Escherichia coli that is involved in many cellular processes; GTPase; binds the cell membrane through apparent C-terminal domain; mutants are arrested during the cell cycle; Streptococcus pneumoniae Era binds to RNA and Escherichia coli Era binds 16S rRNA and 30S ribosome;	GTPase Era	1240468	906
HK92_RS06190			cytidine deaminase	1241370	396
HK92_RS06200			endoribonuclease YbeY	1242163	486
HK92_RS06210			phosphate starvation protein PhoH	1244837	960
HK92_RS06215			hypothetical protein	1245984	447
HK92_RS06220			30S ribosomal protein S21	1246450	174
HK92_RS06225			16S rRNA (uracil(1498)-N(3))-methyltransferase	1246821	768
HK92_RS06230			ribosomal protein L11 methyltransferase	1247589	945
HK92_RS06235		chaperone Hsp40; co-chaperone with DnaK; Participates actively in the response to hyperosmotic and heat shock by preventing the aggregation of stress-denatured proteins and by disaggregating proteins, also in an autonomous, dnaK-independent fashion;	molecular chaperone DnaJ	1248605	1131
HK92_RS06240	dnaK	heat shock protein 70; assists in folding of nascent polypeptide chains; refolding of misfolded proteins; utilizes ATPase activity to help fold; co-chaperones are DnaJ and GrpE; multiple copies in some bacteria;	molecular chaperone DnaK	1249877	1842
HK92_RS06245		with DnaK and DnaJ acts in response to hyperosmotic and heat shock by preventing the aggregation of stress-denatured proteins; may act as a thermosensor;	nucleotide exchange factor GrpE	1251752	576
HK92_RS06250			HrcA family transcriptional regulator	1252369	1038
HK92_RS06255		catalyzes the oxygen-independent formation of protoporphyrinogen-IX from coproporphyrinogen-III;	coproporphyrinogen III oxidase	1253553	1158
HK92_RS06260			hypothetical protein	1254799	1029
HK92_RS06265			MerR family transcriptional regulator	1255940	438
HK92_RS06270			elongation factor 4	1256423	1827
HK92_RS06275			30S ribosomal protein S20	1258494	255
HK92_RS06280			DNA polymerase III subunit delta	1258834	1032
HK92_RS06285			competence protein ComEC	1259933	2160
HK92_RS06290			ComE operon protein 2	1262190	561
HK92_RS06295			competence protein ComEA	1262822	603
HK92_RS06300			SAM-dependent methyltransferase	1263527	732
HK92_RS06305			ribosome silencing factor RsfS	1264314	357
HK92_RS06310			phosphohydrolase	1264675	576
HK92_RS06320			RNA-binding protein	1265821	291
HK92_RS06325			shikimate dehydrogenase	1266111	822
HK92_RS06330		in Bacillus subtilis this enzyme appears to be involved in 30S ribosomal RNA subunit biogenesis;	ribosome biogenesis GTPase YqeH	1266952	1101
HK92_RS06335			haloacid dehalogenase	1268049	522
HK92_RS06340			oligoendopeptidase	1268732	1809
HK92_RS06345		enables the cleavage of the glycosidic bond in both 5'-methylthioadenosine and S-adenosylhomocysteine;	5'-methylthioadenosine/S-adenosylhomocysteine nucleosidase	1270576	702
HK92_RS06350			hypothetical protein	1271327	624
HK92_RS06355			transcription elongation factor GreA	1272001	483
HK92_RS06360		functions in pyrimidine salvage; pyrimidine ribonucleoside kinase; phosphorylates nucleosides or dinucleosides to make UMP or CMP using ATP or GTP as the donor;	uridine kinase	1272677	630
HK92_RS06365			O-methyltransferase	1273303	654
HK92_RS06370			hypothetical protein	1274032	1071
HK92_RS06375			alkaline phosphatase	1275305	627
HK92_RS06380			hypothetical protein	1275977	303
HK92_RS06385			crossover junction endodeoxyribonuclease RuvA	1276295	417
HK92_RS06390			hypothetical protein	1276708	273
HK92_RS06395	alaS	Catalyzes a two-step reaction, first charging an alanyl molecule by linking its carboxyl group to the alpha-phosphate of ATP, followed by transfer of the aminoacyl-adenylate to its tRNA;	alanine--tRNA ligase	1277072	2640
HK92_RS06400			multidrug ABC transporter ATP-binding protein	1280018	696
HK92_RS06405			macrolide ABC transporter permease	1280722	1500
HK92_RS06410			DNA-binding response regulator	1282388	687
HK92_RS06415			two-component sensor histidine kinase	1283071	1440
HK92_RS06420			hypothetical protein	1284552	2397
HK92_RS06425			hypothetical protein	1286976	669
HK92_RS06430			alpha/beta hydrolase	1287655	741
HK92_RS06435			tRNA 2-thiouridine(34) synthase MnmA	1288514	1116
HK92_RS06440			cysteine desulfurase	1289648	1149
HK92_RS06445			recombinase RarA	1291177	1284
HK92_RS06450			Rrf2 family transcriptional regulator	1292609	423
HK92_RS06455			ammonia channel protein	1293276	1206
HK92_RS06460			nitrogen regulatory PII	1294495	366
HK92_RS06465			hypothetical protein	1295010	381
HK92_RS06470	aspS	catalyzes a two-step reaction, first charging an aspartate molecule by linking its carboxyl group to the alpha-phosphate of ATP, followed by transfer of the aminoacyl-adenylate to its tRNA; contains discriminating and non-discriminating subtypes;	aspartate--tRNA ligase	1295430	1776
HK92_RS06475			histidine--tRNA ligase	1297207	1278
HK92_RS06480			N-acetylmuramoyl-L-alanine amidase	1298935	1284
HK92_RS06485			D-aminoacyl-tRNA deacylase	1300256	453
HK92_RS06490			GTP pyrophosphokinase	1300724	2217
HK92_RS06500			recombination protein RecJ	1303657	2352
HK92_RS06505			hypothetical protein	1306113	345
HK92_RS06510			protein translocase subunit SecDF	1306555	2265
HK92_RS06515			hypothetical protein	1308920	291
HK92_RS06520			preprotein translocase subunit YajC	1309353	330
HK92_RS06525			tRNA guanosine(34) transglycosylase Tgt	1309716	1140
HK92_RS06530			tRNA preQ1(34) S-adenosylmethionine ribosyltransferase-isomerase QueA	1310942	1029
HK92_RS06535			Holliday junction DNA helicase RuvB	1311974	1008
HK92_RS06540			Holliday junction ATP-dependent DNA helicase RuvA	1312997	606
HK92_RS06545	ldh	Converts (S)-lactate and NAD(+) to pyruvate and NADH;	L-lactate dehydrogenase	1313726	936
HK92_RS06550			transcriptional regulator	1314731	726
HK92_RS06555		catalyzes the formation of phenylpyruvate from prephenate in phenylalanine biosynthesis;	prephenate dehydratase	1315567	849
HK92_RS06560			GTPase ObgE	1316482	1290
HK92_RS06565	glpK	Converts glycerol and ADP to glycerol-3-phosphate and ADP;	glycerol kinase	1317930	1494
HK92_RS06570			glycerol transporter	1319498	819
HK92_RS06575			50S ribosomal protein L27	1320682	291
HK92_RS06580			hypothetical protein	1320986	318
HK92_RS06585			50S ribosomal protein L21	1321322	309
HK92_RS06590			ribonuclease E	1321787	1362
HK92_RS06595		ATPase; with MinC inhibits cell division by blocking formation of the polar Z ring septums;	septum site-determining protein MinD	1323201	801
HK92_RS06600			septum site-determining protein MinC	1324004	678
HK92_RS06605			rod shape-determining protein MreD	1324859	519
HK92_RS06610			cell shape-determining protein MreC	1325380	888
HK92_RS06615		functions in MreBCD complex in some organisms;	rod shape-determining protein	1326353	1014
HK92_RS06620			hypothetical protein	1327818	675
HK92_RS06625			type IV leader peptidase	1328504	711
HK92_RS06630			bifunctional folylpolyglutamate synthase/dihydrofolate synthase	1329426	1290
HK92_RS06635	valS	valine--tRNA ligase; ValRS; converts valine ATP and tRNA(Val) to AMP PPi and valyl-tRNA(Val); class-I aminoacyl-tRNA synthetase type 1 subfamily; has a posttransfer editing process to hydrolyze mischarged Thr-tRNA(Val) which is done by the editing domain;	valine--tRNA ligase	1330777	2652
HK92_RS06640		converts (S)-4-amino-5-oxopentanoate to 5-aminolevulinate;	glutamate-1-semialdehyde 2,1-aminomutase	1333752	1290
HK92_RS06645			delta-aminolevulinic acid dehydratase	1335054	975
HK92_RS06650			uroporphyrinogen-III synthase	1336025	723
HK92_RS06655			hydroxymethylbilane synthase	1336744	930
HK92_RS06660			glutamyl-tRNA reductase	1337677	1308
HK92_RS06665	engB	binds guanine nucleotides; in Escherichia coli depletion results in defective cell division and filamentation; in Bacillus subtilis this gene is essential;	GTP-binding protein	1339112	585
HK92_RS06670			threonine--tRNA ligase	1339804	1923
HK92_RS06675			primosomal protein DnaI	1342076	924
HK92_RS06680			helicase DnaB	1343009	1377
HK92_RS06685	nrdR		NrdR family transcriptional regulator	1344391	465
HK92_RS06690			dephospho-CoA kinase	1344933	603
HK92_RS06695			formamidopyrimidine-DNA glycosylase	1345552	822
HK92_RS06700			DNA polymerase I	1346397	2628
HK92_RS06705		Converts isocitrate to alpha ketoglutarate;	isocitrate dehydrogenase (NADP(+))	1349189	1263
HK92_RS06710		catalyzes the formation of citrate from acetyl-CoA and oxaloacetate;	citrate synthase	1350471	1122
HK92_RS06715			membrane protein	1351629	462
HK92_RS06720			exclusion suppressor FxsA	1352247	378
HK92_RS06725		catalyzes the formation of phosphoenolpyruvate from pyruvate;	pyruvate kinase	1352743	1758
HK92_RS06730		catalyzes the formation of D-fructose 1,6-bisphosphate from D-fructose 6-phosphate in glycolysis;	ATP-dependent 6-phosphofructokinase	1354783	960
HK92_RS06735		catalyzes the carboxylation of acetyl-CoA to malonyl-CoA; forms a tetramer composed of two alpha (AccA) and two beta (AccD) subunits; one of the two catalytic subunits that can form the acetyl CoA carboxylase enzyme together with a carrier protein;	acetyl-CoA carboxylase carboxyltransferase subunit alpha	1356027	957
HK92_RS06745	dnaE	catalyzes DNA-template-directed extension of the 3'-end of a DNA strand by one nucleotide at a time. Proposed to be responsible for the synthesis of the lagging strand. In the low GC gram positive bacteria this enzyme is less processive and more error prone than its counterpart in other bacteria;	DNA polymerase III subunit alpha	1358075	3327
HK92_RS06750			oligoribonuclease	1361523	936
HK92_RS06755			hypothetical protein	1362479	1314
HK92_RS06760		catalyzes the opening and hydrolysis of the beta-lactam ring of beta-lactam antibiotics such as penicillins and cephalosporins;	metal-dependent hydrolase	1363818	687
HK92_RS06765			dipeptidase	1364669	1098
HK92_RS06770			alanine dehydrogenase	1365809	1113
HK92_RS06775			universal stress protein UspA	1367160	465
HK92_RS06780		Enables the production of acetyl-CoA by phosphorylating acetate in the presence of ATP and a divalent cation;	acetate kinase	1367676	1194
HK92_RS06785			hypothetical protein	1368893	999
HK92_RS06790			2-Cys peroxiredoxin	1370082	498
HK92_RS06795			hypothetical protein	1370640	537
HK92_RS06800			hypothetical protein	1371196	1014
HK92_RS06805	ppnK	catalyzes the phosphorylation of NAD to NADP;	NAD(+) kinase	1372388	804
HK92_RS06810		catalyzes the formation of L-citrulline from carbamoyl phosphate and L-ornithine in arginine biosynthesis and degradation;	ornithine carbamoyltransferase	1373223	951
HK92_RS06815	argD		acetylornithine aminotransferase	1374170	1161
HK92_RS06820			acetylglutamate kinase	1375327	753
HK92_RS06825			N-acetylglutamate synthase	1376092	1197
HK92_RS06830			N-acetyl-gamma-glutamyl-phosphate reductase	1377304	1032
HK92_RS06835		Required for the synthesis of the thiazole moiety;	tRNA sulfurtransferase ThiI	1378506	1212
HK92_RS06840			aminotransferase V	1379719	1140
HK92_RS06845			septation ring formation regulator EzrA	1380986	1716
HK92_RS06850			hypothetical protein	1382995	489
HK92_RS06855			30S ribosomal protein S4	1383695	603
HK92_RS06860		catalyzes the formation of tyrosyl-tRNA(Tyr) from tyrosine and tRNA(Tyr);	tyrosine--tRNA ligase	1384397	1260
HK92_RS06865			catabolite control protein A	1385978	1008
HK92_RS06870		catalyzes the formation of 3-deoxy-D-aribino-hept-2-ulosonate 7-phosphate from phosphoenolpyruvate and D-erythrose 4-phosphate and the formation of prephenate from chorismate;	bifunctional 3-deoxy-7-phosphoheptulonate synthase/chorismate mutase	1387220	1086
HK92_RS06875			general stress protein	1388525	525
HK92_RS06880			general stress protein	1389071	456
HK92_RS06885			aminopeptidase	1389782	1113
HK92_RS06890			thioredoxin	1390935	546
HK92_RS06895			UDP-N-acetylmuramate--L-alanine ligase	1391625	1344
HK92_RS06900			cell division protein FtsK	1393263	2352
HK92_RS06905			tRNA-binding protein	1395924	618
HK92_RS06910			hypothetical protein	1396547	801
HK92_RS06915			thiol reductase thioredoxin	1397382	312
HK92_RS06925			peptidase M28	1398019	1074
HK92_RS06930			hypothetical protein	1399290	312
HK92_RS06935			hypothetical protein	1399638	249
HK92_RS06940			hypothetical protein	1400021	852
HK92_RS06945			tRNA (guanosine(46)-N7)-methyltransferase TrmB	1400933	645
HK92_RS06950			phosphotransferase	1401584	783
HK92_RS06955			multidrug MFS transporter	1402578	1464
HK92_RS06960			MarR family transcriptional regulator	1404044	441
HK92_RS06965			D-alanine aminotransferase	1404706	870
HK92_RS06970		divalent metal ion-dependent extracellular dipeptidase; able to hydrolyze a broad range of dipeptides but no tri-, tetra-, or larger oligopeptides; differences in the amino acid specificity of the cleavage site varies between species; similar to succinyl-diaminopimelate desuccinylases;	diguanylate cyclase	1405688	1413
HK92_RS06975			DNA mismatch repair protein MutT	1407175	414
HK92_RS06980			NAD(P)H-hydrate dehydratase	1407693	831
HK92_RS06985			acid phosphatase	1408561	654
HK92_RS06990			cell division protein	1409224	1614
HK92_RS06995			cell division protein	1410948	1614
HK92_RS07000			membrane protein	1412646	438
HK92_RS07010		catalyzes the formation of L-tryptophan from L-serine and 1-(indol-3-yl)glycerol 3-phosphate;	tryptophan synthase subunit beta	1413920	1203
HK92_RS07015			N-(5'-phosphoribosyl)anthranilate isomerase	1415125	609
HK92_RS07020			indole-3-glycerol-phosphate synthase	1415730	759
HK92_RS07025			anthranilate phosphoribosyltransferase	1416485	1020
HK92_RS07035			anthranilate synthase component I	1418078	1365
HK92_RS07040			bifunctional acetaldehyde-CoA/alcohol dehydrogenase	1420528	2601
HK92_RS07045			hypothetical protein	1423251	429
HK92_RS07050			multidrug ABC transporter ATP-binding protein	1423763	921
HK92_RS07055			ABC transporter permease	1424680	1068
HK92_RS07060			peptidase S66	1425784	975
HK92_RS07065			3-methyladenine DNA glycosylase	1426755	582
HK92_RS07070			membrane protein	1427349	234
HK92_RS07075		Catalyzes the conversion of citrate to isocitrate;	aconitate hydratase 1	1427682	2703
HK92_RS07080			sulfate transporter	1430539	804
HK92_RS07085			sulfate transporter	1431366	423
HK92_RS07090			helicase SNF2	1431788	3219
HK92_RS07095			exonuclease	1435090	3072
HK92_RS07100			exonuclease sbcCD subunit D	1438158	1125
HK92_RS07105			1-acyl-sn-glycerol-3-phosphate acyltransferase	1439398	609
HK92_RS07110			hypothetical protein	1440048	516
HK92_RS07115			membrane protein	1440737	489
HK92_RS07120			multidrug ABC transporter ATP-binding protein	1441306	1806
HK92_RS07130			lipoprotein	1445268	621
HK92_RS07135			hypothetical protein	1445904	495
HK92_RS07140			antibiotic resistance protein VanZ	1447192	564
HK92_RS07145			hypothetical protein	1447773	432
HK92_RS07150			elongation factor Ts	1448762	885
HK92_RS07155			30S ribosomal protein S2	1449726	750
HK92_RS07160			transcriptional regulator	1450676	102
HK92_RS07165			transcriptional regulator	1450780	285
HK92_RS07170			permease	1451217	1449
HK92_RS07175	murQ	catalyzes the cleavage of the lactyl ether moiety of N-acetylmuramic acid-6-phosphate (MurNAc-6-P) to form N-acetylglucosamine-6-phosphate (GlcNAc-6-P) and lactate; involved in MurNAc dissimilation pathway;	N-acetylmuramic acid 6-phosphate etherase	1452678	891
HK92_RS07180			RpiR family transcriptional regulator	1453709	852
HK92_RS07185			leucine--tRNA ligase	1454648	2412
HK92_RS07190			TIGR01212 family radical SAM protein	1457463	966
HK92_RS07195			rRNA methyltransferase	1458425	579
HK92_RS07200			asparagine synthetase B	1459025	1866
HK92_RS07205		catalyzes the formation of S-adenosylmethionine from methionine and ATP; methionine adenosyltransferase;	S-adenosylmethionine synthase	1461027	1200
HK92_RS07210			membrane protein	1462648	303
HK92_RS07215			cell wall surface anchor protein	1462983	5139
HK92_RS07220			L-lactate dehydrogenase	1468216	912
HK92_RS07225			hypothetical protein	1469144	243
HK92_RS07230			nucleoside triphosphatase YtkD	1469437	474
HK92_RS07235			membrane protein insertion efficiency factor YidD	1469984	267
HK92_RS07240			adhesin	1470400	954
HK92_RS07245		converts O-succinylbenzoate to O-succinylbenzoyl-CoA;	2-succinylbenzoate-CoA ligase	1471371	1410
HK92_RS07250		catalyzes the formation of 1,4-dihydroxy-2-naphthoate from O-succinylbenzoyl-CoA;	1,4-dihydroxy-2-naphthoyl-CoA synthase	1472796	819
HK92_RS07255			2-succinyl-6-hydroxy-2, 4-cyclohexadiene-1-carboxylate synthase	1473611	828
HK92_RS07260			2-succinyl-5-enolpyruvyl-6-hydroxy-3- cyclohexene-1-carboxylate synthase	1474440	1743
HK92_RS07265			isochorismate synthase	1476179	1389
HK92_RS07270		catalyzes the formation of dimethylmenaquinone from 1,4-dihydroxy-2-naphthoate and octaprenyl diphosphate;	1,4-dihydroxy-2-naphthoate octaprenyltransferase	1477742	939
HK92_RS07275		catalyzes the formation of 5,10-methylenetetrahydrofolate from 5-methyltetrahydrofolate and S-adenosyl-L-homocysteine and methionine from S-adenosyl-L-methionine and L-homocysteine; expressed in B. subtilis under methionine starvation conditions;	bifunctional homocysteine S-methyltransferase/methylenetetrahydrofolate reductase	1478714	1854
HK92_RS07280		catalyzes the formation of cystathionine from L-cysteine and O-succinyl-L-homoserine;	cystathionine beta-lyase	1480564	1173
HK92_RS07290			5-methyltetrahydropteroyltriglutamate-- homocysteine methyltransferase	1482875	2298
HK92_RS07295			MFS transporter	1485462	1176
HK92_RS07420			transcriptional repressor	1494057	447
HK92_RS07425			dehydrogenase	1494586	942
HK92_RS07430		Converts (S)-4-amino-5-oxopentanoate to 5-aminolevulinate during the porphyrin biosynthesis pathway;	glutamate-1-semialdehyde 2,1-aminomutase	1495672	1299
HK92_RS07435			membrane protein	1497076	1089
HK92_RS07440			hypothetical protein	1498206	528
HK92_RS07445		Catalyzes a key regulatory step in fatty acid biosynthesis;	enoyl-[acyl-carrier-protein] reductase	1498888	747
HK92_RS07450			A/G-specific adenine glycosylase	1499638	1089
HK92_RS07455			membrane protein	1500935	981
HK92_RS07460			dUTPase	1501944	462
HK92_RS07465			hypothetical protein	1502417	234
HK92_RS07470			regulatory protein RecX	1502652	810
HK92_RS07475			epimerase	1503559	903
HK92_RS07480			hypothetical protein	1504482	2598
HK92_RS07485			antibiotic resistance protein VanZ	1507106	675
HK92_RS07490			cation diffusion facilitator transporter	1507988	966
HK92_RS07495			alanine acetyltransferase	1508998	543
HK92_RS07500			chemotaxis protein	1509730	903
HK92_RS07505			hypothetical protein	1510660	207
HK92_RS07510			hypothetical protein	1510906	354
HK92_RS07515			FosX/FosE/FosI family fosfomycin resistance thiol transferase	1511288	402
HK92_RS07525			osmotically inducible protein C	1513148	381
HK92_RS07530			deoxyadenosine kinase	1513635	645
HK92_RS07535			ribonuclease yfkH	1514309	870
HK92_RS07540			hypothetical protein	1515268	222
HK92_RS07545			AAC(3) family N-acetyltransferase	1515509	807
HK92_RS07550		catalyzes the removal of N-terminal amino acids from peptides and arylamides; generally Co(II) however activity has been shown for some methionine aminopeptidases with Zn, Fe, or Mn;	type I methionyl aminopeptidase	1516441	759
HK92_RS07555			flavodoxin	1517387	447
HK92_RS07560			aminopeptidase	1517971	1233
HK92_RS07565			MFS transporter	1519307	1260
HK92_RS07570			rod shape-determining protein	1520784	993
HK92_RS07580			hypothetical protein	1522050	573
HK92_RS07585			methyltransferase	1522713	669
HK92_RS07595			PTS-associated protein	1524242	1089
HK92_RS07600			PTS mannose transporter subunit IIA	1525352	303
HK92_RS07605			PTS sugar transporter subunit IIB	1525724	309
HK92_RS07610			ArsR family transcriptional regulator	1526192	2679
HK92_RS07615			helicase	1529004	1329
HK92_RS07620			oxidoreductase	1530466	984
HK92_RS07625			LacI family transcriptional regulator	1531509	966
HK92_RS07630			cellobiose phosphorylase	1532522	3261
HK92_RS07635			beta-glucosidase	1535779	2172
HK92_RS07640			ABC transporter substrate-binding protein	1538379	1245
HK92_RS07645			sugar ABC transporter permease	1539684	894
HK92_RS07650			sugar ABC transporter permease	1540595	831
HK92_RS07655			glutamate synthase subunit beta	1541470	1470
HK92_RS07660			glutamate synthase	1542954	4593
HK92_RS07665			LysR family transcriptional regulator	1547739	888
HK92_RS07670			GNAT family acetyltransferase	1548623	519
HK92_RS07675			glycerol dehydrogenase	1549144	1104
HK92_RS07680			amino acid ABC transporter substrate-binding protein	1550342	816
HK92_RS07685			polar amino acid ABC transporter ATP-binding protein	1551159	648
HK92_RS07690			polar amino acid ABC transporter permease	1551817	645
HK92_RS07695			two-component sensor histidine kinase	1552856	1041
HK92_RS07700			adenine deaminase	1553918	1740
HK92_RS07705			hypothetical protein	1555677	459
HK92_RS07710			NAD dependent epimerase/dehydratase	1556156	876
HK92_RS07715			DNA-binding response regulator	1557101	678
HK92_RS07720			ABC transporter permease	1557841	1980
HK92_RS07730			hypothetical protein	1560706	510
HK92_RS07735			shikimate kinase	1561439	474
HK92_RS07740			hypothetical protein	1561943	555
HK92_RS07745			23S rRNA (uracil-5-)-methyltransferase RumA	1562832	1362
HK92_RS07750			hypothetical protein	1564217	756
HK92_RS07755		similar to YegS from E. coli;	diacylglycerol kinase	1565120	933
HK92_RS07760			aspartyl/glutamyl-tRNA(Asn/Gln) amidotransferase subunit B	1566198	1431
HK92_RS07765	gatA	allows the formation of correctly charged Asn-tRNA(Asn) or Gln-tRNA(Gln) through the transamidation of misacylated Asp-tRNA(Asn) or Glu-tRNA(Gln) in organisms which lack either or both of asparaginyl-tRNA or glutaminyl-tRNA synthetases; reaction takes place in the presence of glutamine and ATP through an activated phospho-Asp-tRNA(Asn) or phospho-Glu-tRNA;	glutamyl-tRNA(Gln) amidotransferase subunit A	1567640	1452
HK92_RS07770			aspartyl/glutamyl-tRNA(Asn/Gln) amidotransferase subunit C	1569115	294
HK92_RS07775			hypothetical protein	1569533	1116
HK92_RS07780	ligA	this protein catalyzes the formation of phosphodiester linkages between 5'-phosphoryl and 3'-hydroxyl groups in double-stranded DNA using NAD as a coenzyme and as the energy source for the reaction; essential for DNA replication and repair of damaged DNA; similar to ligase LigB;	DNA ligase (NAD(+)) LigA	1570645	2016
HK92_RS07785			ATP-dependent DNA helicase PcrA	1572686	2202
HK92_RS07790			geranylgeranylglyceryl/heptaprenylglyceryl phosphate synthase	1574946	678
HK92_RS07795			hypothetical protein	1575830	1356
HK92_RS07800			hypothetical protein	1577228	255
HK92_RS07805			transcriptional regulator	1577499	297
HK92_RS07810		catalyzes the formation of N(1)-(5-phospho-D-ribosyl)glycinamide from 5-phospho-D-ribosylamine and glycine in purine biosynthesis;	phosphoribosylamine--glycine ligase	1577934	1263
HK92_RS07815	purH	involved in de novo purine biosynthesis;	bifunctional purine biosynthesis protein PurH	1579221	1530
HK92_RS07820			phosphoribosylglycinamide formyltransferase	1580756	567
HK92_RS07825			phosphoribosylformylglycinamidine cyclo-ligase	1581319	1050
HK92_RS07835			phosphoribosylformylglycinamidine synthase subunit PurL	1583799	2220
HK92_RS07845		With PurL and PurQ catalyzes the conversion of formylglycinamide ribonucleotide, ATP, and glutamine to formylglycinamidine ribonucleotide, ADP, and glutamate in the fourth step of the purine biosynthetic pathway;	phosphoribosylformylglycinamidine synthase subunit PurS	1586698	246
HK92_RS07850		catalyzes the formation of (S)-2-(5-amino-1-(5-phospho-D-ribosyl)imidazole-4- carboxamido)succinate from 5-amino-1-(5-phospho-D-ribosyl)imidazole-4-carboxylate and L-aspartate in purine biosynthesis; SAICAR synthase;	phosphoribosylaminoimidazolesuccinocarboxamide synthase	1586955	714
HK92_RS07855		Catalyzes two discrete reactions in the de novo synthesis of purines: the cleavage of adenylosuccinate and succinylaminoimidazole carboxamide ribotide;	adenylosuccinate lyase	1587749	1293
HK92_RS07860			5-(carboxyamino)imidazole ribonucleotide synthase	1589060	1125
HK92_RS07870			membrane protein	1590871	525
HK92_RS07890			phosphohydrolase	1596781	606
HK92_RS07895			ABC transporter ATPase	1597455	774
HK92_RS07900			hypothetical protein	1598278	363
HK92_RS07905		catalyzes the release of the N-terminal amino acid from a tripeptide;	peptidase T	1598659	1233
HK92_RS07910			hypothetical protein	1599949	531
HK92_RS07915			exodeoxyribonuclease III	1600563	756
HK92_RS07920			50S ribosomal protein L20	1601359	360
HK92_RS07925	rpmI		50S ribosomal protein L35	1601758	201
HK92_RS07930			translation initiation factor IF-3	1601980	504
HK92_RS07935			internalin	1602937	894
HK92_RS07940			50S ribosomal protein L19	1604614	345
HK92_RS07945			transcriptional regulator	1605167	435
HK92_RS07950			flavodoxin	1605601	612
HK92_RS07955			MBL fold hydrolase	1606209	717
HK92_RS07960			hypothetical protein	1606956	390
HK92_RS07965			tRNA (guanosine(37)-N1)-methyltransferase TrmD	1607365	738
HK92_RS07970			ribosome maturation factor RimM	1608102	519
HK92_RS07975			hypothetical protein	1608630	387
HK92_RS07980			gamma-glutamyl-gamma-aminobutyrate hydrolase	1609044	735
HK92_RS07985			KH domain-containing protein	1609889	231
HK92_RS07990	rpsP	binds to lower part of 30S body where it stabilizes two domains; required for efficient assembly of 30S; in Escherichia coli this protein has nuclease activity;	30S ribosomal protein S16	1610136	273
HK92_RS07995			hypothetical protein	1610511	1659
HK92_RS08005			protein-tyrosine-phosphatase	1615140	897
HK92_RS08010			signal recognition particle protein	1616179	1353
HK92_RS08015			DNA-binding protein	1617544	333
HK92_RS08020			signal recognition particle-docking protein FtsY	1617989	987
HK92_RS08025			chromosome segregation protein SMC	1618990	3561
HK92_RS08030			ribonuclease 3	1622573	690
HK92_RS08035			acyl carrier protein	1623457	234
HK92_RS08040			beta-ketoacyl-ACP reductase	1623797	744
HK92_RS08050			phosphate acyltransferase	1625478	1014
HK92_RS08055		negative regulator of genes involved in fatty acid and phospholipid biosynthesis for gram positive bacteria;	transcription factor FapR	1626512	570
HK92_RS08060			ATP-dependent DNA helicase RecG	1627263	2049
HK92_RS08070			L-serine dehydratase, iron-sulfur-dependent subunit beta	1630330	663
HK92_RS08075			hypothetical protein	1631032	1659
HK92_RS08080			hypothetical protein	1632705	366
HK92_RS08085			50S ribosomal protein L28	1633369	189
HK92_RS08090			thiamine pyrophosphokinase	1633654	645
HK92_RS08095			ribulose-phosphate 3-epimerase	1634362	657
HK92_RS08100			ribosome small subunit-dependent GTPase A	1635021	876
HK92_RS08105			serine/threonine protein kinase	1635915	1968
HK92_RS08110			serine/threonine phosphatase stp	1637879	759
HK92_RS08115		catalyzes the methylation of cytosine at position 967 (m5C967) of 16S rRNA; SAM-dependent methyltransferase;	16S rRNA (cytosine(967)-C(5))-methyltransferase	1638660	1335
HK92_RS08120			methionyl-tRNA formyltransferase	1639995	951
HK92_RS08125			primosomal protein N'	1640959	2394
HK92_RS08130			phosphopantothenoylcysteine decarboxylase	1643357	1200
HK92_RS08135			DNA-directed RNA polymerase subunit omega	1644711	207
HK92_RS08140			guanylate kinase	1644914	618
HK92_RS08145			hypothetical protein	1645550	876
HK92_RS08150			hypothetical protein	1646582	1713
HK92_RS08155			short chain dehydrogenase	1648382	600
HK92_RS08160			orotate phosphoribosyltransferase	1649021	630
HK92_RS08165		type 1 subfamily; involved in last step of pyrimidine biosynthesis; converts orotidine 5'-phosphate to UMP and carbon dioxide; OMP decarboxylase; OMPDCase; OMPdecase;	orotidine 5'-phosphate decarboxylase	1649647	702
HK92_RS08170		catalyzes the conversion of dihydroorotate to orotate in the pyrimidine biosynthesis pathway, using a flavin nucleotide as an essential cofactor; subclass 1B is a heterotetramer consisting of two PyrDB subunits, similar to the PyrDA subunits and two PyrK subunits;	dihydroorotate dehydrogenase	1650345	915
HK92_RS08175			dihydroorotate dehydrogenase	1651256	765
HK92_RS08180			carbamoyl-phosphate synthase large chain	1652043	3213
HK92_RS08190			dihydroorotase	1656336	1284
HK92_RS08200			uracil transporter	1658596	1287
HK92_RS08205		regulates pyrimidine biosynthesis by binding to the mRNA of the pyr genes, also has been shown to have uracil phosphoribosyltransferase activity;	bifunctional protein PyrR	1660011	552
HK92_RS08210			hypothetical protein	1660794	231
HK92_RS08215			sulfate transporter	1661112	825
HK92_RS08220			RNA pseudouridine synthase	1661954	912
HK92_RS08225			lipoprotein signal peptidase	1662865	465
HK92_RS08230			permease	1663411	1284
HK92_RS08235			multidrug resistance protein NorM	1664868	1371
HK92_RS08240			manganese-binding lipoprotein MntA	1666254	933
HK92_RS08245			manganese transport system membrane protein MntC	1667183	843
HK92_RS08250			manganese transport system ATP-binding protein MntB	1668029	723
HK92_RS08255			MarR family transcriptional regulator	1668911	417
HK92_RS08260			peptidase S41	1669364	1491
HK92_RS08265			heavy metal-binding protein	1671009	207
HK92_RS08270			ATPase P	1671228	2214
HK92_RS08275			transcriptional regulator	1673456	294
HK92_RS08280			D-alanyl-D-alanine carboxypeptidase	1673873	825
HK92_RS08285			purine-nucleoside phosphorylase	1674755	702
HK92_RS08290			hypothetical protein	1675468	234
HK92_RS08295			oxidoreductase	1675764	906
HK92_RS08300		this stereospecific enzymes reduces the R isomer of methionine sulfoxide while MsrA reduces the S form; provides protection against oxidative stress;	peptide-methionine (R)-S-oxide reductase	1676752	438
HK92_RS08305		this stereospecific enzymes reduces the S isomer of methionine sulfoxide while MsrB reduces the R form; provides protection against oxidative stress;	peptide-methionine (S)-S-oxide reductase	1677196	534
HK92_RS08310			hypothetical protein	1677765	615
HK92_RS08315			lipase/acylhydrolase	1678395	786
HK92_RS08320			hypothetical protein	1679195	840
HK92_RS08325			hemolysin D	1680213	633
HK92_RS08330			hypothetical protein	1680967	618
HK92_RS08335			phosphoenolpyruvate synthase regulatory protein	1681597	813
HK92_RS08340		catalyzes the formation of phosphoenolpyruvate from pyruvate;	pyruvate, phosphate dikinase	1682428	2640
HK92_RS08345			glyoxalase	1685117	378
HK92_RS08350			membrane protein	1685498	984
HK92_RS08355			alkaline phosphatase	1686575	624
HK92_RS08365			phosphoglucomutase	1688942	1512
HK92_RS08370			rRNA (guanine-N1)-methyltransferase	1690522	876
HK92_RS08375			dihydrofolate reductase	1691450	483
HK92_RS08380			thymidylate synthase	1691948	945
HK92_RS08385			ABC transporter ATP-binding protein	1692905	1893
HK92_RS08390			formate--tetrahydrofolate ligase	1694917	1683
HK92_RS08395		involved in manganese homeostasis; activates the transcription of the mntABCD operon;	transcriptional regulator MntR	1696757	429
HK92_RS08400			cold-shock protein	1697550	201
HK92_RS08405	rnhA	An endonuclease that specifically degrades the RNA strand of RNA-DNA hybrids;	ribonuclease H	1697874	402
HK92_RS08410			5'-3' exonuclease	1698294	873
HK92_RS08415			30S ribosomal protein S14	1699244	270
HK92_RS08420			chitinase	1699636	1059
HK92_RS08425			xanthine permease	1700886	1308
HK92_RS08430			xanthine phosphoribosyltransferase	1702200	579
HK92_RS08435			peptidase M32	1703006	1524
HK92_RS08440			RNA methyltransferase	1704534	1149
HK92_RS08445			hypothetical protein	1705758	285
HK92_RS08450		GpsB; guiding PBP1 shuttling; similar to DivIVA;	cell cycle protein GpsB	1706262	342
HK92_RS08455			hypothetical protein	1706735	546
HK92_RS08465			Holliday junction resolvase RecU	1707889	606
HK92_RS08470			penicillin-binding protein	1708526	2484
HK92_RS08480			endonuclease III	1711536	660
HK92_RS08485			XRE family transcriptional regulator	1712206	720
HK92_RS08495			aspartate aminotransferase	1714381	1182
HK92_RS08500			peptidase	1715585	507
HK92_RS08505			DNA polymerase III subunit epsilon	1716214	2787
HK92_RS08510			aspartate 1-decarboxylase	1719097	384
HK92_RS08515			pantoate--beta-alanine ligase	1719484	858
HK92_RS08520			3-methyl-2-oxobutanoate hydroxymethyltransferase	1720345	834
HK92_RS08525			thiol reductase thioredoxin	1721345	474
HK92_RS08535			CCA-adding enzyme	1722933	1182
HK92_RS08540			methylglyoxal synthase	1724129	405
HK92_RS08545			4-hydroxy-tetrahydrodipicolinate reductase	1724549	792
HK92_RS08550			nucleotide pyrophosphohydrolase	1725337	336
HK92_RS08560			oxidoreductase	1726669	1107
HK92_RS08565			hypothetical protein	1728095	1137
HK92_RS08570			diguanylate cyclase	1729257	1128
HK92_RS08575			glycoside transferase	1730381	1005
HK92_RS08580			diguanylate phosphodiesterase	1731404	684
HK92_RS08585		malic enzyme; oxaloacetate-decarboxylating; NAD-dependent; catalyzes the formation of pyruvate form malate;	NADP-dependent malic enzyme	1732198	1644
HK92_RS08590			peptidase	1733844	1008
HK92_RS08595			formate acetyltransferase	1735084	2280
HK92_RS08600			hypothetical protein	1737411	1266
HK92_RS08605			hypothetical protein	1738786	684
HK92_RS08610			membrane protein	1739556	597
HK92_RS08615			hypothetical protein	1740240	546
HK92_RS08620			hypothetical protein	1740821	1254
HK92_RS08625			3-phosphoshikimate 1-carboxyvinyltransferase	1742206	1287
HK92_RS08630			prephenate dehydrogenase	1743506	1104
HK92_RS08635		catalyzes the formation of L-histidinol phosphate from imidazole-acetol phosphate and glutamate in histidine biosynthesis;	histidinol-phosphate transaminase	1744630	1083
HK92_RS08640			chorismate mutase	1745712	375
HK92_RS08645			3-dehydroquinate synthase	1746083	1098
HK92_RS08650		catalyzes the formation of chorismate from 5-O-(1-carboxyvinyl)-3-phosphoshikimate in aromatic amino acid biosynthesis;	chorismate synthase	1747183	1167
HK92_RS08655		catalyzes the formation of nucleoside triphosphate from ATP and nucleoside diphosphate;	nucleoside-diphosphate kinase	1748553	444
HK92_RS08660			heptaprenyl diphosphate synthase component II	1749015	966
HK92_RS08665			demethylmenaquinone methyltransferase	1749991	714
HK92_RS08670			heptaprenyl diphosphate synthase subunit I	1750727	768
HK92_RS08675			GTP cyclohydrolase I FolE	1751551	570
HK92_RS08680			transcriptional regulator	1752356	276
HK92_RS08685			protein-tyrosine-phosphatase	1753042	981
HK92_RS08690	gpsA	catalyzes the NAD(P)H-dependent reduction of glycerol 3-phosphate to glycerone phosphate;	glycerol-3-phosphate dehydrogenase (NAD(P)(+))	1754125	1017
HK92_RS08695	engA	EngA; essential Neisserial GTPase; synchronizes cellular events by interacting with multiple targets with tandem G-domains; overexpression in Escherichia coli suppresses rrmJ mutation; structural analysis of the Thermotoga maritima ortholog shows different nucleotide binding affinities in the two binding domains;	ribosome biogenesis GTPase Der	1755164	1311
HK92_RS08700			30S ribosomal protein S1	1756618	1146
HK92_RS08705			cytidylate kinase	1758122	675
HK92_RS08710			L-asparaginase	1758812	963
HK92_RS08720			ATP-dependent DNA helicase	1760894	1404
HK92_RS08725			hypothetical protein	1762294	1008
HK92_RS08730			ferredoxin	1763455	225
HK92_RS08740			riboflavin transporter FmnP	1770020	612
HK92_RS08745			acyl-CoA thioesterase	1771073	519
HK92_RS08750			two-component sensor histidine kinase	1771607	1791
HK92_RS08755			DNA-binding response regulator	1773498	717
HK92_RS08760			ribosomal large subunit pseudouridine synthase B	1774397	735
HK92_RS08765			SMC-Scp complex subunit ScpB	1775134	597
HK92_RS08770			segregation and condensation protein A	1775727	750
HK92_RS08775			diaminopimelate decarboxylase	1776492	1311
HK92_RS08780			purine-nucleoside phosphorylase	1777983	819
HK92_RS08785		catalyzes the transfer of phosphate between the C1 and C5 carbons of pentose;	phosphopentomutase	1778820	1185
HK92_RS08790			tyrosine recombinase XerD	1780033	894
HK92_RS08795			transcriptional repressor	1781081	453
HK92_RS08800			iron ABC transporter	1781775	1023
HK92_RS08805			ferrichrome ABC transporter permease	1782797	1026
HK92_RS08810			iron compound ABC transporter	1783924	942
HK92_RS08820			ferredoxin--NADP(+) reductase	1785844	999
HK92_RS08825			TetR family transcriptional regulator	1786858	621
HK92_RS08830			ABC transporter permease	1787478	816
HK92_RS08835			ABC transporter ATP-binding protein	1788290	888
HK92_RS08840			ADP-ribose pyrophosphatase	1789651	558
HK92_RS08850			tellurite resistance protein TelA	1791119	1200
HK92_RS08855			DNA polymerase IV	1792355	1071
HK92_RS08860			oxidoreductase	1793534	792
HK92_RS08865		RNase BN; member of metallo-beta-lactamase family; the purified enzyme from Escherichia coli forms dimeric zinc phosphodiesterase; in Bacillus subtilis this protein is a 3'-tRNA processing endoribonuclease and is essential while in Escherichia coli it is not; associates with two zinc ions;	ribonuclease Z	1794330	921
HK92_RS08870			glucose-6-phosphate dehydrogenase	1795551	1476
HK92_RS08875			hypothetical protein	1797145	432
HK92_RS08890			GNAT family acetyltransferase	1798186	528
HK92_RS08895		catalyzes the dehydration of 2,3-dihydroxy-3-methylbutanoate to 3-methyl-2-oxobutanoate in valine and isoleucine biosynthesis;	dihydroxy-acid dehydratase	1799404	1695
HK92_RS08900		catalyzes the formation of 2-acetolactate from pyruvate; also known as acetolactate synthase large subunit;	acetolactate synthase, large subunit, biosynthetic type	1801116	1722
HK92_RS08905			acetolactate synthase small subunit	1802838	492
HK92_RS08910			ketol-acid reductoisomerase	1803428	996
HK92_RS08915			2-isopropylmalate synthase	1804581	1539
HK92_RS08920			3-isopropylmalate dehydrogenase	1806121	1053
HK92_RS08925		dehydratase component, catalyzes the isomerization between 2-isopropylmalate and 3-isopropylmalate;	3-isopropylmalate dehydratase large subunit	1807175	1389
HK92_RS08935		catalyzes the formation of 2-oxobutanoate from L-threonine; biosynthetic;	threonine dehydratase	1809150	1269
HK92_RS08940			alpha-acetolactate decarboxylase	1810611	720
HK92_RS08945	deoA	Catalyzes the reversible phosphorolysis of thymidine, deoxyuridine and their analogues to their respective bases and 2-deoxyribose 1-phosphate;	pyrimidine-nucleoside phosphorylase	1811367	1302
HK92_RS08950			LacI family transcriptional regulator	1812799	1011
HK92_RS08955		catalyzes the formation of D-glyceraldehyde 3-phosphate and acetaldehyde from 2-deoxy-D-ribose-5-phosphate;	2-deoxyribose-5-phosphate aldolase	1813889	672
HK92_RS08960			DNA-directed RNA polymerase sigma-70 factor	1814623	948
HK92_RS08965		phosphoenolpyruvate-dependent sugar phosphotransferase system; catalyzes the phosphorylation of incoming sugar substrates concomitant with their translocation across the cell membrane; IIB is phosphorylated by IIA and then transfers the phosphoryl group to the sugar; IIC forms the translocation channel;	PTS mannose transporter subunit IIA	1815668	417
HK92_RS08970			glucosamine--fructose-6-phosphate aminotransferase	1816101	996
HK92_RS08975			glucosamine--fructose-6-phosphate aminotransferase	1817119	1065
HK92_RS08980			PTS mannose transporter subunit IID	1818196	822
HK92_RS08990			PTS sugar transporter	1819839	468
HK92_RS08995			GntR family transcriptional regulator	1820326	702
HK92_RS09000			GntR family transcriptional regulator	1821029	732
HK92_RS09005			NADP-dependent aryl-alcohol dehydrogenase	1821933	996
HK92_RS09010		catalyzes the formation of 2-acetolactate from pyruvate in stationary phase;	acetolactate synthase	1823045	1698
HK92_RS09015			ABC transporter substrate-binding protein	1824937	1458
HK92_RS09020			sugar ABC transporter permease	1826414	921
HK92_RS09025			sugar ABC transporter permease	1827404	930
HK92_RS09030			DNA-binding response regulator	1828446	1485
HK92_RS09035			two-component sensor histidine kinase	1829930	1740
HK92_RS09040			membrane protein	1831726	612
HK92_RS09045			glycosyl hydrolase	1832398	1305
HK92_RS09050			glycosyl hydrolase family 38	1833706	2658
HK92_RS09055			hypothetical protein	1836360	258
HK92_RS09060			alpha-mannosidase	1836618	3099
HK92_RS09065			cold-shock protein CspLB	1839785	201
HK92_RS09070			PAP2 family phosphoesterase	1840274	696
HK92_RS09075			diaminopimelate epimerase	1840983	990
HK92_RS09080	ileS	IleRS; catalyzes the formation of isoleucyl-tRNA(Ile) from isoleucine and tRNA(Ile); since isoleucine and other amino acids such as valine are similar, there are additional editing function in this enzyme; one is involved in hydrolysis of activated valine-AMP and the other is involved in deacylation of mischarged Val-tRNA(Ile); there are two active sites, one for aminoacylation and one for editin…	isoleucine--tRNA ligase	1842084	2766
HK92_RS09085			septum formation initiator	1845132	528
HK92_RS09090			transcriptional regulator	1845755	522
HK92_RS09095			cysteine desulfurase	1846281	1107
HK92_RS09100			L-aspartate oxidase	1847519	1455
HK92_RS09105		catalyzes the formation of pyridine-2,3-dicarboxylate and 5-phospho-alpha-D-ribose 1-diphosphate from nictinate D-ribonucleotide;	nicotinate-nucleotide diphosphorylase (carboxylating)	1848970	846
HK92_RS09110			quinolinate synthase	1849812	1101
HK92_RS09155			SAM-dependent methyltransferase	1861264	780
HK92_RS09160			TetR family transcriptional regulator	1862071	594
HK92_RS09165			RNA-binding protein S4	1863835	777
HK92_RS09170			hypothetical protein	1864736	291
HK92_RS09175			cell division protein SepF	1865049	459
HK92_RS09180			YggS family pyridoxal phosphate enzyme	1865511	690
HK92_RS09185			cell division protein FtsZ	1866319	1176
HK92_RS09190			cell division protein FtsA	1867561	1281
HK92_RS09195			cell division protein FtsQ	1869206	813
HK92_RS09200			UDP-N-acetylglucosamine--N-acetylmuramyl- (pentapeptide) pyrophosphoryl-undecaprenol N-acetylglucosamine transferase	1870041	1092
HK92_RS09205	murD	UDP-N-acetylmuramoylalanine--D-glutamate ligase; involved in peptidoglycan biosynthesis; cytoplasmic; catalyzes the addition of glutamate to the nucleotide precursor UDP-N-acetylmuramoyl-L-alanine during cell wall formation;	UDP-N-acetylmuramoylalanine--D-glutamate ligase	1871129	1368
HK92_RS09210			phospho-N-acetylmuramoyl-pentapeptide- transferase	1872638	975
HK92_RS09215			UDP-N-acetylmuramoyl-L-alanyl-D-glutamate--2, 6-diaminopimelate ligase	1873659	1476
HK92_RS09220			penicillin-binding protein 2B	1875309	2256
HK92_RS09225			cell division protein FtsL	1877561	363
HK92_RS09230		catalyzes the methylation of the N4 position of C1402 on the 16S rRNA;	ribosomal RNA small subunit methyltransferase H	1877940	939
HK92_RS09235			division/cell wall cluster transcriptional repressor MraZ	1878891	432
HK92_RS09245			ABC transporter substrate-binding protein	1880888	1815
HK92_RS09255			2-dehydropantoate 2-reductase	1883011	894
HK92_RS09260			50S ribosomal protein L32	1884054	174
HK92_RS09265			DNA-binding protein	1884318	537
HK92_RS09270			hypothetical protein	1884984	1173
HK92_RS09275			thiamine ABC transporter permease	1886238	2241
HK92_RS09280			hypothetical protein	1888521	1041
HK92_RS09285	coaD	Catalyzes the conversion of ATP and pantetheine 4'-phosphate to diphosphate and 3'-dephospho-coA;	phosphopantetheine adenylyltransferase	1889580	483
HK92_RS09290			rRNA methyltransferase	1890065	558
HK92_RS09295			hypothetical protein	1890719	282
HK92_RS09300			hypothetical protein	1891031	450
HK92_RS09305			hypothetical protein	1891528	1056
HK92_RS09310			protoheme IX farnesyltransferase	1892731	906
HK92_RS09315			heme A synthase	1893872	918
HK92_RS09320			ion transporter	1894897	744
HK92_RS09325			sulfurase	1895646	642
HK92_RS09330			hypothetical protein	1896306	618
HK92_RS09335			copper resistance protein	1896936	1626
HK92_RS09340			hypothetical protein	1898701	192
HK92_RS09345			large-conductance mechanosensitive channel	1898954	387
HK92_RS09350			membrane protein	1899475	393
HK92_RS09355			hypothetical protein	1899912	210
HK92_RS09360			choloylglycine hydrolase	1900272	978
HK92_RS09365	groEL	60 kDa chaperone family; promotes refolding of misfolded polypeptides especially under stressful conditions; forms two stacked rings of heptamers to form a barrel-shaped 14mer; ends can be capped by GroES; misfolded proteins enter the barrel where they are refolded when GroES binds; many bacteria have multiple copies of the groEL gene which are active under different environmental conditions; the…	molecular chaperone GroEL	1901504	1629
HK92_RS09370			co-chaperone GroES	1903166	285
HK92_RS09375			CAAX amino protease	1903684	687
HK92_RS09380			hypothetical protein	1904372	198
HK92_RS09385		modulates transcription in response to the NADH/NAD(+) redox state;	transcriptional regulator	1904603	648
HK92_RS09390			multidrug ABC transporter ATP-binding protein	1905560	1953
HK92_RS09395			alpha/beta hydrolase	1907537	960
HK92_RS09400			tRNA N6-adenosine(37)-threonylcarbamoyltransferase complex transferase subunit TsaD	1909041	1023
HK92_RS09410			tRNA threonylcarbamoyladenosine biosynthesis protein TsaB	1910512	693
HK92_RS09415			tRNA threonylcarbamoyladenosine biosynthesis protein TsaE	1911201	462
HK92_RS09420			hypothetical protein	1911767	1143
HK92_RS09425			hypothetical protein	1913046	381
HK92_RS09435		may be involved in chromosome condensation; overexpression in Escherichia coli protects against decondensation by camphor; overexpressing the protein results in an increase in supercoiling;	camphor resistance protein CrcB	1913867	390
HK92_RS09440			transcriptional regulator	1914362	627
HK92_RS09445			aminoglycoside phosphotransferase	1914985	894
HK92_RS09455			cell wall surface anchor protein	1916146	1689
HK92_RS09460			transcriptional regulator	1917931	1272
HK92_RS09465			multidrug efflux MATE transporter FepA	1919838	1332
HK92_RS09470			TetR family transcriptional regulator	1921179	591
HK92_RS09475			lipase	1921880	1044
HK92_RS09480		catalyzes the formation of 2-N(omega)-(L-arginino)succinate from L-citrulline and L-aspartate in arginine biosynthesis, AMP-forming;	argininosuccinate synthase	1923138	1215
HK92_RS09485			argininosuccinate lyase	1924356	1371
HK92_RS09490			glycine/betaine ABC transporter permease	1925894	1524
HK92_RS09495			hypothetical protein	1927461	198
HK92_RS09500			hypothetical protein	1927662	651
HK92_RS09505			carbohydrate kinase	1928314	933
HK92_RS09510			PTS galactitol transporter subunit IIC	1929264	1350
HK92_RS09515			PTS galactitol transporter subunit IIB	1930641	276
HK92_RS09520			PTS galactitol transporter subunit IIA	1930922	468
HK92_RS09525			hypothetical protein	1931397	2007
HK92_RS09530			GntR family transcriptional regulator	1933584	1446
HK92_RS09535			pyridoxal 5'-phosphate synthase subunit PdxS	1935153	888
HK92_RS09540		with PdxST is involved in the biosynthesis of pyridoxal 5'-phosphate; PdxT catalyzes the hydrolysis of glutamine to glutamate and ammonia; PdxS utilizes the ammonia to synthesize pyridoxal 5'-phosphate;	pyridoxal 5'-phosphate synthase subunit PdxT	1936042	567
HK92_RS09545	eutD	in Salmonella this enzyme is required for ethanolamine catabolism; has higher affinity for CoA than Pta;	phosphate acetyltransferase	1936647	978
HK92_RS09550			iron transporter FeoA	1937944	228
HK92_RS09555			ferrous iron transport protein B	1938168	1995
HK92_RS09560			hypothetical protein	1940169	183
HK92_RS09565			ser/threonine protein phosphatase	1940381	855
HK92_RS09570			DeoR family transcriptional regulator	1941488	762
HK92_RS09575			N-acetylglucosamine-6-phosphate deacetylase	1942255	1134
HK92_RS09580			alpha/beta hydrolase	1943430	810
HK92_RS09585			mannose-6-phosphate isomerase	1944345	957
HK92_RS09590			NADPH-dependent oxidoreductase	1945381	732
HK92_RS09595			DNA-binding protein	1946264	231
HK92_RS09600			heme-binding protein	1946578	756
HK92_RS09610			ABC transporter permease	1948283	1941
HK92_RS09615			membrane protein	1950261	825
HK92_RS09620			GNAT family acetyltransferase	1951146	462
HK92_RS09625			phosphoglucosamine mutase	1951642	1353
HK92_RS09630			hypothetical protein	1953244	1362
HK92_RS09635			diadenylate cyclase	1954602	822
HK92_RS09650			hypothetical protein	1959279	834
HK92_RS09655			sugar ABC transporter permease	1960140	852
HK92_RS09660			sugar ABC transporter permease	1960992	1308
HK92_RS09665			sugar ABC transporter substrate-binding protein	1962387	1260
HK92_RS09670			alpha-glycosidase	1963859	1776
HK92_RS09675			hypothetical protein	1965892	636
HK92_RS09680			LacI family transcriptional regulator	1966563	966
HK92_RS09685			hypothetical protein	1967667	237
HK92_RS09690			amino acid permease	1968503	1824
HK92_RS09720			cAMP-binding protein	1971335	690
HK92_RS09725			cyclic nucleotide-binding protein	1972503	711
HK92_RS09730			hypothetical protein	1973243	900
HK92_RS09735			fructose-bisphosphate aldolase	1974159	855
HK92_RS09740			PTS fructose subfamily, IIC component subfamily	1975031	1098
HK92_RS09745			PTS fructose transporter subunit IIB	1976142	312
HK92_RS09750			PTS fructose transporter subunit IIA	1976466	474
HK92_RS09755			XRE family transcriptional regulator	1976951	1458
HK92_RS09765			ABC transporter permease	1979499	1236
HK92_RS09770			GNAT family acetyltransferase	1980751	474
HK92_RS09775			GntR family transcriptional regulator	1981814	666
HK92_RS09780			mannose-6-phosphate isomerase	1982693	1743
HK92_RS09785			GntR family transcriptional regulator	1984474	735
HK92_RS09790			membrane protein	1985323	1017
HK92_RS09795			LysR family transcriptional regulator	1986408	855
HK92_RS09800			membrane protein	1987368	1008
HK92_RS09805			membrane protein	1988431	642
HK92_RS09810			nucleotide pyrophosphohydrolase	1989122	318
HK92_RS09815			hypothetical protein	1989638	177
HK92_RS09820			hypothetical protein	1989857	300
HK92_RS09825			thiol reductase thioredoxin	1990265	327
HK92_RS09830			flavodoxin	1990588	438
HK92_RS09835			ribonucleotide-diphosphate reductase subunit beta	1991022	1050
HK92_RS09840		Catalyzes the rate-limiting step in dNTP synthesis;	ribonucleotide-diphosphate reductase subunit alpha	1992127	2292
HK92_RS09845			hypothetical protein	1994954	342
HK92_RS09850			alkyl sulfatase	1995349	1902
HK92_RS09855			hypothetical protein	1997381	186
HK92_RS09860			dehydrogenase	1997660	1050
HK92_RS09865			xylose isomerase	1998732	969
HK92_RS09870			trehalose utilization protein ThuA	1999703	723
HK92_RS09875			sugar phosphate isomerase	2000427	741
HK92_RS09880			oxidoreductase	2001183	1077
HK92_RS09885			AraC family transcriptional regulator	2002334	879
HK92_RS09890			cyclic nucleotide-binding protein	2003282	696
HK92_RS09895			cyclic nucleotide-binding protein	2004230	672
HK92_RS09900			hypothetical protein	2004966	618
HK92_RS09905			lactoylglutathione lyase	2005714	390
HK92_RS09910			hypothetical protein	2006126	159
HK92_RS09915			2-nitropropane dioxygenase	2006330	930
HK92_RS09920			MFS transporter	2007281	1224
HK92_RS09925			acyl CoA:acetate/3-ketoacid CoA transferase	2008501	1584
HK92_RS09930			sigma-54-dependent Fis family transcriptional regulator	2010314	1368
HK92_RS09935			hypothetical protein	2011787	1074
HK92_RS09940			3-ketoacyl-ACP reductase	2013039	762
HK92_RS09945			TetR family transcriptional regulator	2013984	564
HK92_RS09950			membrane protein	2014653	348
HK92_RS09965			peptidoglycan-binding protein	2024932	3456
HK92_RS09970			hypothetical protein	2028580	477
HK92_RS09975			SrtB family sortase	2029117	741
HK92_RS09985			ABC transporter permease	2030621	990
HK92_RS10000			heme uptake protein IsdC	2034281	627
HK92_RS10005			hypothetical protein	2035118	261
HK92_RS10010			oligoendopeptidase F	2035677	1806
HK92_RS10015			competence protein CoiA	2037555	1086
HK92_RS10020			adaptor protein MecA	2038796	654
HK92_RS10025			regulatory protein Spx	2039682	396
HK92_RS10030			peptide ABC transporter substrate-binding protein	2040397	969
HK92_RS10035			peptide ABC transporter ATP-binding protein	2041362	1077
HK92_RS10040			peptide ABC transporter permease	2042456	1035
HK92_RS10045			peptide ABC transporter permease	2043490	930
HK92_RS10050			peptide ABC transporter substrate-binding protein	2044698	1677
HK92_RS10055			membrane protein	2046998	345
HK92_RS10060			tryptophan--tRNA ligase	2047678	996
HK92_RS10070			MarR family transcriptional regulator	2049129	456
HK92_RS10075			beta-ketoacyl-[acyl-carrier-protein] synthase II	2049703	1242
HK92_RS10080			3-oxoacyl-ACP synthase III	2051147	939
HK92_RS10085			N-acetylmuramoyl-L-alanine amidase	2052205	1104
HK92_RS10090			hypothetical protein	2053655	189
HK92_RS10095	gpmA	2,3-bisphosphoglycerate-dependent; catalyzes the interconversion of 2-phosphoglycerate to 3-phosphoglycerate;	2,3-bisphosphoglycerate-dependent phosphoglycerate mutase	2053933	690
HK92_RS10100			chaperone protein ClpB	2054713	2601
HK92_RS10105			membrane protein	2057461	678
HK92_RS10110			haloacid dehalogenase	2058250	771
HK92_RS10115			GNAT family acetyltransferase	2059084	786
HK92_RS10120			hypothetical protein	2059990	345
HK92_RS10125		protoheme ferro-lyase; catalyzes the insertion of a ferrous ion into protoporphyrin IX to form protoheme; involved in protoheme biosynthesis; in some organisms this protein is membrane-associated while in others it is cytosolic;	ferrochelatase	2060491	930
HK92_RS10130			uroporphyrinogen decarboxylase	2061417	1062
HK92_RS10135			antibiotic biosynthesis monooxygenase	2062675	504
HK92_RS10140			ABC transporter permease	2063217	1224
HK92_RS10150			protein hit	2065337	423
HK92_RS10155			hypothetical protein	2065789	363
HK92_RS10160			membrane protein	2066334	540
HK92_RS10165			foldase	2066990	882
HK92_RS10170		catalyzes the exonucleic cleavage of mRNA yielding nucleioside 5'-phosphates;	3'-5' exoribonuclease yhaM	2067912	942
HK92_RS10175			hypothetical protein	2068898	2724
HK92_RS10180			ser/threonine protein phosphatase	2071618	1236
HK92_RS10185			hypothetical protein	2072996	354
HK92_RS10195			class II fumarate hydratase	2074668	1368
HK92_RS10200			ABC transporter permease	2076105	795
HK92_RS10205			ABC transporter ATP-binding protein	2076896	906
HK92_RS10210			hypothetical protein	2077801	198
HK92_RS10215			penicillin-binding protein	2078108	2145
HK92_RS10220			low molecular weight phosphatase family protein	2080575	426
HK92_RS10225			transporter	2081064	870
HK92_RS10230			membrane protein	2082189	1305
HK92_RS10235			LysR family transcriptional regulator	2083534	879
HK92_RS10240			IolI protein	2084713	855
HK92_RS10245			NADH oxidase	2085636	1926
HK92_RS10250			shikimate 5-dehydrogenase	2087620	870
HK92_RS10255			MFS transporter	2088522	1209
HK92_RS10260			transporter	2089890	1191
HK92_RS10265			membrane protein	2091119	1065
HK92_RS10275			GntR family transcriptional regulator	2093048	396
HK92_RS10280			methylated-DNA--protein-cysteine methyltransferase	2093535	483
HK92_RS10285			hypothetical protein	2094157	567
HK92_RS10290			RNA pseudouridine synthase	2094745	870
HK92_RS10295			hypothetical protein	2095627	393
HK92_RS10300			hypothetical protein	2096021	657
HK92_RS10305			glyoxal reductase	2096674	885
HK92_RS10310			hypothetical protein	2097945	621
HK92_RS10315			anion permease	2098579	999
HK92_RS10320			glutamate ABC transporter permease	2099769	1461
HK92_RS10330		catalyzes the formation of oxalozcetate and L-glutamate from L-aspartate and 2-oxoglutarate;	aspartate aminotransferase	2102023	1149
HK92_RS10335			haloacid dehalogenase	2103215	630
HK92_RS10340			guanine permease	2104017	1293
HK92_RS10345			membrane protein	2105422	267
HK92_RS10350			protease	2105731	522
HK92_RS10355			hypothetical protein	2106416	345
HK92_RS10360			ribulose-phosphate 3-epimerase	2106757	192
HK92_RS10370			GNAT family acetyltransferase	2107440	876
HK92_RS10375			DNA methyltransferase	2108395	309
HK92_RS10380			hypothetical protein	2108768	753
HK92_RS10385			haloacid dehalogenase	2109672	813
HK92_RS10390			membrane protein	2110562	903
HK92_RS10395			hypothetical protein	2111548	363
HK92_RS10400			fumarylacetoacetate hydrolase	2111930	849
HK92_RS10405			ATP-dependent helicase/nuclease subunit A	2112779	3708
HK92_RS10410			helicase-exonuclease AddAB subunit AddB	2116488	3474
HK92_RS10415			hypothetical protein	2120111	237
HK92_RS10740			transcriptional regulator	2161220	348
HK92_RS10745			PTS fructose transporter subunit IIC	2161673	1899
HK92_RS10750			1-phosphofructokinase	2163573	924
HK92_RS10755			DeoR family transcriptional regulator	2164493	753
HK92_RS10760			aminopeptidase C	2165463	1326
HK92_RS10765			hypothetical protein	2166785	444
HK92_RS10770			pseudouridine-5'-phosphate glycosidase	2167309	912
HK92_RS10775			carbohydrate kinase	2168217	1119
HK92_RS10780			16S rRNA pseudouridine(516) synthase	2169468	702
HK92_RS10785			monooxygenase	2170243	1323
HK92_RS10795			hypothetical protein	2171821	996
HK92_RS10800			arginine ABC transporter ATP-binding protein	2172813	780
HK92_RS10805			cysteine ABC transporter permease	2173589	708
HK92_RS10810			cysteine ABC transporter permease	2174310	717
HK92_RS10815			amino acid ABC transporter amino acid-binding protein	2175048	810
HK92_RS10820			acetyltransferase	2175874	537
HK92_RS10825			FMN reductase (NADPH)	2176426	546
HK92_RS10830			LysR family transcriptional regulator	2177214	900
HK92_RS10835			sodium/hydrogen exchanger family protein	2178139	1953
HK92_RS10840			amidohydrolase	2180215	1599
HK92_RS10845			transporter	2181817	1242
HK92_RS10850			hypothetical protein	2183259	612
HK92_RS10855			membrane protein	2184060	531
HK92_RS10860			glucosamine-6-phosphate isomerase	2184606	732
HK92_RS10865			hypothetical protein	2185381	846
HK92_RS10870			membrane protein	2186346	2784
HK92_RS10875			Rrf2 family transcriptional regulator	2189163	471
HK92_RS10880			glutamate:gamma-aminobutyrate antiporter	2190026	1524
HK92_RS10885			glutamate decarboxylase	2191562	1395
HK92_RS10890			transcriptional regulator	2192965	1515
HK92_RS10990			DeoR family transcriptional regulator	2201695	759
HK92_RS10995			glucose-6-phosphate isomerase	2202558	1353
HK92_RS11000			DNA mismatch repair protein MutT	2204012	408
HK92_RS11005			general stress protein 13	2204567	354
HK92_RS11010			aspartate aminotransferase	2205074	1167
HK92_RS11015			ABC transporter permease	2206379	1104
HK92_RS11020			hemin ABC transporter ATP-binding protein	2207482	681
HK92_RS11025			PTS sugar transporter subunit IIB	2208205	438
HK92_RS11030		similar to aspartate kinase family protein; catalyzes the formation of 4-phospho-L-aspartate from L-aspartate and ATP; lysine and threonine sensitive;	aspartate kinase	2208764	1362
HK92_RS11040			peptidyl-prolyl cis-trans isomerase	2210644	585
HK92_RS11045			MFS transporter	2211460	1212
HK92_RS11050			cation:proton antiporter	2213016	2409
HK92_RS11065		subunit D of antiporter complex involved in resistance to high concentrations of Na+, K+, Li+ and/or alkali; contains an oxidoreductase domain; catalyzes the transfer of electrons from NADH to ubiquinone;	Na+/H+ antiporter subunit D	2216170	1488
HK92_RS11070			cation:proton antiporter	2217664	480
HK92_RS11080		similar to Na+/H+ antiporter component G; subunit G of antiporter complex involved in resistance to high concentrations of Na+, K+, Li+ and/or alkali;	cation:proton antiporter	2218411	594
HK92_RS11085			thioesterase	2219049	372
HK92_RS11090			membrane protein	2219548	474
HK92_RS11100			nucleotide-binding domain-containing protein	2221380	630
HK92_RS11105			hypothetical protein	2222147	819
HK92_RS11110			NADH dehydrogenase	2223050	1212
HK92_RS11115		catalyzes the oxidation of ferredoxin with NADP;	Ferredoxin--NADP reductase 2	2224711	996
HK92_RS11120			NAD dependent epimerase/dehydratase	2225794	630
HK92_RS11125			hypothetical protein	2226469	234
HK92_RS11130			disulfide oxidoreductase	2226724	327
HK92_RS11145			hypothetical protein	2230682	237
HK92_RS11150			phosphatidylglycerophosphatase A	2231031	501
HK92_RS11155			hypothetical protein	2231556	1311
HK92_RS11160			GNAT family acetyltransferase	2232902	444
HK92_RS11165			haloacid dehalogenase	2233394	768
HK92_RS11170			hypothetical protein	2234181	276
HK92_RS11175			ser/threonine protein phosphatase	2234453	1389
HK92_RS11180			permease	2235977	840
HK92_RS11185			membrane protein	2236817	366
HK92_RS11190			hypothetical protein	2237215	843
HK92_RS11195			hypothetical protein	2238199	315
HK92_RS11200			Fe-S cluster assembly protein SufB	2238648	1395
HK92_RS11205			iron-sulfur cluster assembly scaffold protein NifU	2240065	444
HK92_RS11210			cysteine desulfurase	2240505	1227
HK92_RS11215			Fe-S cluster assembly protein SufD	2241732	1302
HK92_RS11220			ABC transporter ATP-binding protein	2243052	786
HK92_RS11225			hypothetical protein	2244177	1077
HK92_RS11230			methionine ABC transporter substrate-binding protein	2245295	831
HK92_RS11235			ABC transporter permease	2246190	675
HK92_RS11240			methionine import ATP-binding protein MetN 2	2246861	1023
HK92_RS11245			hypothetical protein	2248200	189
HK92_RS11250			two-component sensor histidine kinase	2248467	1143
HK92_RS11260			cation transporter	2250369	876
HK92_RS11265			thiol reductase thioredoxin	2251436	285
HK92_RS11270			glycine cleavage system protein H	2251805	378
HK92_RS11275			hypothetical protein	2252223	354
HK92_RS11280			rod shape-determining protein RodA	2252733	1176
HK92_RS11285			rod shape-determining protein RodA	2253984	1170
HK92_RS11290			iron ABC transporter ATP-binding protein	2255295	792
HK92_RS11295			iron ABC transporter permease	2256083	1011
HK92_RS11300			iron compound ABC transporter iron compound-binding protein	2257093	972
HK92_RS11305			hypothetical protein	2258220	165
HK92_RS11310			esterase	2258517	759
HK92_RS11315			glutamate decarboxylase	2259315	1404
HK92_RS11320			membrane protein	2260845	309
HK92_RS11325			transcription antiterminator BglG	2261214	855
HK92_RS11330			extradiol dioxygenase	2262336	411
HK92_RS11335			hypothetical protein	2262769	513
HK92_RS11340			hypothetical protein	2263354	393
HK92_RS11345			hypothetical protein	2263778	384
HK92_RS11350			transcriptional regulator	2264217	897
HK92_RS11370			glycosyl hydrolase family 31	2268356	3933
HK92_RS11375			hypothetical protein	2272303	945
HK92_RS11380			glycosyl hydrolase family 31	2273308	3276
HK92_RS11385			transcriptional activator	2276966	909
HK92_RS11390			SsrA-binding protein	2277930	465
HK92_RS11395			ribonuclease R	2278410	2382
HK92_RS11400			carboxylesterase	2280825	747
HK92_RS11410			carboxylesterase	2282257	744
HK92_RS11415			esterase	2283183	720
HK92_RS11420			hypothetical protein	2284035	168
HK92_RS11425	eno	catalyzes the formation of phosphoenolpyruvate from 2-phospho-D-glycerate in glycolysis;	enolase	2284311	1293
HK92_RS11430		catalyzes the interconversion of 2-phosphoglycerate and 3-phosphoglycerate;	2,3-bisphosphoglycerate-independent phosphoglycerate mutase	2285739	1533
HK92_RS11435	tpiA	Reversibly isomerizes the ketone sugar dihydroxyacetone phosphate to the aldehyde sugar glyceraldehyde-3-phosphate;	triose-phosphate isomerase	2287273	756
HK92_RS11440			phosphoglycerate kinase	2288074	1191
HK92_RS11445		NAD-dependent; catalyzes the formation of 3-phospho-D-glyceroyl phosphate from D-glyceraldehyde 3-phosphate; active during glycolysis;	type I glyceraldehyde-3-phosphate dehydrogenase	2289399	1011
HK92_RS11450			central glycolytic genes regulator	2290442	1047
HK92_RS11460			dipeptidase	2293432	927
HK92_RS11465			membrane protein	2294437	2163
HK92_RS11470			TetR family transcriptional regulator	2296679	609
HK92_RS11475			hypothetical protein	2297304	399
HK92_RS11490			chitin-binding protein/carbohydrate-binding protein	2298518	1437
HK92_RS11495			ATP-dependent Clp protease proteolytic subunit	2300111	597
HK92_RS11500			amino acid permease	2300756	1392
HK92_RS11505			cell surface protein	2302364	1167
HK92_RS11510		catalyzes the reduction of alpha, beta-unsaturated aldehydes and ketones; reduces the nitro group nitroester and nitroaromatic compounds;	NADPH dehydrogenase	2303583	1017
HK92_RS11515			sporulation regulator WhiA	2304626	972
HK92_RS11520			hypothetical protein	2305605	969
HK92_RS11525			RNase adaptor protein RapZ	2306575	876
HK92_RS11530			phosphoglucomutase	2307558	1731
HK92_RS11535			galactose mutarotase	2309330	1044
HK92_RS11540			UDP-glucose 4-epimerase GalE	2310408	984
HK92_RS11545			thioredoxin reductase	2311511	960
HK92_RS11550			hypothetical protein	2312549	1476
HK92_RS11555			acetyltransferase	2314109	498
HK92_RS11560			pyrophosphatase PpaX	2314610	654
HK92_RS11565			prolipoprotein diacylglyceryl transferase	2315307	834
HK92_RS11570		catalyzes the phosphorylation of the phosphocarrier protein HPr of the bacterial phosphotransferase system;	HPr kinase/phosphorylase	2316226	939
HK92_RS11575			membrane protein	2317351	354
HK92_RS11580			PspC family transcriptional regulator	2317713	201
HK92_RS11585			hypothetical protein	2317937	1212
HK92_RS11590			hypothetical protein	2319215	1263
HK92_RS11595			ABC-ATPase UvrA	2320686	2871
HK92_RS11600		The UvrABC repair system catalyzes the recognition and processing of DNA lesions. The beta-hairpin of the Uvr-B subunit is inserted between the strands, where it probes for the presence of a lesion;	UvrABC system protein B	2323564	1977
HK92_RS11605			hypothetical protein	2325791	240
HK92_RS11610			hydrolase	2326051	648
HK92_RS11615			membrane protein	2326720	387
HK92_RS11620			transcriptional regulator	2327212	306
HK92_RS11625			phosphate transport system regulatory protein PhoU	2327785	660
HK92_RS11630	pstB	ATP-binding protein; PstABCS is an ATP dependent phosphate uptake system which is responsible for inorganic phosphate uptake during phosphate starvation;	phosphate ABC transporter ATP-binding protein	2328457	780
HK92_RS11635		ATP-binding protein; PstABCS is an ATP dependent phosphate uptake system which is responsible for inorganic phosphate uptake during phosphate starvation;	phosphate ABC transporter ATP-binding protein	2329251	795
HK92_RS11640			phosphate ABC transporter, permease protein PstA	2330094	885
HK92_RS11645			phosphate ABC transporter permease subunit PstC	2330975	951
HK92_RS11650			phosphate ABC transporter substrate-binding protein	2331992	909
HK92_RS11655			PAS domain-containing sensor histidine kinase	2333156	1776
HK92_RS11660			DNA-binding response regulator	2334931	723
HK92_RS11665			membrane protein	2335792	1176
HK92_RS11670			cardiolipin synthase	2336995	1449
HK92_RS11675			peptidase	2338567	1311
HK92_RS11680			peptidase P60	2339997	1206
HK92_RS11685			cell division protein FtsX	2341278	885
HK92_RS11695			membrane protein	2343345	864
HK92_RS11700			peptide chain release factor 2	2344214	984
HK92_RS11705			protein translocase subunit SecA 1	2345400	2514
HK92_RS11710			ribosomal subunit interface protein	2348144	564
HK92_RS11720			competence protein ComF	2349551	1320
HK92_RS11725			hypothetical protein	2351066	852
HK92_RS11730			DNA-binding response regulator	2351938	687
HK92_RS11735			hypothetical protein	2353009	636
HK92_RS11740			GNAT family acetyltransferase	2353646	546
HK92_RS11745			transcriptional regulator	2354367	1059
HK92_RS11750			undecaprenyl-phosphate alpha-N-acetylglucosaminyl 1-phosphate transferase	2355463	1053
HK92_RS11755			o-succinylbenzoate synthase	2356523	1125
HK92_RS11760			acetylglucosaminyldiphosphoundecaprenol acetyl-beta-D-mannosaminyltransferase	2357648	735
HK92_RS11765			peptidase M23	2358509	834
HK92_RS11770		binds to single stranded DNA and may facilitate the binding and interaction of other proteins to DNA;	single-strand-binding protein	2359733	366
HK92_RS11775			beta-hydroxyacyl-ACP dehydratase	2360349	435
HK92_RS11780			rod shape-determining protein	2360806	996
HK92_RS11785		adds enolpyruvyl to UDP-N-acetylglucosamine as a component of cell wall formation; gram-positive bacteria have 2 copies of MurA which are active;	UDP-N-acetylglucosamine 1-carboxyvinyltransferase	2361964	1293
HK92_RS11790			membrane protein	2363438	237
HK92_RS11795			ATP synthase epsilon chain	2363796	405
HK92_RS11800		Produces ATP from ADP in the presence of a proton gradient across the membrane. The beta chain is a regulatory subunit;	ATP synthase subunit beta	2364222	1422
HK92_RS11805			ATP synthase subunit gamma	2365704	873
HK92_RS11810		produces ATP from ADP in the presence of a proton gradient across the membrane; the alpha chain is a catalytic subunit;	ATP synthase subunit alpha	2366614	1515
HK92_RS11815			ATP synthase subunit delta	2368155	540
HK92_RS11820			ATP synthase subunit B	2368691	513
HK92_RS11825			F0F1 ATP synthase subunit C	2369291	219
HK92_RS11830			ATP synthase subunit A	2369581	717
HK92_RS11835			hypothetical protein	2370304	399
HK92_RS11840			UDP-N-acetyl glucosamine 2-epimerase	2371533	1140
HK92_RS11845	upp	Catalyzes the formation of uracil and 5-phospho-alpha-D-ribosy 1-diphosphate from UMP and diphosphate;	uracil phosphoribosyltransferase	2372790	630
HK92_RS11850		catalyzes the reaction of glycine with 5,10-methylenetetrahydrofolate to form L-serine and tetrahydrofolate;	serine hydroxymethyltransferase	2373557	1242
HK92_RS11855			phosphotyrosine protein phosphatase	2374934	408
HK92_RS11860			tRNA threonylcarbamoyladenosine biosynthesis protein	2375338	1038
HK92_RS11870			peptide chain release factor 1	2377514	1077
HK92_RS11875		catalyzes the formation of thymidine 5'-phosphate from thymidine;	thymidine kinase	2378613	576
HK92_RS11880			homoserine kinase	2379300	867
HK92_RS11885		catalyzes the formation of L-threonine from O-phospho-L-homoserine;	threonine synthase	2380166	1056
HK92_RS11890			homoserine dehydrogenase	2381224	1287
HK92_RS11895	rpmE2	RpmE2; there appears to be two types of ribosomal proteins L31 in bacterial genomes; some contain a CxxC motif while others do not; Bacillus subtilis has both types; the proteins in this cluster do not have the CXXC motif; RpmE is found in exponentially growing Bacilli while YtiA was found after exponential growth; expression of ytiA is controlled by a zinc-specific transcriptional repressor; Rpm…	50S ribosomal protein L31 type B	2382732	246
HK92_RS11915			membrane protein	2386314	1074
HK92_RS11925			glycosyl transferase family 1	2388412	1284
HK92_RS11930			fructose-1,6-bisphosphate aldolase, class II	2390016	855
HK92_RS11935			lipid kinase	2391038	921
HK92_RS11945			CTP synthetase	2394640	1599
HK92_RS11950			DNA-directed RNA polymerase subunit delta	2396603	537
HK92_RS11955	argS	catalyzes a two-step reaction, first charging an arginine molecule by linking its carboxyl group to the alpha-phosphate of ATP, followed by transfer of the aminoacyl-adenylate to its tRNA; class-I aminoacyl-tRNA synthetase;	arginine--tRNA ligase	2397505	1671
HK92_RS11960			hypothetical protein	2399172	450
HK92_RS11965			zinc metalloprotease	2399699	654
HK92_RS11970		4-OT; member of subfamily 5; forms a dimer; the function in the Escherichia coli cell is unknown;	tautomerase	2400426	186
HK92_RS11975			HD domain-containing protein	2400646	1323
HK92_RS11980			octanoyltransferase	2401983	837
HK92_RS11985			hypothetical protein	2403137	201
HK92_RS11990			hypothetical protein	2403360	324
HK92_RS11995			peptide ABC transporter substrate-binding protein	2403837	1641
HK92_RS12000			membrane protein	2405633	615
HK92_RS12010			diacylglycerol kinase	2406903	525
HK92_RS12015			NADPH:quinone reductase	2407430	999
HK92_RS12020			hypothetical protein	2408525	273
HK92_RS12025		involved in zinc efflux across the cytoplasmic membrane;	cation transporter	2408846	912
HK92_RS12030			hydrolase	2410135	792
HK92_RS12035			hypothetical protein	2411077	876
HK92_RS12040			hypothetical protein	2411963	294
HK92_RS12045			hemin ABC transporter ATP-binding protein	2412480	669
HK92_RS12050			ABC transporter permease	2413148	1089
HK92_RS12055			two-component sensor histidine kinase	2414315	1380
HK92_RS12060			DNA-binding response regulator	2415691	678
HK92_RS12065			formate dehydrogenase accessory protein FdhD	2416415	786
HK92_RS12070			hypothetical protein	2417262	477
HK92_RS12075			oxidoreductase	2417738	2988
HK92_RS12080			DNA-directed RNA polymerase subunit delta	2421223	843
HK92_RS12085			multidrug transporter	2422115	1482
HK92_RS12090			TetR family transcriptional regulator	2423697	888
HK92_RS12130			ATP-binding protein	2430376	1029
HK92_RS12135			hypothetical protein	2431673	1527
HK92_RS12140			2,5-diketo-D-gluconic acid reductase	2433240	852
HK92_RS12145			MerR family transcriptional regulator	2434113	423
HK92_RS12215			30S ribosomal protein S9	2446174	393
HK92_RS12220			50S ribosomal protein L13	2446588	438
[truncated: 402 more rows]
