# Supplementary material for: Core Genome Multilocus Sequence Typing for Identification of Globally Distributed Clonal Groups and Differentiation of Outbreak Strains of Listeria monocytogenes
Source: Appl Environ Microbiol. 2016 Sep 30;82(20):6258–72. doi: 10.1128/AEM.01532-16 (PMC5068157; doi:10.1128/AEM.01532-16)
Supplement: Supplemental material [file AEM.01532-16_zam999117471sd4.xls]

## Sheet: L_monocytogenes_Accessory_440_t
Table S3. Accessory gene set of LmLI-cgMLST
Gene ID	Gene name	Note on protein function	Protein name	Position in the reference genome	Length of coding sequence
HK92_RS00050			2-C-methyl-D-erythritol 2,4-cyclodiphosphate synthase	10982	474
HK92_RS00195			internalin	42292	1473
HK92_RS00295			anaerobic ribonucleoside-triphosphate reductase activating protein	66810	552
HK92_RS00400			PTS sugar transporter subunit IIA	89688	342
HK92_RS00405			hypothetical protein	90193	288
HK92_RS00410			hypothetical protein	90516	555
HK92_RS00415			hypothetical protein	91276	1266
HK92_RS00420			hypothetical protein	92498	1083
HK92_RS00425			hypothetical protein	93638	387
HK92_RS00430			hypothetical protein	94129	1155
HK92_RS00435			hypothetical protein	95451	276
HK92_RS00440			hypothetical protein	96127	1662
HK92_RS00450			hypothetical protein	99133	621
HK92_RS00455			hypothetical protein	99753	1203
HK92_RS00460			hydrolase	100942	738
HK92_RS00470			thiaminase II	102870	675
HK92_RS00485			thiamine phosphate synthase	105143	645
HK92_RS00495			cell wall surface anchor protein	107443	1257
HK92_RS00505			hypothetical protein	109985	393
HK92_RS00510			endonuclease	110412	774
HK92_RS00540			cell wall surface anchor protein	119234	1857
HK92_RS00545			cell wall anchor	121659	2982
HK92_RS00560			hypothetical protein	131319	285
HK92_RS00565			hypothetical protein	131604	369
HK92_RS00570			hypothetical protein	131969	1437
HK92_RS00575			hypothetical protein	133417	396
HK92_RS00580			glycosyl transferase	134173	231
HK92_RS00585			hypothetical protein	134482	228
HK92_RS00590			hypothetical protein	134878	261
HK92_RS00700			hypothetical protein	155033	228
HK92_RS00705			peptidase	155361	618
HK92_RS00710			transcriptional regulator	156073	948
HK92_RS00740			PTS cellobiose transporter subunit IIC	161110	1335
HK92_RS00765			hypothetical protein	164745	447
HK92_RS00770			hypothetical protein	165283	252
HK92_RS00775			hypothetical protein	165628	285
HK92_RS00780			hypothetical protein	166149	387
HK92_RS00860			hypothetical protein	179773	273
HK92_RS00865			hypothetical protein	180038	213
HK92_RS00885			peptide ABC transporter ATP-binding protein	183453	639
HK92_RS00930			hypothetical protein	193191	399
HK92_RS01055			hypothetical protein	218208	426
HK92_RS01065			hypothetical protein	225544	789
HK92_RS01075			hypothetical protein	227245	564
HK92_RS01085			hypothetical protein	229019	615
HK92_RS01095			hypothetical protein	230881	441
HK92_RS01100			hypothetical protein	232098	357
HK92_RS01105			hypothetical protein	232670	264
HK92_RS01130			hypothetical protein	240020	636
HK92_RS01160			hypothetical protein	246274	549
HK92_RS01205			hypothetical protein	256808	1101
HK92_RS01220			membrane protein	261888	2154
HK92_RS01225			membrane protein	264177	2070
HK92_RS01255			hypothetical protein	270593	618
HK92_RS01260			hypothetical protein	271520	345
HK92_RS01265			hypothetical protein	272268	246
HK92_RS01270			HD domain-containing protein	272596	978
HK92_RS01275			hypothetical protein	273677	306
HK92_RS01280			hypothetical protein	274443	360
HK92_RS01310			hypothetical protein	279898	369
HK92_RS01315			hypothetical protein	280263	1302
HK92_RS01320			hypothetical protein	281577	378
HK92_RS01525			membrane protein	320784	1476
HK92_RS01580			peptidase M20	334399	1176
HK92_RS01620			hypothetical protein	341497	1251
HK92_RS01710			1-(5-phosphoribosyl)-5-((5- phosphoribosylamino)methylideneamino)imidazole-4- carboxamide isomerase	360208	723
HK92_RS01745			methylated-DNA--protein-cysteine methyltransferase	366184	297
HK92_RS01800		iap; p60; autolytic enzyme; can cleave bacterial peptidoglycan; secreted by SecA2 system;	peptidoglycan-binding protein LysM	376954	1416
HK92_RS01885			PadR family transcriptional regulator	398276	333
HK92_RS01890			hypothetical protein	398601	591
HK92_RS01895			cell surface protein	399184	1101
HK92_RS02060			hypothetical protein	430535	672
HK92_RS02065			hypothetical protein	431236	186
HK92_RS02135			GNAT family acetyltransferase	447169	537
HK92_RS02140			membrane protein	447692	996
HK92_RS02210			maltose O-acetyltransferase	460830	564
HK92_RS02230			ABC transporter permease	463082	771
HK92_RS02260			hypothetical protein	468822	315
HK92_RS02315			chemotaxis protein MotB	478165	828
HK92_RS02430			hypothetical protein	499977	282
HK92_RS02460			flagellar assembly protein FliH	504231	693
HK92_RS02560			GntR family transcriptional regulator	523246	378
HK92_RS02585			hypothetical protein	527688	201
HK92_RS02605			lipase/acylhydrolase	530433	822
HK92_RS02610			ABC transporter ATP-binding protein	531226	906
HK92_RS02655			glycosyl hydrolase	539993	1299
HK92_RS02660			sugar ABC transporter permease	541308	891
HK92_RS02665			ABC transporter permease	542210	876
HK92_RS02670			ABC transporter substrate-binding protein	543107	1254
HK92_RS02675			glycoside hydrolase	544364	1029
HK92_RS02680			GntR family transcriptional regulator	545404	1119
HK92_RS02685			membrane protein	546682	753
HK92_RS02820			gamma-aminobutyrate permease	576230	1461
HK92_RS02880			oxidoreductase	587889	774
HK92_RS02885			MerR family transcriptional regulator	588746	372
HK92_RS02890			hypothetical protein	589934	762
HK92_RS02895			XRE family transcriptional regulator	590728	1185
HK92_RS02900			RNA-directed DNA polymerase	592345	1692
HK92_RS02925			MarR family transcriptional regulator	597761	453
HK92_RS02930			GNAT family acetyltransferase	598229	507
HK92_RS02980			sodium:phosphate symporter	608153	1635
HK92_RS03010			diguanylate phosphodiesterase	618922	774
HK92_RS03055			cell wall surface anchor protein	629851	6084
HK92_RS03085			peptide ABC transporter ATP-binding protein	640955	729
HK92_RS03150			sugar ABC transporter permease	653525	834
HK92_RS03230			PTS beta-glucoside transporter subunit IIC	669151	1326
HK92_RS03260			hypothetical protein	675124	483
HK92_RS03315			anti-sigma B factor antagonist	683954	345
HK92_RS03320		binds to sigma-B preventing the formation of an RNA polymerase holoenzyme;	anti-sigma B factor RsbW	684282	474
HK92_RS03540			mannosyltransferase	724380	2058
HK92_RS03760			GNAT family acetyltransferase	762448	429
HK92_RS03815			ABC transporter permease	771700	855
HK92_RS03840			membrane protein	777303	768
HK92_RS03955			glycine/betaine ABC transporter permease	799764	849
HK92_RS04040			transketolase	816042	825
HK92_RS04070			molybdenum cofactor guanylyltransferase	823337	582
HK92_RS04095			molybdopterin-guanine dinucleotide biosynthesis protein MobB	827407	486
HK92_RS04105			molybdopterin synthase sulfur carrier subunit	828295	249
HK92_RS04200			hypothetical protein	846302	876
HK92_RS04205			hypothetical protein	847209	231
HK92_RS04230			teichoic acid ABC transporter permease	854357	804
HK92_RS04235			teichoic acids export ATP-binding protein TagH	855173	1008
HK92_RS04240			N-acetylmuramoyl-L-alanine amidase	856404	2325
HK92_RS04245			major teichoic acid biosynthesis protein C	858791	2007
HK92_RS04250			glycosyl transferase	861089	984
HK92_RS04255			membrane protein	862084	2103
HK92_RS04260			glycosyl transferase	864217	2325
HK92_RS04265			hypothetical protein	866538	1011
HK92_RS04270			UTP--glucose-1-phosphate uridylyltransferase	867597	888
HK92_RS04275		4-diphosphocytidyl-2C-methyl-D-erythritol synthase; MEP cytidylyltransferase; MCT; catalyzes the formation of 4-diphosphocytidyl-2-C-methyl-D-erythritol from CTP and 2-C-methyl-D-erythritol 4-phosphate; involved in isoprenoid and isopentenyl-PP biosynthesis; forms homodimers;	2-C-methyl-D-erythritol 4-phosphate cytidylyltransferase	868708	714
HK92_RS04280			ribitol-5-phosphate dehydrogenase	869414	1026
HK92_RS04285			glycosyl transferase	870582	1380
HK92_RS04290			CDP-glycerol--glycerophosphate glycerophosphotransferase	871961	1155
HK92_RS04295			hypothetical protein	873128	1152
HK92_RS04300			glycerol-3-phosphate cytidylyltransferase	874344	384
HK92_RS04330			transcriptional regulator	879837	480
HK92_RS04335			transcriptional regulator	880494	198
HK92_RS04340			integrase	880694	1074
HK92_RS04345			mobilization protein	881769	312
HK92_RS04350			hypothetical protein	882266	342
HK92_RS04355			hypothetical protein	882556	1335
HK92_RS04360			ATPase AAA	884066	1041
HK92_RS04365			serine protease	885111	2232
HK92_RS04370			transcriptional regulator	887461	243
HK92_RS04375			hypothetical protein	888003	297
HK92_RS04380			hypothetical protein	888299	258
HK92_RS04385			hypothetical protein	888645	681
HK92_RS04390			glyoxalase	889785	357
HK92_RS04395			ABC transporter ATP-binding protein	890897	888
HK92_RS04400			ABC transporter permease	891784	750
HK92_RS04405			hypothetical protein	892574	318
HK92_RS04410			dehydrogenase	892888	876
HK92_RS04415			hypothetical protein	893771	918
HK92_RS04420			streptolysin associated protein SagD	894681	1314
HK92_RS04425			CAAX amino protease	895987	588
HK92_RS04430			AraC family transcriptional regulator	896819	774
HK92_RS04435			glyoxalase	897657	357
HK92_RS04440			hypothetical protein	898434	330
HK92_RS04450			hypothetical protein	899955	285
HK92_RS04455			hypothetical protein	900281	312
HK92_RS04460			hypothetical protein	900747	369
HK92_RS04465			hypothetical protein	901152	420
HK92_RS04475			hypothetical protein	902119	438
HK92_RS04480			membrane protein	902960	339
HK92_RS04500			acetyltransferase	905226	594
HK92_RS04545			cell wall surface anchor protein	913229	1545
HK92_RS04595			adenosylcobinamide kinase/adenosylcobinamide phosphate guanyltransferase	920631	558
HK92_RS04615		ethanolamine utilization protein; involved in the degredation of ethanolamine;	carboxysome shell protein	924109	288
HK92_RS04710			propanediol utilization protein PduX	939944	876
HK92_RS04720			Fis family transcriptional regulator	942832	573
HK92_RS04780			ethanolamine utilization protein EutN	953819	270
HK92_RS04795			ethanolamine utilization protein EutQ	955756	444
HK92_RS04800			AraC family transcriptional regulator	956241	552
HK92_RS04835		catalyzes the methylation of either C-15 or C-5 in cobalt-precorrin-6Y to form cobalt-precorrin-7W; decarboxylating;	cobalt-precorrin-6Y C(15)-methyltransferase	962600	570
HK92_RS04840	cbiF	catalyzes the formation of cobalt-precorrin-5 from cobalt-precorrin-4;	cobalt-precorrin-4 C(11)-methyltransferase	963175	750
HK92_RS04870		catalyzes the formation of precorrin-3A from precorrin-2;	precorrin-2 C(20)-methyltransferase	968669	711
HK92_RS04880		periplasmic cobalt binding component of the cobalt transport system;	cobalt ABC transporter substrate-binding protein CbiN	970107	297
HK92_RS04900			ATP:cob(I)alamin adenosyltransferase	973385	567
HK92_RS04925			hypothetical protein	975891	552
HK92_RS05185			glutamate 5-kinase	1031823	831
HK92_RS05200			transcriptional regulator	1034565	216
HK92_RS05330			peptidoglycan-binding protein	1061145	1821
HK92_RS05365			hypothetical protein	1070430	1227
HK92_RS05430			helicase SNF2	1082293	1200
HK92_RS05490			hypothetical protein	1097651	285
HK92_RS05590			competence protein ComG	1113984	285
HK92_RS05610			general secretion pathway protein GspE	1116027	1023
HK92_RS05685		catalyzes the bidirectional exonucleolytic cleavage of DNA;	exodeoxyribonuclease 7 small subunit	1130291	228
HK92_RS05825			branched-chain amino acid ABC transporter permease	1161270	1053
HK92_RS05840			zinc protease	1164659	1287
HK92_RS06090			branched-chain amino acid ABC transporter	1221211	327
HK92_RS06100			transcriptional repressor	1222638	426
HK92_RS06110			zinc ABC transporter ATP-binding protein	1223897	774
HK92_RS06170			glycine--tRNA ligase subunit alpha	1237716	891
HK92_RS06195			diacylglycerol kinase	1241790	396
HK92_RS06205			HDIG domain-containing protein	1242665	2157
HK92_RS06315			nicotinate-nicotinamide nucleotide adenylyltransferase	1265237	567
HK92_RS06495			adenine phosphoribosyltransferase	1303146	522
HK92_RS06740			acetyl-CoA carboxylase carboxyltransferase subunit beta	1356973	885
HK92_RS06920			hypothetical protein	1397808	219
HK92_RS07005			tryptophan synthase subunit alpha	1413154	774
HK92_RS07030			glutamine amidotransferase	1417476	606
HK92_RS07125			multidrug ABC transporter permease/ATP-binding protein	1443095	1770
HK92_RS07285		catalyzes the formation of cystathionine from L-cysteine and O-succinyl-L-homoserine;	cystathionine beta-lyase	1481729	1125
HK92_RS07520			RNA methyltransferase	1511704	1380
HK92_RS07590			TetR family transcriptional regulator	1523566	585
HK92_RS07725			bacitracin ABC transporter ATP-binding protein	1559810	768
HK92_RS07830		Catalyzes first step of the de novo purine nucleotide biosynthetic pathway;	amidophosphoribosyltransferase	1582387	1428
HK92_RS07840		With PurL and PurS catalyzes the conversion of formylglycinamide ribonucleotide, ATP, and glutamine to formylglycinamidine ribonucleotide, ADP, and glutamate in the fourth step of the purine biosynthetic pathway;	phosphoribosylformylglycinamidine synthase subunit PurQ	1586011	684
HK92_RS07865			5-(carboxyamino)imidazole ribonucleotide mutase	1590177	489
HK92_RS08000			LPXTG cell wall anchor domain-containing protein	1612243	2421
HK92_RS08045			malonyl CoA-acyl carrier protein transacylase	1624544	942
HK92_RS08065			L-serine dehydratase, iron-sulfur-dependent subunit alpha	1629304	891
HK92_RS08185		catalyzes production of carbamoyl phosphate from bicarbonate and glutamine in pyrimidine and arginine biosynthesis pathways; forms an octamer composed of four CarAB dimers;	carbamoyl-phosphate synthase small chain	1655248	1092
HK92_RS08195			aspartate carbamoyltransferase	1657604	912
HK92_RS08360			serine protease	1687335	1353
HK92_RS08460			hypothetical protein	1707277	366
HK92_RS08475			hypothetical protein	1711052	492
HK92_RS08490	asnC	catalyzes a two-step reaction, first charging an asparagine molecule by linking its carboxyl group to the alpha-phosphate of ATP, followed by transfer of the aminoacyl-adenylate to its tRNA;	asparagine--tRNA ligase	1713075	1293
HK92_RS08530			bifunctional biotin--[acetyl-CoA-carboxylase] synthetase/biotin operon repressor	1721966	978
HK92_RS08555			hypothetical protein	1725813	867
HK92_RS08715			peptidoglycan-binding protein LysM	1759855	720
HK92_RS08735			cell wall surface anchor protein	1763743	6012
HK92_RS08815	fecE	Part of the FecBCDE citrate-dependent iron (III) transport system;	iron-dicitrate ABC transporter ATP-binding protein	1785030	825
HK92_RS08845			hypothetical protein	1790482	660
HK92_RS08880			hypothetical protein	1797608	138
HK92_RS08885			hypothetical protein	1797728	486
HK92_RS08930	leuD	catalyzes the isomerization between 2-isopropylmalate and 3-isopropylmalate in leucine biosynthesis; forms a heterodimer of LeuC/D;	3-isopropylmalate dehydratase small subunit	1808550	582
HK92_RS08985			PTS sugar transporter	1818998	819
HK92_RS09135			hypothetical protein	1852951	1992
HK92_RS09250			hypothetical protein	1882632	387
HK92_RS09405			ribosomal-protein-alanine N-acetyltransferase RimI	1910060	480
HK92_RS09430		may be involved in chromosome condensation; overexpression in Escherichia coli protects against decondensation by camphor; overexpressing the protein results in an increase in supercoiling;	camphor resistance protein CrcB	1913521	357
HK92_RS09605			bacitracin ABC transporter ATP-binding protein	1947529	768
HK92_RS09640			teichoic acid biosynthesis protein	1955578	1296
HK92_RS09645			maltose phosphorylase	1957002	2262
HK92_RS09760			sodium ABC transporter ATP-binding protein	1978604	903
HK92_RS09955			cell surface protein	2015040	4311
HK92_RS09960			cell surface protein	2019619	5133
HK92_RS09980			iron ABC transporter ATP-binding protein	2029861	780
HK92_RS09990			heme ABC transporter substrate-binding protein IsdE	2031600	873
HK92_RS09995			hypothetical protein	2032559	1710
HK92_RS10065			Organic hydroperoxide resistance protein 2	2048729	417
HK92_RS10145			ABC transporter ATP-binding protein	2064424	753
HK92_RS10190			hypothetical protein	2073431	1134
HK92_RS10325	glnQ	similar to ATP-binding component of ABC transporters;	peptide ABC transporter ATP-binding protein	2101222	726
HK92_RS10365			PTS beta-glucoside transporter subunit IIA	2107099	351
HK92_RS10420			competence protein ComK	2120598	276
HK92_RS15135			hypothetical protein	2120874	198
HK92_RS10425			hypothetical protein	2121068	234
HK92_RS10430			hypothetical protein	2121547	825
HK92_RS10435			hypothetical protein	2122373	801
HK92_RS10440			peptidase	2123297	870
HK92_RS10445			phage holin	2124166	282
HK92_RS10450			hypothetical protein	2124447	306
HK92_RS10455			hypothetical protein	2124940	342
HK92_RS10460			hypothetical protein	2125278	1074
HK92_RS10465		similar to protein gp19 [Bacteriophage A118];	hypothetical protein	2126348	1029
HK92_RS10470			hypothetical protein	2127373	1014
HK92_RS10475			holin	2128399	825
HK92_RS10480			phage tail tape measure protein	2129227	4803
HK92_RS10485			hypothetical protein	2134034	276
HK92_RS10490			hypothetical protein	2134342	432
HK92_RS10495			hypothetical protein	2134822	273
HK92_RS10500			hypothetical protein	2135084	432
HK92_RS10505			hypothetical protein	2135487	405
HK92_RS10510			hypothetical protein	2135888	318
HK92_RS10515			hypothetical protein	2136195	366
HK92_RS10520			hypothetical protein	2136560	354
HK92_RS10525			hypothetical protein	2137083	888
HK92_RS10530			hypothetical protein	2137993	555
HK92_RS10535			hypothetical protein	2138642	1044
HK92_RS10540			hypothetical protein	2139690	1557
HK92_RS10545			terminase	2141261	1347
HK92_RS10550			hypothetical protein	2142573	741
HK92_RS10555			hypothetical protein	2143353	228
HK92_RS10560			DNA-directed RNA polymerase sigma-70 factor	2143851	573
HK92_RS10565			hypothetical protein	2144685	414
HK92_RS10570			hypothetical protein	2145102	405
HK92_RS10575			hypothetical protein	2145451	183
HK92_RS10580			single-stranded DNA-binding protein	2145653	483
HK92_RS10585		Derived by automated computational analysis using gene prediction method: GeneMarkS+.	hypothetical protein	2146135	279
HK92_RS10590			hypothetical protein	2146410	402
HK92_RS10595			SAM--benzoic acid carboxyl methyltransferase	2147029	189
HK92_RS10600			hypothetical protein	2147221	384
HK92_RS10605			hypothetical protein	2147591	207
HK92_RS10610			hypothetical protein	2147794	561
HK92_RS10615			hypothetical protein	2148351	273
HK92_RS10620			hypothetical protein	2148620	915
HK92_RS10625			hypothetical protein	2149564	816
HK92_RS10630			hypothetical protein	2150379	936
HK92_RS10635			hypothetical protein	2151571	189
HK92_RS10640			hypothetical protein	2151862	207
HK92_RS10645			hypothetical protein	2152058	531
HK92_RS10650			oxidoreductase	2152710	777
HK92_RS10655			hypothetical protein	2153550	243
HK92_RS10660			hypothetical protein	2153978	282
HK92_RS10665			hypothetical protein	2154256	237
HK92_RS10670			hypothetical protein	2154504	195
HK92_RS10675			hypothetical protein	2154872	303
HK92_RS10680			transcriptional regulator	2155371	255
HK92_RS10685			transcriptional regulator	2155736	234
HK92_RS10690			hypothetical protein	2155966	282
HK92_RS10695			hypothetical protein	2156207	186
HK92_RS10700			transcriptional regulator	2156397	270
HK92_RS10705			transcriptional regulator	2156815	309
HK92_RS10710			hypothetical protein	2157154	492
HK92_RS10715			hypothetical protein	2157668	219
HK92_RS10720			hypothetical protein	2157901	606
HK92_RS10725			hypothetical protein	2158568	708
HK92_RS10730			integrase	2159340	1359
HK92_RS10735			competence protein ComK	2160689	477
HK92_RS10790			NrdH-redoxin	2171562	267
HK92_RS11035			hypothetical protein	2210167	396
HK92_RS11055		subunit B of antiporter complex involved in resistance to high concentrations of Na+, K+, Li+ and/or alkali; in the case of S. meliloti it was proved to be involved specifically with K+ transport;	cation:proton antiporter	2215411	423
HK92_RS11060		subunit C of antiporter complex involved in resistance to high concentrations of Na+, K+, Li+ and/or alkali;	cation:proton antiporter	2215833	348
HK92_RS11075		subunit F of antiporter complex involved in resistance to high concentrations of Na+, K+, Li+ and/or alkali;	cation:proton antiporter	2218140	288
HK92_RS11095			chloride channel protein	2220133	1221
HK92_RS11140			cell wall anchor	2228122	2388
HK92_RS11255			DNA-binding response regulator	2249599	696
HK92_RS11355			hypothetical protein	2265157	570
HK92_RS11360			membrane protein	2265902	420
HK92_RS11365			hypothetical protein	2267244	1062
HK92_RS11405			preprotein translocase subunit SecG	2281934	234
HK92_RS11455			RNA polymerase sigma-54 factor	2291929	1344
HK92_RS11480			membrane protein	2297935	336
HK92_RS11690			cell division ATP-binding protein FtsE	2342152	687
HK92_RS11715			competence protein ComFC	2348902	657
HK92_RS11865			N5-glutamine S-adenosyl-L-methionine-dependent methyltransferase	2376676	852
HK92_RS11900			cell wall teichoic acid glycosylation protein gtcA	2383079	438
HK92_RS11905			transcription termination factor Rho	2383549	1272
HK92_RS11910		adds enolpyruvyl to UDP-N-acetylglucosamine as a component of cell wall formation; gram-positive bacteria have 2 copies of MurA which are active;	UDP-N-acetylglucosamine 1-carboxyvinyltransferase	2384926	1272
HK92_RS11920			glycosyl transferase	2387394	1026
HK92_RS11940			N-acetylmuramoyl-L-alanine amidase	2392275	2313
HK92_RS12150			hypothetical protein	2434657	360
HK92_RS12155			hypothetical protein	2435260	870
HK92_RS12160			hypothetical protein	2436560	1191
HK92_RS12165			DNA adenine methylase	2437737	1854
HK92_RS12170			transcriptional regulator	2439649	219
HK92_RS12175			DNA repair protein RadC	2440145	297
HK92_RS12180			hypothetical protein	2440898	642
HK92_RS12185			hypothetical protein	2441790	378
HK92_RS12190			hypothetical protein	2442242	903
HK92_RS12195			hypothetical protein	2443479	399
HK92_RS12200			hypothetical protein	2444034	507
HK92_RS12205			hypothetical protein	2444548	198
HK92_RS12210			integrase	2445065	1041
HK92_RS12240	cbiO	with CbiNQ forms the ABC transporter for cobalt import; Bacillus spp. have two adjacent copies of this gene;	energy-coupling factor transporter ATPase	2449614	840
HK92_RS12355			50S ribosomal protein L29	2463179	192
HK92_RS12460			hypothetical protein	2480173	720
HK92_RS12525			cell wall anchor	2493732	1470
HK92_RS12670			cell division protein FtsW	2522386	1122
HK92_RS12675			cell division protein FtsW	2523504	1131
HK92_RS12680		P-type; involved in magnesium transport into the cytoplasm;	magnesium-translocating P-type ATPase	2524635	2571
HK92_RS12695	murA	cell wall hydrolase; muramidase-2 like protein in Enterococcus faecalis; in Enterococcus faecalis a mutant in this gene has no effect on virulence in mouse models; Listeria monocytogenes MurA in involved in general autolysis; contains an N-terminal muramidase domain and C-terminal LysM repeats for cell wall-anchoring;	amidase	2528487	1776
HK92_RS12740			NUDIX pyrophosphatase	2537102	447
HK92_RS12830			cytochrome C nitrate reductase	2553365	1023
HK92_RS12945			hypothetical protein	2577480	291
HK92_RS13010			membrane protein	2591584	1854
HK92_RS13015			glycosyl transferase	2593448	948
HK92_RS13075			PTS cellobiose transporter subunit IIA	2610422	309
HK92_RS13105			6-phospho-beta-glucosidase	2616922	1449
HK92_RS13120			ABC transporter ATP-binding protein	2621518	624
HK92_RS13195			sporulation initiation inhibitor Soj	2637939	762
HK92_RS13215			RpiR family transcriptional regulator	2641179	807
HK92_RS13260			hypothetical protein	2648572	366
HK92_RS13270			hypothetical protein	2650210	393
HK92_RS13275			hypothetical protein	2650783	324
HK92_RS13280			hypothetical protein	2651131	381
HK92_RS13340			internalin	2666223	2751
HK92_RS13360			phosphoserine aminotransferase	2671859	1092
HK92_RS13420			sugar ABC transporter permease	2683572	852
HK92_RS13560			cardiolipin synthase	2714519	1515
HK92_RS13570			mevalonate kinase	2716709	969
HK92_RS13575			diphosphomevalonate decarboxylase	2717634	972
HK92_RS13585			hypothetical protein	2719758	195
HK92_RS13590			cell wall surface anchor protein	2719970	660
HK92_RS13595			autolysin	2720692	576
HK92_RS13600			autolysin	2721286	357
HK92_RS13615			cytochrome aa3 quinol oxidase subunit III	2725184	612
HK92_RS13655			PTS sorbose transporter subunit IIC	2731735	804
HK92_RS13690			multidrug ABC transporter ATP-binding protein	2738596	585
HK92_RS13700			membrane protein	2739964	714
HK92_RS13760		catalyzes the formation of carbamoylputrescine from agmatine in the arginine decarboxylase pathway of putrescine biosynthesis;	agmatine deiminase	2753155	1095
HK92_RS13815			accessory gene regulator D	2762349	162
HK92_RS13820			histidine kinase	2762606	1296
HK92_RS13865			type VII secretion protein EssA	2774105	516
HK92_RS13880			cell division protein FtsK	2776121	4497
HK92_RS13885			transposase	2780623	318
HK92_RS13890			hypothetical protein	2780930	435
HK92_RS13895			hypothetical protein	2781376	309
HK92_RS13900			hypothetical protein	2781703	642
HK92_RS13905			toxin B	2782356	315
HK92_RS13910			hypothetical protein	2782667	963
HK92_RS13915			hypothetical protein	2783733	336
HK92_RS13920			hypothetical protein	2784102	441
HK92_RS13925			hypothetical protein	2785059	651
HK92_RS13930		putative Slk19p;	toxin B	2785709	315
HK92_RS13935			hypothetical protein	2786310	276
HK92_RS13940			hypothetical protein	2786590	714
HK92_RS13950			hypothetical protein	2787744	300
HK92_RS13955			hypothetical protein	2788110	381
HK92_RS13960		Derived by automated computational analysis using gene prediction method: GeneMarkS+.	hypothetical protein	2788499	180
HK92_RS13965			hypothetical protein	2788862	276
HK92_RS13970			hypothetical protein	2789278	345
HK92_RS13975			hypothetical protein	2789673	612
HK92_RS13980			hypothetical protein	2790594	354
HK92_RS14015			hypothetical protein	2795724	1524
HK92_RS14020			hypothetical protein	2797229	378
HK92_RS14025			hypothetical protein	2798079	345
HK92_RS14030			hypothetical protein	2798549	342
HK92_RS14035			MerR family transcriptional regulator	2798957	369
HK92_RS14085			hypothetical protein	2814791	333
HK92_RS14125			pyruvyl transferase	2820526	1518
HK92_RS14130			transcriptional regulator	2822158	294
HK92_RS14155			sugar kinase	2826630	903
HK92_RS14165			multidrug ABC transporter ATP-binding protein	2829331	1743
HK92_RS14185			cAMP-binding protein	2833983	696
HK92_RS14225			hypothetical protein	2838361	393
HK92_RS14245			hypothetical protein	2842559	300
HK92_RS14255			hypothetical protein	2843463	480
HK92_RS14260			hypothetical protein	2843939	537
HK92_RS14265			hypothetical protein	2844494	423
HK92_RS14330			hypothetical protein	2857241	243
HK92_RS14335			hypothetical protein	2857504	444
HK92_RS14340			hypothetical protein	2858179	237
HK92_RS14345			hypothetical protein	2858421	234
HK92_RS14350			hypothetical protein	2858742	348
HK92_RS15140			hypothetical protein	2859325	708
HK92_RS14360			hypothetical protein	2860038	357
HK92_RS14375			zinc ABC transporter ATP-binding protein	2863504	705
HK92_RS14400			peptidoglycan-binding protein	2869406	2145
HK92_RS14435			hypothetical protein	2877604	270
HK92_RS14460			peptidoglycan-binding protein	2881529	1239
HK92_RS14520			ribonuclease M5	2900217	576
HK92_RS14565			septation protein SpoVG	2908292	309
HK92_RS14570			septation protein SpoVG	2908719	309
HK92_RS14605			actin assembly-inducing protein	2917694	1902
HK92_RS14690			cell division protein FtsH	2935061	2076
HK92_RS14715			dihydroneopterin aldolase	2941705	375
