# Supplementary material for: Core Genome Multilocus Sequence Typing for Identification of Globally Distributed Clonal Groups and Differentiation of Outbreak Strains of Listeria monocytogenes
Source: Appl Environ Microbiol. 2016 Sep 30;82(20):6258–72. doi: 10.1128/AEM.01532-16 (PMC5068157; doi:10.1128/AEM.01532-16)
Supplement: Supplemental material [file AEM.01532-16_zam999117471sd5.xls]

## Sheet: L_monocytogenes_cgMLST_2342_tar
Table S4. Core gene set of LmLII-cgMLST
Gene ID	Gene name	Note on protein function	Protein name	Position in the reference genome	Length of coding sequence
lmo0001	dnaA	binds to the dnaA-box as an ATP-bound complex at the origin of replication during the initiation of chromosomal replication; can also affect transcription of multiple genes including itself.	chromosome replication initiator DnaA	317	1356
lmo0002	dnaN	binds the polymerase to DNA and acts as a sliding clamp	DNA polymerase III subunit beta	1866	1146
lmo0003			hypothetical protein	3120	1344
lmo0004			hypothetical protein	4643	222
lmo0005	recF	Required for DNA replication; binds preferentially to single-stranded, linear DNA	recombination protein F	4868	1113
lmo0006	gyrB		DNA gyrase subunit B	6029	1941
lmo0007	gyrA		DNA gyrase subunit A	8064	2529
lmo0008			cardiolipin synthase	10727	1515
lmo0009			spermidine acetyltransferase	12257	519
lmo0012			mevalonate kinase	14794	1080
lmo0013	qoxA		AA3-600 quinol oxidase subunit II	16218	1107
lmo0014	qoxB		AA3-600 quinol oxidase subunit I	17343	1980
lmo0016	qoxD		quinol oxidase aa3-600 subunit IV	19923	333
lmo0017		CapA protein (polyglutamate capsule biosynthesis)	capsule biosynthesis protein CapA	20307	1119
lmo0018			beta-glucosidase	21651	1434
lmo0019			hypothetical protein	23131	822
lmo0020			GntR family transcriptional regulator	24193	741
lmo0021			PTS fructose transporter subunit IIA	24949	402
lmo0022			PTS fructose transporter subunit IIB	25350	489
lmo0024			PTS mannose transporter subunit IID	26639	828
lmo0025			phosphoheptose isomerase	27494	705
lmo0026			copper homeostasis protein CutC	28253	642
lmo0027			PTS beta-glucoside transporter subunit IIABC	29099	1905
lmo0029			hypothetical protein	32196	339
lmo0030			hypothetical protein	32570	810
lmo0031			LacI family transcription regulator	33396	1056
lmo0032			xylose repressor	34653	966
lmo0033			endoglucanase	35615	2403
lmo0034			PTS cellbiose transporter subunit IIC	38030	1353
lmo0035			glucosamine--fructose-6-phosphate aminotransferase	39384	1086
lmo0036		catalyzes the formation of putrescine from carbamoyl-putrescine during agmatine degradation	putrescine carbamoyltransferase	40704	1026
lmo0037			amino acid transporter	41802	1386
lmo0039		catalyzes the reversible synthesis of carbamate and ATP from carbamoyl phosphate and ADP	carbamate kinase	44281	942
lmo0040		catalyzes the formation of carbamoylputrescine from agmatine in the arginine decarboxylase pathway of putrescine biosynthesis	agmatine deiminase	45324	1110
lmo0041			hypothetical protein	46450	780
lmo0042			DedA protein	47334	660
lmo0043		catalyzes the degradation of arginine to citruline and ammonia	arginine deiminase	48073	1233
lmo0044	rpsF	binds cooperatively with S18 to the S15-16S complex, allowing platform assembly to continue with S11 and S21	30S ribosomal protein S6	49584	294
lmo0045	ssb		single-strand binding protein	49933	537
lmo0046	rpsR	binds as a heterodimer with protein S6 to the central domain of the 16S rRNA; helps stabilize the platform of the 30S subunit	30S ribosomal protein S18	50513	240
lmo0047		lmo0047	hypothetical protein	50906	612
lmo0048		essential for production of a quorum sensing autoinducing peptide	sensor histidine kinase AgrB	51774	615
lmo0050			histidine kinase	52629	1296
lmo0051			response regulator	53943	729
lmo0052			hypothetical protein	54838	1974
lmo0053	rplI	in Escherichia coli this protein is wrapped around the base of the L1 stalk	50S ribosomal protein L9	56814	447
lmo0054	dnaC	unwinds double stranded DNA	replicative DNA helicase	57285	1353
lmo0055	purA	catalyzes the formation of N6-(1,2,-dicarboxyethyl)-AMP from L-aspartate, inosine monophosphate and GTP in AMP biosynthesis	adenylosuccinate synthetase	58896	1293
lmo0056			heat shock protein	60505	294
lmo0057			hypothetical protein	60947	3207
lmo0059			hypothetical protein	64676	252
lmo0060			hypothetical protein	64949	1197
lmo0075			carboxyphosphonoenolpyruvate phosphonomutase	79046	774
lmo0076			O6-methylguanine-DNA methyltransferase	79816	1053
lmo0077			hypothetical protein	80891	639
lmo0078			phosphoglycerate dehydrogenase	81660	957
lmo0084			oxidoreductase	86746	984
lmo0085			hypothetical protein	88120	690
lmo0086			hypothetical protein	88887	5880
lmo0087			hypothetical protein	94763	2307
lmo0088			ATP synthase subunit C	97126	243
lmo0089			ATP synthase subunit delta	97380	1032
lmo0090		produces ATP from ADP in the presence of a proton gradient across the membrane. The alpha chain is a catalytic subunit	ATP synthase F0F1 subunit alpha	98408	1497
lmo0091			ATP synthase subunit gamma	99901	870
lmo0092		produces ATP from ADP in the presence of a proton gradient across the membrane; the beta chain is a regulatory subunit	ATP synthase F0F1 subunit beta	100771	1371
lmo0094			hypothetical protein	102467	561
lmo0095			hypothetical protein	103203	633
lmo0096			PTS mannose transporter subunit IIAB	104133	966
lmo0097			PTS mannose transporter subunit IIC	105122	807
lmo0098			PTS mannose transporter subunit IID	105950	912
lmo0099			hypothetical protein	106987	390
lmo0100			hypothetical protein	107498	351
lmo0101			transcriptional regulator	107914	294
lmo0102			hypothetical protein	108319	291
lmo0103			NADH oxidase	108623	633
lmo0104			hypothetical protein	109348	372
lmo0105			chitinase B	110012	2271
lmo0106			transcriptional regulator	112385	903
lmo0107			ABC transporter ATP-binding protein	113312	1782
lmo0109			AraC family transcriptional regulator	116971	834
lmo0110			lipase	117840	1116
lmo0111			hypothetical protein	119062	708
lmo0113			hypothetical protein	120653	453
lmo0114			repressor C1	121111	336
lmo0115	lmaD		hypothetical protein	121663	429
lmo0116	lmaC		hypothetical protein	122103	417
lmo0131			hypothetical protein	133960	750
lmo0132		catalyzes the synthesis of xanthosine monophosphate by the NAD+ dependent oxidation of inosine monophosphate	inosine 5-monophosphate dehydrogenase	134781	1509
lmo0133			hypothetical protein	136468	234
lmo0134			hypothetical protein	136713	279
lmo0135			peptide ABC transporter substrate-binding protein	137322	1575
lmo0136			peptide ABC transporter permease	138998	951
lmo0137			peptide ABC transporter permease	139959	894
lmo0152			peptide ABC transporter substrate-binding protein	148353	1656
lmo0153			zinc ABC transporter substrate-binding protein	150231	942
lmo0155			zinc ABC transporter permease	151838	807
lmo0156			hypothetical protein	152647	681
lmo0157			ATP-dependent helicase	153607	2340
lmo0158			hypothetical protein	155992	813
lmo0160			peptidoglycan binding protein	159662	1716
lmo0161			hypothetical protein	161419	831
lmo0162		catalyzes the DNA-template-directed extension of the 3'-end of a DNA strand; the delta' subunit seems to interact with the gamma subunit to transfer the beta subunit on the DNA	DNA polymerase III subunit delta'	162466	993
lmo0163			hypothetical protein	163464	834
lmo0164			DNA replication intiation control protein YabA	164308	390
lmo0165			hypothetical protein	164755	753
lmo0167			hypothetical protein	165760	882
lmo0168			AbrB family transcriptional regulator	166686	285
lmo0169			glucose transporter	167085	858
lmo0170			hypothetical protein	168004	1266
lmo0171			internalin	169509	2499
lmo0175			peptidoglycan-binding protein	173308	1248
lmo0176			glucose transporter	174833	861
lmo0177	metS		methionyl-tRNA synthetase	175765	1995
lmo0178			xylose repressor	177923	1215
lmo0179			sugar ABC transporter permease	179173	879
lmo0180			sugar ABC transporter permease	180051	849
lmo0181			sugar ABC transporter substrate-binding protein	180927	1257
lmo0182			alpha-glucosidase	182266	3303
lmo0183			alpha-glucosidase	185571	2292
lmo0184			oligo-1,6-glucosidase	187866	1662
lmo0185			hypothetical protein	189624	774
lmo0186			hypothetical protein	190689	1227
lmo0188	ksgA	catalyzes the transfer of a total of four methyl groups from S-adenosyl-l-methionine (S-AdoMet) to two adjacent adenosine bases A1518 and A1519 in 16S rRNA; mutations in ksgA causes resistance to the translation initiation inhibitor kasugamycin	dimethyladenosine transferase	192585	888
lmo0189			Veg protein	193592	258
lmo0190	ipk	An essential enzyme in the nonmevalonate pathway of isopentenyl diphosphate and dimethylallyl diphosphate biosynthesis	4-diphosphocytidyl-2-C-methyl-D-erythritol kinase	193988	882
lmo0191			phospho-beta-glucosidase	194891	738
lmo0192			PurR family transcriptional regulator	195792	819
lmo0193			hypothetical protein	196785	678
lmo0194			ABC transporter, ATP-binding protein	197511	693
lmo0195			ABC transporter permease	198200	1209
lmo0196		stage V sporulation protein G; essential for spore formation and a negative regulator of asymmetric septation in Bacillus; involved in methicillin-resistance, biofilm formation and capsular polysaccharide synthesis in Staphylococcus	regulatory protein SpoVG	200093	309
lmo0197		stage V sporulation protein G; essential for spore formation and a negative regulator of asymmetric septation in Bacillus; involved in methicillin-resistance, biofilm formation and capsular polysaccharide synthesis in Staphylococcus	regulatory protein SpoVG	200521	309
lmo0198	glmU	forms a homotrimer; catalyzes the acetylation of glucosamine-1-phosphate and uridylation of N-acetylglucosamine-1-phosphate to produce UDP-GlcNAc; function in cell wall synthesis	bifunctional N-acetylglucosamine-1-phosphate uridyltransferase/glucosamine-1-phosphate acetyltransferase	201216	1374
lmo0199	prs	catalyzes the formation of 5-phospho-alpha-D-ribose 1-phosphate from D-ribose 5-phosphate and ATP	ribose-phosphate pyrophosphokinase	202640	957
lmo0201	plcA		phosphatidylinositol-specific phospholipase c	204623	954
lmo0202	hly		listeriolysin O precursor	205818	1590
lmo0203	mpl		Zinc metalloproteinase precursor	207738	1533
lmo0205	plcB		phospholipase C	211424	870
lmo0206			hypothetical protein	212365	324
lmo0207		Uncharacterized lipoprotein Lmo0207 precursor.	hypothetical protein	212823	462
lmo0208			hypothetical protein	213335	333
lmo0209			hypothetical protein	213734	675
lmo0210	ldh	Converts (S)-lactate and NAD(+) to pyruvate and NADH	L-lactate dehydrogenase	214485	942
lmo0211	ctc	the Ctc family of proteins consists of two types, one that contains the N-terminal ribosomal protein L25 domain only which in Escherichia coli binds the 5S rRNA while a subset of proteins contain a C-terminal extension that is involved in the stress response	50S ribosomal protein L25	215720	624
lmo0212			hypothetical protein	216433	585
lmo0213	pth	Enables the recycling of peptidyl-tRNAs produced at termination of translation	peptidyl-tRNA hydrolase	217124	561
lmo0214	mfd		transcription-repair coupling factor	217799	3540
lmo0215			hypothetical protein	221369	1590
lmo0216			hypothetical protein	222982	279
lmo0217			DivIC protein	223489	387
lmo0218			hypothetical protein	224026	429
lmo0219			hypothetical protein	224561	1947
lmo0220	ftsH		cell division protein FtsH	226853	2076
lmo0221		Type III pantothenate kinase; type III; catalyzes the formation of (R)-4'-phosphopantothenate from (R)-pantothenate in coenzyme A biosynthesis; type III pantothenate kinases are not subject to feedback inhibition from coenzyme A and have a high Km for ATP	pantothenate kinase	229044	780
lmo0222	hslO		heat shock protein 33	229839	885
lmo0223	cysK		cysteine synthase	230839	927
lmo0224	sul		dihydropteroate synthases	232661	816
lmo0226	folK		7,8-dihydro-6-hydroxymethylpterin pyrophosphokinase	233857	480
lmo0227			hypothetical protein	234413	996
lmo0228	lysS	class II; LysRS2; catalyzes a two-step reaction, first charging a lysine molecule by linking its carboxyl group to the alpha-phosphate of ATP, followed by transfer of the aminoacyl-adenylate to its tRNA; in Methanosarcina barkeri, LysRS2 charges both tRNA molecules for lysine that exist in this organism and in addition can charge the tRNAPyl with lysine in the presence of LysRS1	lysyl-tRNA synthetase	235523	1497
lmo0229			CtsR family transcriptional regulator	248554	459
lmo0230			hypothetical protein	249025	519
lmo0231			ATP:guanido phosphotransferase	249540	1023
lmo0232	clpC		endopeptidase Clp ATP-binding chain C	250591	2463
lmo0233		Sms; stabilizes the strand-invasion intermediate during the DNA repair; involved in recombination of donor DNA and plays an important role in DNA damage repair after exposure to mutagenic agents	DNA repair protein RadA	253199	1374
lmo0234			hypothetical protein	254706	1074
lmo0235	ispD	4-diphosphocytidyl-2C-methyl-D-erythritol synthase; MEP cytidylyltransferase; MCT; catalyzes the formation of 4-diphosphocytidyl-2-C-methyl-D-erythritol from CTP and 2-C-methyl-D-erythritol 4-phosphate; involved in isoprenoid and isopentenyl-PP biosynthesis; forms homodimers	2-C-methyl-D-erythritol 4-phosphate cytidylyltransferase	255799	699
lmo0238	cysE		serine O-acetyltransferase	258855	615
lmo0239	cysS	catalyzes a two-step reaction; charges a cysteine by linking its carboxyl group to the alpha-phosphate of ATP then transfers the aminoacyl-adenylate to its tRNA	cysteinyl-tRNA synthetase	259476	1416
lmo0240			hypothetical protein	260895	411
lmo0241			hypothetical protein	261305	756
lmo0242			hypothetical protein	262063	513
lmo0243	sigH	DNA-dependent RNA polymerase catalyzes the transcription of DNA into RNA using the four ribonucleoside triphosphates as substrates	RNA polymerase factor sigma-70	262656	606
lmo0244	rpmG	in Escherichia coli BM108, a mutation that results in lack of L33 synthesis had no effect on ribosome synthesis or function	50S ribosomal protein L33 type II	263365	150
lmo0245	secE	forms a complex with SecY and SecG; SecYEG forms a protein-conducting channel to which secA binds and translocates targeted polypeptides across the cytoplasmic membrane, a process driven by ATP and a proton-motive force	preprotein translocase subunit SecE	263534	180
lmo0246	nusG	Modulates Rho-dependent transcription termination	transcription antitermination protein NusG	263843	534
lmo0247			hypothetical protein	264431	471
lmo0248	rplK	binds directly to 23S ribosomal RNA	50S ribosomal protein L11	265028	426
lmo0249	rplA	in Escherichia coli and Methanococcus, this protein autoregulates expression; the binding site in the mRNA mimics the binding site in the 23S rRNA	50S ribosomal protein L1	265493	690
lmo0250	rplJ	binds the two ribosomal protein L7/L12 dimers and anchors them to the large ribosomal subunit	50S ribosomal protein L10	266430	501
lmo0251	rplL	present in two forms; L12 is normal, while L7 is aminoacylated at the N-terminal serine; the only multicopy ribosomal protein; 4:1 ratio of L7/L12 per ribosome; two L12 dimers bind L10; critically important for translation efficiency and fidelity; stimulates GTPase activity of translation factors	50S ribosomal protein L7/L12	267009	363
lmo0256			hypothetical protein	270371	606
lmo0257			hypothetical protein	271323	1179
lmo0258	rpoB	DNA-dependent RNA polymerase catalyzes the transcription of DNA into RNA using the four ribonucleoside triphosphates as substrates; beta subunit is part of the catalytic core which binds with a sigma factor to produce the holoenzyme	DNA-directed RNA polymerase subunit beta	273002	3555
lmo0259	rpoC	DNA-dependent RNA polymerase catalyzes the transcription of DNA into RNA using the four ribonucleoside triphosphates as substrates. Subunit beta' binds to sigma factor allowing it to bind to the -10 region of the promoter	DNA-directed RNA polymerase subunit beta'	276727	3606
lmo0260			hypothetical protein	280409	546
lmo0261			phospho-beta-glucosidase	281020	1461
lmo0263	inlH		internalin H	284364	1647
lmo0264	inlE		internalin E	286218	1500
lmo0266			transcriptional regulator	289138	417
lmo0267			hypothetical protein	289561	960
lmo0268			phosphoglycerate mutase	290592	636
lmo0269			transporter	291311	1887
lmo0271			phospho-beta-glucosidase	293844	1437
lmo0272			hypothetical protein	295400	813
lmo0273			hypothetical protein	296348	504
lmo0274			hypothetical protein	296888	663
lmo0275			hypothetical protein	297809	843
lmo0276			hypothetical protein	298668	822
lmo0277			oxidoreductase	299606	972
lmo0278			sugar ABC transporter ATP-binding protein	300616	1101
lmo0281			hypothetical protein	304941	672
lmo0282			hypothetical protein	305774	780
lmo0283			ABC transporter permease	306643	663
lmo0284			ABC transporter ATP-binding protein	307302	1017
lmo0285			lipoprotein	308333	822
lmo0286		produces methionine from 2-keto-4-methylthiobutyrate and glutamine in vitro; mutations do not affect methionine salvage in vivo however	aminotransferase	309537	1182
lmo0287			two-component response regulator	310931	714
lmo0288			two-component sensor histidine kinase	311829	1833
lmo0289			hypothetical protein	313658	1323
lmo0290			hypothetical protein	314983	840
lmo0291			hypothetical protein	315944	831
lmo0292			heat-shock protein htrA serine protease	316872	1503
lmo0293		SPOUT methyltransferase; crystal structure shows homodimer; in Escherichia coli this protein methylates pseudouridine at position 1915 of the 23S ribosomal RNA	rRNA large subunit methyltransferase	319048	480
lmo0296			hypothetical protein	321489	639
lmo0297			transcriptional antiterminator BglG	322133	1872
lmo0298			PTS beta-glucoside transporter subunit IIC	324103	1314
lmo0299			PTS beta-glucoside transporter subunit IIB	325421	291
lmo0300			phospho-beta-galactosidase	325728	1392
lmo0314			hypothetical protein	339269	786
lmo0316		catalyzes the formation of 4-methyl-5-(2-phosphoethyl)-thiazole and ADP from 4-methyl-5-(2-hydroxyethyl)-thiazole and ATP	hydroxyethylthiazole kinase	340944	810
lmo0317			phosphomethylpyrimidine kinase	341750	804
lmo0318	thiE	Condenses 4-methyl-5-(beta-hydroxyethyl)-thiazole monophosphate and 4-amino-5-hydroxymethyl pyrimidine pyrophosphate to form thiamine monophosphate	thiamine-phosphate pyrophosphorylase	342550	645
lmo0319			phospho-beta-glucosidase	343220	1416
lmo0321			hypothetical protein	346376	660
lmo0322			hypothetical protein	347218	393
lmo0324			hypothetical protein	348585	480
lmo0325			transcriptional regulator	349325	903
lmo0326			transcriptional regulator	350391	873
lmo0333			internalin	360935	5337
lmo0334			hypothetical protein	366507	525
lmo0341			hypothetical protein	370731	333
lmo0342			transketolase	371129	1998
lmo0343			translaldolase	373128	657
lmo0344			short chain dehydrogenase	373831	765
lmo0345			sugar-phosphate isomerase	374620	447
lmo0346			triosephosphate isomerase	375073	765
lmo0347			dihydroxyacetone kinase	375841	651
lmo0348			dihydroxyacetone kinase	376513	996
lmo0349			hypothetical protein	377530	342
lmo0350			hypothetical protein	377887	432
lmo0351			phosphotransferase mannnose-specific family component IIA	378403	378
lmo0352			DeoR family transcriptional regulator	378963	765
lmo0353			hypothetical protein	379793	414
lmo0354			fatty-acid--CoA ligase	380252	1527
lmo0355		Reduces fumarate to succinate in anaerobic bacterial respiration	fumarate reductase subunit A	382015	1521
lmo0356			oxidoreductase	383709	1017
lmo0357			PTS sugar transporter subunit IIA	384925	447
lmo0358			PTS fructose transporter subunit IIBC	385385	1395
lmo0359			D-fructose-1,6-biphosphate aldolase	386779	861
lmo0360			DeoR family transcriptional regulator	387696	771
lmo0361			membrane protein	388806	735
lmo0362			hypothetical protein	389537	180
lmo0365			hypothetical protein	391603	1449
lmo0366			hypothetical protein	393085	1161
lmo0367			hypothetical protein	394263	1266
lmo0368			hypothetical protein	395601	510
lmo0369			hypothetical protein	396207	720
lmo0370			hypothetical protein	396963	336
lmo0371			GntR family transcriptional regulator	397339	714
lmo0372			beta-glucosidase	398209	1443
lmo0374			PTS beta-glucoside transporter subunit IIB	400996	303
lmo0375			hypothetical protein	401385	195
lmo0376			transcriptional regulator	401618	921
lmo0377			hypothetical protein	402640	420
lmo0378			hypothetical protein	403278	447
lmo0380			hypothetical protein	404364	630
lmo0381			hypothetical protein	405220	387
lmo0382			transcriptional regulator	405679	762
lmo0383			methylmalonate-semialdehyde dehydrogenase	406636	1467
lmo0384			IolB protein	408115	822
lmo0385			IolC protein	408953	978
lmo0386			IolD protein	409943	1917
lmo0387			hypothetical protein	411991	372
lmo0388			hypothetical protein	412456	369
lmo0389	ltrA		low temperature requirement protein A	412848	1116
lmo0390		Excises uracil residues from the DNA which can arise as a result of misincorporation of dUMP residues by DNA polymerase or due to deamination of cytosine	uracil-DNA glycosylase	414094	666
lmo0391			hypothetical protein	414927	300
lmo0392			hypothetical protein	415223	945
lmo0393			hypothetical protein	416202	450
lmo0394			P60 protein	416795	684
lmo0395			blasticidin S-acetyltransferase	417534	426
lmo0396	proC	catalyzes the formation of L-proline from pyrroline-5-carboxylate	pyrroline-5-carboxylate reductase	417962	801
lmo0397			hypothetical protein	418890	483
lmo0398			PTS sugar transporter subunit IIA	419543	459
lmo0399			PTS fructose transporter subunit IIB	419998	333
lmo0400			PTS fructose transporter subunit IIC	420334	1113
lmo0401			alpha-mannosidase	421468	2628
lmo0402			transcriptional antiterminator BglG	424129	1935
lmo0403			hypothetical protein	426189	417
lmo0405			phosphate transporter	427103	1008
lmo0406			hypothetical protein	428126	381
lmo0407			hypothetical protein	428575	393
lmo0408			hypothetical protein	428980	423
lmo0413			hypothetical protein	436160	192
lmo0414			hypothetical protein	436378	810
lmo0415			endo-1,4-beta-xylanase	437481	1401
lmo0416			transcriptional regulator	439008	204
lmo0417			hypothetical protein	439213	411
lmo0418			hypothetical protein	439676	300
lmo0419			hypothetical protein	440055	555
lmo0420			hypothetical protein	440757	813
lmo0421			rod shape-determining protein RodA	441621	1251
lmo0422	lstR	part of sigC operon that is induced by temperature upshift	lineage-specific thermal regulator protein	442868	432
lmo0423		part of sigC operon induced by temperature upshift	RNA polymerase factor sigma C	443302	549
lmo0424			glucose uptake protein	444030	858
lmo0425			transcriptional antiterminator BglG	445048	1962
lmo0426			PTS fructose transporter subunit IIA	447009	465
lmo0427			PTS fructose transporter subunit IIB	447470	321
lmo0428			PTS fructose transporter subunit IIC	447803	1107
lmo0429			sugar hydrolase	448925	2583
lmo0430			LysR family transcriptional regulator	451530	876
lmo0431			acetyltransferase	452523	570
lmo0432			oxidoreductase	453106	747
lmo0433	inlA		internalin A	454533	2403
lmo0434	inlB		internalin B	457020	1893
lmo0437			hypothetical protein	466516	846
lmo0438			hypothetical protein	467518	618
lmo0439			hypothetical protein	468168	1269
lmo0440			hypothetical protein	469574	504
lmo0441			D-alanyl-D-alanine carboxypeptidase	470121	2037
lmo0442			hypothetical protein	472329	315
lmo0443			LytR family transcriptional regulator	472780	930
lmo0449			hypothetical protein	483165	726
lmo0450			hypothetical protein	483933	666
lmo0451			hypothetical protein	484619	756
lmo0452			hypothetical protein	485492	2160
lmo0453			hypothetical protein	487648	1149
lmo0454			hypothetical protein	488801	948
lmo0455			hypothetical protein	489904	1596
lmo0456			permease	491633	1284
lmo0458			hydantoinase	494010	1551
lmo0475			hypothetical protein	511965	243
lmo0480			transcriptional regulator	516075	561
lmo0481		in group A Streptococci this protein was found to cross react with anti myosin antibodies and may play a role in rheumatic fever	hypothetical protein	516745	1701
lmo0482		23S rRNA m2A2503 methyltransferase; methylates the C2 position of the A2530 nucleotide in 23S rRNA; may be involved in antibiotic resistance	ribosomal RNA large subunit methyltransferase N	518596	1104
lmo0483			hypothetical protein	519788	480
lmo0484		iron regulated; catalyzes the release of heme from hemoglobin allowing bacterial pathogens to use the host heme as an iron source	heme-degrading monooxygenase IsdG	520425	366
lmo0485			hypothetical protein	520960	576
lmo0486	rpmF	some L32 proteins have zinc finger motifs consisting of CXXC while others do not	50S ribosomal protein L32	521600	171
lmo0487			hypothetical protein	521862	729
lmo0488			LysR family transcriptional regulator	522627	894
lmo0489			NADH:flavin oxidoreductase	523718	1995
lmo0490	aroE	AroE; catalyzes the conversion of shikimate to 3-dehydroshikimate	shikimate 5-dehydrogenase	525812	876
lmo0491	aroD	catalyzes the dehydration of 3-dehydroquinate to form 3-dehydroshikimate in aromatic amino acid biosynthesis	3-dehydroquinate dehydratase	526753	759
lmo0494			hypothetical protein	530514	594
lmo0495			hypothetical protein	531293	960
lmo0496			hypothetical protein	532327	225
lmo0497			sugar transferase	532602	1509
lmo0498			5-phosphate isomerase	534306	450
lmo0499			ribulose-5-phosphate 3 epimerase	534752	669
lmo0500			transaldolase	535427	651
lmo0501			transcriptional antiterminator BglG	536186	2061
lmo0502			sugar-phosphate isomerase	538250	603
lmo0503			PTS fructose transporter subunit IIA	538880	468
lmo0504			hypothetical protein	539364	399
lmo0505			ribulose-5-phosphate 3-epimerase	539773	651
lmo0506			sorbitol dehydrogenase	540420	1047
lmo0507			PTS galactitol transporter subunit IIB	541482	294
lmo0508			PTS galactitol transporter subunit IIC	541790	1272
lmo0509	prs		phosphoribosyl pyrophosphate synthetase	543201	936
lmo0510			hypothetical protein	544922	579
lmo0511			hypothetical protein	545608	681
lmo0512			hypothetical protein	546313	360
lmo0513			hypothetical protein	546679	459
lmo0515			hypothetical protein	549437	432
lmo0516			encapsulation protein CapA	549915	1431
lmo0517			phosphoglycerate mutase	551466	816
lmo0518			hypothetical protein	552562	369
lmo0519			multidrug resistance protein	553077	1416
lmo0521			6-phospho-beta-glucosidase	555659	1317
lmo0522			transcriptional regulator	557177	753
lmo0523			hypothetical protein	558036	444
lmo0524			sulfate transporter	558525	1662
lmo0525			hypothetical protein	560442	1332
lmo0526			transcriptional regulator	561818	741
lmo0529			glucosaminyltransferase	565763	1251
lmo0530			hypothetical protein	567029	2052
lmo0531			hypothetical protein	569093	855
lmo0532			hypothetical protein	570007	831
lmo0533		ACT domain-containing protein	hypothetical protein	570915	270
lmo0534			hypothetical protein	571203	1356
lmo0535			LacI family transcriptional regulator	572599	969
lmo0536			6-phospho-beta-glucosidase	573739	1323
lmo0539		catalyzes the reversible reaction of dihydroxyacetone phosphate with glyceraldehyde 3-phosphate to produce tagatose 1,6-bisphosphate; in Streptococcus pyogenes there are two paralogs of tagatose-bisphosphate aldolase, encoded by lacD1 and lacD2; expression of lacD1 is highly regulated by environmental conditions while lacD2 specializes in an efficient utilization of carbohydrate sources	tagatose 1,6-diphosphate aldolase	577631	1017
lmo0540			penicillin-binding protein	578885	1194
lmo0541			ABC transporter substrate-binding protein	580118	921
lmo0542			PTS sorbitol transporter subunit IIA	581149	351
lmo0543			PTS sorbitol transporter subunit IIBC	581518	987
lmo0544			PTS sorbitol transporter subunit IIC	582525	522
lmo0545			hypothetical protein	583071	381
lmo0546			NAD(P)-dependent oxidoreductase	583506	1251
lmo0547			DeoR family transcriptional regulator	585014	948
lmo0548			hypothetical protein	586328	666
lmo0549			internalin	587011	2022
lmo0550			pepdidoglycan-bound protein	589065	297
lmo0551			hypothetical protein	589405	843
lmo0552			hypothetical protein	590323	1032
lmo0553			hypothetical protein	591411	636
lmo0554			NADH-dependent butanol dehydrogenase	592256	1182
lmo0555			di-tripeptide transporter	593527	1479
lmo0556			phosphoglycerate mutase	595134	708
lmo0557			phosphoglycerate mutase	595842	696
lmo0558			hypothetical protein	596579	1041
lmo0559			hypothetical protein	598019	906
lmo0560		converts 2-oxoglutarate to glutamate; in Escherichia coli this enzyme plays a role in glutamate synthesis when the cell is under energy restriction; uses NADPH; forms a homohexamer	glutamate dehydrogenase	598967	1377
lmo0561	hisE	catalyzes the formation of 1-(5-phosphoribosyl)-AMP from 1-(5-phosphoribolsyl)-ATP in histidine biosynthesis	phosphoribosyl-ATP pyrophosphatase	600836	312
lmo0562	hisI	PR-AMP cyclohydrolase; functions in histidine biosynthesis from PRPP; converts 1-(5-phosphoribosyl)-AMP to 1-(5-phosphoribosyl)-5-[(5- phosphoribosylamino)methylideneamino]imidazole-4- carboxyamide during the histidine biosynthesis pathway; binds zinc and magnesium; forms homodimers	phosphoribosyl-AMP cyclohydrolase	601148	318
lmo0563	hisF	catalyzes the conversion of 5-[(5-phospho-1-deoxyribulos-1-ylamino)methylideneamino]- 1-(5-phosphoribosyl)imidazole-4-carboxamideand glutamine to imidazole-glycerol phosphate, 5-aminoimidazol-4-carboxamideribonucleotide and glutamate; the HisF subunit acts as a cyclase	imidazole glycerol phosphate synthase subunit HisF	601462	756
lmo0565	hisH	with HisF IGPS catalyzes the conversion of phosphoribulosyl-formimino-5-aminoimidazole-4-carboxamide ribonucleotide phosphate and glutamine to imidazole-glycerol phosphate, 5-aminoimidazol-4-carboxamide ribonucleotide, and glutamate in histidine biosynthesis; the HisH subunit provides the glutamine amidotransferase activity that produces the ammonia necessary to HisF for the synthesis of imidazol…	imidazole glycerol phosphate synthase subunit HisH	602908	627
lmo0566	hisB	catalyzes the dehydration of D-erythro-1-(imidazol-4-yl)glycerol 3-phosphate to 3-(imidazol-4-yl)-2-oxopropyl phosphate in histidine biosynthesis	imidazoleglycerol-phosphate dehydratase	603535	585
lmo0567	hisD	catalyzes the oxidation of L-histidinol to L-histidinaldehyde and then to L-histidine in histidine biosynthesis; functions as a dimer	histidinol dehydrogenase	604120	1284
lmo0568	hisG	short form of enzyme; requires HisZ for function; catalyzes the formation of N'-5'-phosphoribosyl-ATP from phosphoribosyl pyrophosphate; crucial role in histidine biosynthesis; forms heteromultimer of HisG and HisZ	ATP phosphoribosyltransferase	605400	642
lmo0569	hisZ	May allow the feedback regulation of ATP phosphoribosyltransferase activity by histidine	ATP phosphoribosyltransferase	606038	1182
lmo0570	hisJ	catalyzes the formation of L-histidinol from L-histidinol phosphate	histidinol-phosphatase	607371	828
lmo0572			hypothetical protein	608556	1032
lmo0573			hypothetical protein	609628	1296
lmo0574			beta-glucosidase	611239	1395
lmo0575			GntR family transcriptional regulator	612677	729
lmo0576		hypothetical cell wall associated protein	hypothetical protein	613835	1464
lmo0577			hypothetical protein	615352	459
lmo0578			hypothetical protein	615824	753
lmo0579			hypothetical protein	616741	210
lmo0580			hypothetical protein	616972	657
lmo0581			hypothetical protein	617659	1185
lmo0583		functions in protein export; can interact with acidic membrane phospholipids and the SecYEG protein complex; binds to preproteins; binds to ATP and undergoes a conformational change to promote membrane insertion of SecA/bound preprotein; ATP hydrolysis appears to drive release of the preprotein from SecA and deinsertion of SecA from the membrane; additional proteins SecD/F/YajC aid SecA recycling…	preprotein translocase subunit SecA	620804	2331
lmo0584			hypothetical protein	623250	1173
lmo0585			secreted protein	624681	714
lmo0586			hypothetical protein	625462	1026
lmo0587			secreted protein	626505	2466
lmo0588			DNA photolyase	629087	1404
lmo0589			hypothetical protein	630628	414
lmo0590			hypothetical protein	631044	1767
lmo0591			hypothetical protein	632810	771
lmo0592			hypothetical protein	633708	543
lmo0593			formate transporter	634478	801
lmo0594	metX	Catalyzes the conversion of acetyl-CoA and L-homoserine to CoA and O-acetyl-L-homoserine	homoserine O-acetyltransferase	635316	1107
lmo0595			O-acetylhomoserine sulfhydrylase	636439	1278
lmo0596			hypothetical protein	638164	528
lmo0597			Crp/Fnr family transcriptional regulator	638780	702
lmo0597a			hypothetical protein	639557	549
lmo0601			cell surface protein	641207	1101
lmo0602			transcripitonal regulator	642413	501
lmo0603			hypothetical protein	642961	387
lmo0604			hypothetical protein	643399	345
lmo0605			hypothetical protein	643890	1341
lmo0606			MarR family transcriptional regulator	645396	462
lmo0607			ABC transporter ATP-binding protein	645877	1713
lmo0608			ABC transporter ATP-binding protein	647586	1818
lmo0609			phage shock protein E	649519	300
lmo0610			internalin	649863	1770
lmo0611	acpD	FMN-dependent; requires NADH; catalyzes the cleavage of azo bond in aromatic azo compounds	azoreductase	651793	627
lmo0612			MarR family transcriptional evidence	652588	456
lmo0613			oxidoreductase	653040	942
lmo0615			hypothetical protein	654607	243
lmo0616			glycerophosphoryl diester phosphodiesterase	654956	1752
lmo0617			hypothetical protein	656748	495
lmo0618			protein kinase	657322	1143
lmo0619			hypothetical protein	658571	456
lmo0621			hypothetical protein	659571	741
lmo0622			hypothetical protein	660397	279
lmo0623			hypothetical protein	660691	267
lmo0624			hypothetical protein	660995	444
lmo0625			hypothetical protein	661469	702
lmo0626			hypothetical protein	662256	1680
lmo0628			hypothetical protein	669085	276
lmo0629			hypothetical protein	669422	528
lmo0630			transcriptional antiterminator BglG	670308	2031
lmo0631			PTS fructose transporter subunit IIA	672340	453
lmo0632		FrwC with FrwB, FrwD and PtsA forms a PEP-dependent sugar phosphotransferase system permease which may phosphorylate and transport sugars into the cell; forms translocation channel and contains the specific substrate-binding site	PTS fructose transporter subunit IIC	672793	1062
lmo0633		FrwB with FrwC, FrwD and PtsA forms a PEP-dependent sugar phosphotransferase system (PTS) permease which may phosphorylate and transport sugars into the cell; cytoplasmic protein that interacts with complex EIIA; contains the second phosphorylation site of the PTS	PTS fructose transporter subunit IIB	673869	309
lmo0634			tagatose 6-phosphate kinase	674204	1269
lmo0635			hypothetical protein	675562	705
lmo0636			hypothetical protein	676371	417
lmo0637			hypothetical protein	676801	594
lmo0639			transcripitonal regulator	679762	534
lmo0640			oxidoreductase	680359	918
lmo0641			heavy metal-transporting ATPase	681542	1881
lmo0642			hypothetical protein	683518	729
lmo0643			transaldolase	684389	651
lmo0644			hypothetical protein	685082	1821
lmo0645			amino acid transporter	687137	1392
lmo0646			hypothetical protein	688618	840
lmo0647			hypothetical protein	689540	285
lmo0648			hypothetical protein	689922	951
lmo0649			transcriptional regulator	690896	642
lmo0650			hypothetical protein	691580	2691
lmo0651			transcriptional regulator	694316	648
lmo0653			hypothetical protein	695495	921
lmo0654			hypothetical protein	696605	210
lmo0655			phosphoprotein phosphatase	696882	708
lmo0656			hypothetical protein	697633	564
lmo0657			hypothetical protein	698316	417
lmo0659			transcriptional regulator	699409	897
lmo0660			transposase	700536	285
lmo0661			hypothetical protein	700875	309
lmo0662	thiD		phosphomethylpyrimidine kinase	701246	816
lmo0663			hypothetical protein	702087	867
lmo0665			hypothetical protein	703687	264
lmo0666			hypothetical protein	703960	378
lmo0667			ABC transporter ATP-binding protein	704451	936
lmo0669			oxidoreductase	706407	885
lmo0670			hypothetical protein	707309	177
lmo0671			hypothetical protein	707611	609
lmo0672			hypothetical protein	709133	429
lmo0673			hypothetical protein	709600	210
lmo0674			hypothetical protein	709828	921
lmo0676	fliP	FliP, with proteins FliQ and FliR, forms the core of the central channel in the flagella export apparatus	flagellar biosynthesis protein FliP	711427	768
lmo0677	fliQ	with proteins FliP and FliR forms the core of the central channel in the flagella export apparatus	flagellar biosynthesis protein FliQ	712207	273
lmo0678	fliR	FliR, with proteins FliP and FliQ, forms the core of the central channel in the flagella export apparatus	flagellar biosynthesis protein FliR	712482	762
lmo0679	flhB	membrane protein responsible for substrate specificity switching from rod/hook-type export to filament-type export	flagellar biosynthesis protein FlhB	713259	1047
lmo0680	flhA	membrane protein involved in the flagellar export apparatus	flagellar biosynthesis protein FlhA	714352	2076
lmo0681		Positive regulator of class III flagellar genes	flagellar biosynthesis regulator FlhF	716449	1224
lmo0682	flgG	makes up the distal portion of the flagellar basal body rod	flagellar basal body rod protein FlgG	717669	780
lmo0683			chemotaxis protein CheR	718477	789
lmo0684			hypothetical protein	719290	336
lmo0685		With Mot B forms the ion channels that couple flagellar rotation to proton/sodium motive force across the membrane and forms the stator elements of the rotary flagellar machine.	flagellar motor protein MotA	719652	852
lmo0687			hypothetical protein	721300	501
lmo0688			hypothetical protein	721823	1914
lmo0689			chemotaxis protein CheV	723749	909
lmo0690	flaA	structural flagella protein	flagellin	724895	864
lmo0691	cheY		chemotaxis response regulator CheY	726033	360
lmo0692	cheA		two-component sensor histidine kinase CheA	726412	1857
lmo0693			flagellar motor switch protein FliY	728281	300
lmo0694			hypothetical protein	728599	411
lmo0695			hypothetical protein	729025	1047
lmo0696	flgD	acts as a scaffold for the assembly of hook proteins onto the flagellar basal body rod	flagellar basal body rod modification protein	730073	423
lmo0697	flgE	the hook connects flagellar basal body to the flagellar filament	flagellar hook protein FlgE	730515	1236
lmo0698		One of three proteins involved in switching the direction of the flagellar rotation	flagellar motor switch protein	731764	237
lmo0699	fliM	with FliG and FliN makes up the switch complex which is involved in switching the direction of the flagella rotation	flagellar motor switch protein FliM	732021	993
lmo0700		One of three proteins involved in switching the direction of the flagellar rotation	flagellar motor switch protein FliY	733016	1548
lmo0701			hypothetical protein	734569	1404
lmo0702			hypothetical protein	735995	1167
lmo0703			hypothetical protein	737268	465
lmo0704			hypothetical protein	737742	429
lmo0705	flgK	with FlgL acts as a hook filament junction protein to join the flagellar filament to the hook	flagellar hook-associated protein FlgK	738190	1521
lmo0706	flgL	with FlgK acts as a hook filament junction protein to join the flagellar filament to the hook	flagellar hook-associated protein FlgL	739722	876
lmo0707	fliD	involved in flagellin assembly	flagellar capping protein FliD	740609	1290
lmo0708			flagellar protein	741917	387
lmo0710	flgB	with FlgF and C makes up the proximal portion of the flagellar basal body rod	flagellar basal-body rod protein FlgB	742577	402
lmo0711	flgC	with FlgF and B makes up the proximal portion of the flagellar basal body rod	flagellar basal body rod protein FlgC	742990	411
lmo0712	fliE	forms a junction between the M-ring and FlgB during flagella biosynthesis	flagellar hook-basal body protein FliE	743417	297
lmo0713	fliF	the MS-ring anchors the flagellum to the cytoplasmic membrane; part of the flagellar basal body which consists of four rings L, P, S, and M mounted on a central rod	flagellar MS-ring protein FliF	743781	1653
lmo0714	fliG	One of three proteins involved in switching the direction of the flagellar rotation	flagellar motor switch protein FliG	745436	1107
lmo0716	fliI	involved in type III protein export during flagellum assembly	flagellum-specific ATP synthase	747218	1302
lmo0717			transglycosylase	748536	669
lmo0718			hypothetical protein	749218	645
lmo0719			hypothetical protein	749984	327
lmo0721			fibronectin-binding protein	750679	648
lmo0722		catalyzes the formation of acetyl phosphate from pyruvate	pyruvate oxidase	751597	1731
lmo0723			metyl-accepting chemotaxis protein	753489	1806
lmo0724			hypothetical protein	755307	729
lmo0725			peptidoglycan-binding protein	756078	213
lmo0726			hypothetical protein	756493	144
lmo0727		Catalyzes the first step in hexosamine metabolism, converting fructose-6P into glucosamine-6P using glutamine as a nitrogen source	glucosamine--fructose-6-phosphate aminotransferase	756737	1806
lmo0728			riboflavin kinase / FAD synthase	758655	741
lmo0729			hypothetical protein	759478	480
lmo0730			hypothetical protein	759971	339
lmo0731			hypothetical protein	760454	405
lmo0732			peptidoglycan binding protein	761551	1917
lmo0733			transcriptional regulator	763797	510
lmo0734			LacI family transcriptional regulator	764464	1005
lmo0735			ribulose-5-phosphate 3-epimerase	765682	672
lmo0736		catalyzes the interconversion of ribose 5-phosphate to ribulose 5-phosphate; enzyme from E. coli shows allose 6-phosphate isomerase activity	ribose-5-phosphate isomerase B	766350	447
lmo0737			hypothetical protein	766809	933
lmo0738			PTS beta-glucoside transporter subunit IIABC	767765	1854
lmo0739			6-phospho-beta-glucosidase	769638	1374
lmo0740			transcriptional regulator	771025	660
lmo0742			ABC transporter ATP-binding protein	772309	690
lmo0743			hypothetical protein	772995	705
lmo0744			ABC transporter ATP-binding protein	773714	2001
lmo0745			hypothetical protein	775743	504
lmo0747			hypothetical protein	776760	342
lmo0748			hypothetical protein	777208	288
lmo0750			hypothetical protein	777691	516
lmo0751			hypothetical protein	778261	297
lmo0752			hypothetical protein	778653	837
lmo0753			Crp/Fnr family transcriptional regulator	779615	681
lmo0754			hypothetical protein	780376	612
lmo0757			hypothetical protein	782793	981
lmo0758			hypothetical protein	783900	888
lmo0759			hypothetical protein	784787	960
lmo0760			hypothetical protein	785753	609
lmo0761			hypothetical protein	786371	621
lmo0762			ATP/GTP-binding protein	787319	1257
lmo0763			hypothetical protein	788641	873
lmo0764			lipoate-protein ligase	789519	990
lmo0765			hypothetical protein	790661	1299
lmo0766			sugar ABC transporter permease	791976	891
lmo0767			ABC transporter permease	792878	876
lmo0768			sugar ABC transporter substrate-binding protein	793776	1254
lmo0769			alpha-1,6-mannanase	795033	1029
lmo0770			LacI family transcriptional regulator	796074	1119
lmo0771			hypothetical protein	797352	753
lmo0772			transcriptional regulator	798140	648
lmo0773			alcohol dehydrogenase	798827	990
lmo0774			hypothetical protein	799995	930
lmo0775			hypothetical protein	800964	333
lmo0776			transcriptional regulator	801335	867
lmo0777			hypothetical protein	802355	384
lmo0778			hypothetical protein	803200	348
lmo0779			hypothetical protein	803744	468
lmo0781		hosphoenolpyruvate-dependent sugar phosphotransferase system catalyzes the phosphorylation of incoming sugar substrates concomitant with their translocation across the cell membrane; IID with IIC forms the translocation channel	PTS mannose transporter subunit IID	804886	879
lmo0782			PTS mannose transporter subunit IIC	805783	813
lmo0783			PTS mannose transporter subunit IIB	806769	486
lmo0784			PTS mannose transporter subunit IIB	807254	435
lmo0785			transcriptional regulator	807975	2817
lmo0786			ACP phosphodiesterase	810984	636
lmo0787			amino acid transporter	811812	1377
lmo0788			hypothetical protein	813450	4428
lmo0790			transcriptional regulator	818788	477
lmo0791			hypothetical protein	819388	651
lmo0793			hypothetical protein	821069	702
lmo0794			hypothetical protein	821885	642
lmo0795			hypothetical protein	822610	921
lmo0796			hypothetical protein	823637	531
lmo0797			hypothetical protein	824422	462
lmo0798			lysine-specific permease	824935	1461
lmo0799			hypothetical protein	826751	762
lmo0800			hypothetical protein	827665	351
lmo0802			hypothetical protein	830258	639
lmo0803			Na+/H+ antiporter	831024	2049
lmo0806			transcriptional regulator	834286	543
lmo0807			spermidine/putrescine ABC transporter ATP-binding protein	834844	1095
lmo0808			spermidine/putrescine ABC transporter permease	835938	810
lmo0809			spermidine/putrescine ABC transporter permease	836744	807
lmo0810			spermidine/putrescine ABC transporter substrate-binding protein	837547	1074
lmo0811			carbonic anhydrase	838750	702
lmo0812			hypothetical protein	839519	543
lmo0813			fructokinase	840199	873
lmo0814			oxidoreductase	841156	930
lmo0817			PhnB protein	843310	414
lmo0818			cation-transporting ATPase	843948	2631
lmo0819			hypothetical protein	846593	849
lmo0820			acetyltransferase	847551	558
lmo0821			hypothetical protein	848125	663
lmo0822			transcriptional regulator	848803	390
lmo0823			oxidoreductase	849313	825
lmo0824			hypothetical protein	850215	969
lmo0825			3-hydroxy-3-methylglutaryl-CoA reductase	851224	1281
lmo0826			transporter	852703	1635
lmo0829	nifJ		pyruvate-flavodoxin oxidoreductase	855758	3648
lmo0830	fbp		fructose-1,6-bisphosphatase	859655	1962
lmo0831			hypothetical protein	861730	912
lmo0832			transposase	863321	285
lmo0833			transcriptional regulator	863797	891
lmo0836			phosphate-starvation-inducible protein PsiE	866576	414
lmo0837			hypothetical protein	867162	1638
lmo0838	uhpT	cytoplasmic membrane protein that functions as a monomer; catalyzes the active transport of sugar-phosphates such as glucose-6-phosphate with the obligatory exchange of inorganic phosphate or organophosphate	sugar:phosphate antiporter	869094	1386
lmo0839			tetracycline resistance protein	870586	1221
lmo0840			hypothetical protein	871939	471
lmo0841			calcium-transporting ATPase	872615	2643
lmo0843			hypothetical protein	881991	258
lmo0844			hypothetical protein	882327	378
lmo0845			hypothetical protein	882961	1104
lmo0846			excinuclease ABC subunit C	884169	1101
lmo0847			glutamine ABC transporter	885439	1443
lmo0850			hypothetical protein	890068	147
lmo0851			hypothetical protein	890438	759
lmo0852			TetR family transcriptional regulator	891276	555
lmo0853			SugE protein	891847	342
lmo0854			SugE protein	892191	321
lmo0855	ddl	D-alanine--D-alanine ligase; DdlA; DdlB; cytoplasmic; catalyzes the formation of D-alanyl-D-alanine from two D-alanines in peptidoglycan synthesis; there are two forms of this enzyme in Escherichia coli	D-alanyl-alanine synthetase A	892661	1113
lmo0856	murF		UDP-N-acetylmuramoylalanyl-D-glutamyl-2, 6-diamino pimelate-D-alanyl-D-alanyl ligase	893837	1374
lmo0857			carboxylesterase	895277	714
lmo0858			LacI family transcriptional regulator	896002	1026
lmo0859			sugar ABC transporter substrate-binding protein	897272	1320
lmo0860			sugar ABC transporter permease	898588	879
lmo0862			oligo-1,6-glucosidase	900302	1533
lmo0863			hypothetical protein	901836	915
lmo0864			hypothetical protein	902772	1068
lmo0865			phosphomannomutase	903836	1674
lmo0866			ATP-dependent RNA helicase	905961	1563
lmo0866a			hypothetical protein	907653	177
lmo0867			hypothetical protein	907978	489
lmo0868			hypothetical protein	908498	558
lmo0869			hypothetical protein	909158	999
lmo0870			hypothetical protein	910172	312
lmo0871			hypothetical protein	910516	354
lmo0872			antibiotic resistance protein	910997	1167
lmo0873			transcriptional regulator	912371	2019
lmo0874			PTS sugar transporter subunit IIA	914404	330
lmo0875			PTS beta-glucoside transporter subunit IIB	914734	336
lmo0876			PTS sugar transporter subunit IIC	915089	1326
lmo0877			glucosamine-6-phosphate isomerase	916435	729
lmo0878			oxidoreductase	917163	954
lmo0879			hypothetical protein	918134	768
lmo0883			hypothetical protein	921536	1476
lmo0884		catalyzes the formation of protoporphyrin IX from protoporphyrinogen IX	protoporphyrinogen oxidase	923160	1380
lmo0885	acpS	Catalyzes the formation of holo-ACP, which mediates the essential transfer of acyl fatty acid intermediates during the biosynthesis of fatty acids and lipids	4'-phosphopantetheinyl transferase	924541	357
lmo0886	dal		alanine racemase	924916	1107
lmo0887			hypothetical protein	926228	279
lmo0888			hypothetical protein	926510	348
lmo0889	RsbR		positive regulator of sigma-B activity	927109	837
lmo0890	rsbS		negative regulation of sigma-B activity	927951	357
lmo0891	rsbT		positive regulation of sigma-B activity	928310	411
lmo0892	rsbU		serine phosphatase	928737	1005
lmo0895	sigB	sigma factors are initiation factors that promote the attachment of RNA polymerase to specific initiation sites and are then released; sigma B is not essential for sporulation; rather it is required for maximal expression of ctc and csbA which are transcribed in the early stationary phase under conditions inimical to sporulation; induced by heat shock, salt stress, oxidative stress, glucose limit…	RNA polymerase sigma factor SigB	930670	780
lmo0896	rsbX		indirect negative regulation of sigma B dependant gene expression (serine phosphatase)	931450	600
lmo0897			transporter	932256	1626
lmo0898			hypothetical protein	933958	2178
lmo0899			hypothetical protein	936135	468
lmo0900			hypothetical protein	937201	393
lmo0901			PTS cellbiose transporter subunit IIC	937738	1287
lmo0902			GntR family transcriptional regulator	939105	714
lmo0903			hypothetical protein	940315	381
lmo0904			hypothetical protein	940809	675
lmo0905			hypothetical protein	941614	498
lmo0906		catalyzes the reduction of 2 glutathione to glutathione disulfide; maintains high levels of reduced glutathione in the cytosol; involved in redox regulation and oxidative defense	glutathione reductase	942147	1350
lmo0907			phosphoglycerate mutase	943525	675
lmo0908			hypothetical protein	944242	1137
lmo0909			GntR family transcriptional regulator	945519	393
lmo0910			hypothetical protein	945914	1104
lmo0911			hypothetical protein	947100	504
lmo0912			formate transporter	947717	813
lmo0913			succinate semialdehyde dehydrogenase	948753	1467
lmo0914			PTS sugar transporter subunit IIB	950362	306
lmo0915			PTS sugar transporter subunit IIC	950672	1269
lmo0916			PTS sugar transporter subunit IIA	951955	351
lmo0917			beta-glucosidase	952317	1452
lmo0918			transcription antiterminator BglG	953841	1899
lmo0919			antibiotic ABC transporter ATP-binding protein	956030	1572
lmo0920			hypothetical protein	957723	1041
lmo0921			hypothetical protein	958782	840
lmo0922		catalyzes the formation of (R)-4'-phosphopantothenate in coenzyme A biosynthesis	pantothenate kinase	959710	921
lmo0925			hypothetical protein	961468	1116
lmo0926			TetR family transcriptional regulator	962606	657
lmo0927			hypothetical protein	963293	1962
lmo0928		responsible for recognizing base lesions in the genome and initiating base excision DNA repair	3-methyladenine DNA glycosylase	965512	624
lmo0929			sortase	966244	669
lmo0930			hypothetical protein	967028	732
lmo0931			lipoate protein ligase A	967783	996
lmo0932			hypothetical protein	968818	606
lmo0933			sugar transferase	969548	948
lmo0934			hypothetical protein	971036	1140
lmo0935			rRNA methylase	972196	510
lmo0936			nitroflavin reductase	972718	741
lmo0937			hypothetical protein	973508	162
lmo0938			protein-tyrosine-phosphatase	973757	459
lmo0942			heat shock protein 90	977050	1806
lmo0943	fri		non-heme iron-binding ferritin	979058	471
lmo0944			hypothetical protein	979761	303
lmo0945			competence protein ComEC	980176	1131
lmo0946			hypothetical protein	981316	228
lmo0947		hypothetical transport protein	hypothetical protein	981742	1218
lmo0948			transcriptional regulator	982956	690
lmo0950			hypothetical protein	984822	900
lmo0951			hypothetical protein	985742	822
lmo0952			hypothetical protein	986721	459
lmo0953			hypothetical protein	987273	228
lmo0954			hypothetical protein	987734	315
lmo0955			hypothetical protein	988064	846
lmo0956			N-acetylglucosamine-6P-phosphate deacetylase	989098	1134
lmo0957			glucosamine-6-phosphate isomerase	990247	705
lmo0958			GntR family transcirptional regulator	990967	723
lmo0959			undacaprenyl-phosphate N-acetylglucosaminyltransferase	991809	1056
lmo0960			protease	992977	909
lmo0961			protease	993899	1227
lmo0962	lemA		LemA protein	995209	558
lmo0963		metalloprotease	heat shock protein HtpX	995789	915
lmo0964			hypothetical protein	996738	819
lmo0965			hypothetical protein	997794	585
lmo0966			hypothetical protein	998395	468
lmo0967			hypothetical protein	999021	669
lmo0968	ppnK	catalyzes the phosphorylation of NAD to NADP	inorganic polyphosphate/ATP-NAD kinase	999721	795
lmo0969			ribosomal large subunit pseudouridine synthetase	1000534	891
lmo0970		Catalyzes a key regulatory step in fatty acid biosynthesis	enoyl-ACP reductase	1001502	789
lmo0971	dltD		DltD protein for D-alanine esterification of lipoteichoic acid and wall teichoic acid	1002318	1275
lmo0972	dltC	D-alanyl carrier protein subunit; involved in the incorporation of D-alanine into membrane-associated D-alanyl-lipoteichoic acid; D-alanyl carrier protein is the acceptor of activated D-alanine which it donates to a membrane acceptor(D-alanyl transferase) for incorporation into membrane lipoteichoic acid	D-alanine--poly(phosphoribitol) ligase subunit 2	1003592	237
lmo0973	dltB		DltB protein for D-alanine esterification of lipoteichoic acid and wall teichoic acid	1003854	1185
lmo0974	dltA	transfers D-alanine to the D-alanyl carrier protein during the incorporation of D-alanine into lipoteichoic acid	D-alanine--poly(phosphoribitol) ligase subunit 1	1005035	1533
lmo0975		Catalyzes D-ribose 5-phosphate --> D-ribulose 5-phosphate in the nonoxidative branch of the pentose phosphate pathway	ribose-5-phosphate isomerase A	1006958	675
lmo0976			hypothetical protein	1007668	444
lmo0977			hypothetical protein	1008129	750
lmo0978		catalyzes the transamination of the branched-chain amino acids to their respective alpha-keto acids	branched-chain amino acid aminotransferase	1009097	1020
lmo0979			daunorubicin resistance ATP-binding protein	1010312	765
lmo0980			ABC transporter permease	1011073	753
lmo0981			transporter	1011859	1476
lmo0982			peptidase	1013474	1053
lmo0983			glutathione peroxidase	1014539	480
lmo0984			hypothetical protein	1015152	456
lmo0985			hypothetical protein	1015604	429
lmo0986			antibiotic ABC transporter ATP-binding protein	1016029	912
lmo0988	prfC	stimulates the release of release factors 1 and 2 from the ribosome after hydrolysis of the ester bond in peptidyl-tRNA has occurred; GDP/GTP-binding protein	peptide chain release factor 3	1017869	1569
lmo0989			MarR family transcriptional regulator	1019544	426
lmo0990			hypothetical protein	1020021	1362
lmo0991			hypothetical protein	1021664	768
lmo0992			hypothetical protein	1022534	768
lmo0993			Na+-transporting ATP synthase subunit J	1023345	1335
lmo0994			hypothetical protein	1024760	369
lmo0995			hypothetical protein	1025158	1032
lmo0997	clpE		ATP-dependent protease	1026870	2175
lmo0998			hypothetical protein	1029207	612
lmo0999			hypothetical protein	1029964	792
lmo1000			phytoene dehydrogenase	1030756	1473
lmo1001			hypothetical protein	1032332	285
lmo1002	ptsH		phosphocarrier protein HPr	1032923	267
lmo1003			phosphotransferase system enzyme I	1033189	1719
lmo1004			hypothetical protein	1035020	1035
lmo1005			3-hydroxyisobutyrate dehydrogenase	1036067	861
lmo1006			aminotransferase	1036970	1146
lmo1007			hypothetical protein	1038335	222
lmo1008			hypothetical protein	1038862	234
lmo1009			hypothetical protein	1039296	453
lmo1010			LysR family transcriptional regulator	1039745	879
lmo1011			tetrahydrodipicolinate succinylase	1040671	711
lmo1012			N-acyl-L-amino acid amidohydrolase	1041445	1116
lmo1013			hypothetical protein	1042604	846
lmo1014	gbuA		glycine/betaine ABC transporter ATP-binding protein	1043820	1194
lmo1016	gbuC		glycine/betaine ABC transporter substrate-binding protein	1045868	903
lmo1017			PTS glucose transporter subunit IIA	1046885	492
lmo1018			copper homeostasis protein CutC	1047489	696
lmo1019			hypothetical protein	1048265	873
lmo1020			hypothetical protein	1049272	714
lmo1021			two-component sensor histidine kinase	1049982	1059
lmo1022			two-component response regulator	1051037	639
lmo1023			potassium transporter	1051694	660
lmo1025			hypothetical protein	1053425	852
lmo1026			LytR protein	1054318	966
lmo1027			hypothetical protein	1055392	1668
lmo1028			hypothetical protein	1057066	210
lmo1029			hypothetical protein	1057760	771
lmo1030			LacI family transcriptional regulator	1058579	1029
lmo1031			hypothetical protein	1059871	1404
lmo1033			transketolase	1062107	957
lmo1034			glycerol kinase	1063060	1464
lmo1035			PTS beta-glucoside transporter subunit IIABC	1064520	1857
lmo1036			hypothetical protein	1066396	1266
lmo1037			hypothetical protein	1067722	804
lmo1039			ABC transporter ATP-binding protein	1069155	663
lmo1040			molybdenum ABC transporter permease	1069820	672
lmo1041			molybdate ABC transporter substrate-binding protein	1070596	771
lmo1042			molybdopterin biosynthesis protein MoeA	1071461	1224
lmo1044			molybdopterin converting factor subunit 2	1073145	423
lmo1046	moaC	MoaC; along with MoaA is involved in conversion of a guanosine derivative into molybdopterin precursor Z; involved in molybdenum cofactor biosynthesis	molybdenum cofactor biosynthesis protein MoaC	1073812	483
lmo1047	moaA	together with moaC, is involved in the conversion of a guanosine derivative (GXP) into molybdopterin precursor Z	molybdenum cofactor biosynthesis protein A	1074323	1002
lmo1048			molybdenum cofactor biosynthesis protein B	1075359	489
lmo1049			molybdopterin biosynthesis protein MoeB	1075859	999
lmo1050			hypothetical protein	1076988	555
lmo1051	def	cleaves off formyl group from N-terminal methionine residues of newly synthesized proteins; binds iron(2+)	peptide deformylase	1077591	552
lmo1052	pdhA		pyruvate dehydrogenase subunit E1 alpha	1078976	1116
lmo1053	PdhB		pyruvate dehydrogenase subunit E1 beta	1080094	978
lmo1054	pdhC	Catalyzes the transfer of acetyl from acetyldihydrolipoamide to coenzyme A to form acetyl CoA	dihydrolipoamide acetyltransferase	1081182	1635
lmo1055	PdhD	E3 component of pyruvate complex; catalyzes the oxidation of dihydrolipoamide to lipoamide	dihydrolipoamide dehydrogenase	1082821	1404
lmo1056			hypothetical protein	1084412	312
lmo1057			L-lactate dehydrogenase	1084852	954
lmo1058			hypothetical protein	1085805	273
lmo1059			hypothetical protein	1086099	531
lmo1063			ABC transporter ATP binding protein	1090374	669
lmo1064			transporter	1091109	945
lmo1065			hypothetical protein	1092254	615
lmo1066			myo-inositol-1(or 4)-monophosphatase	1092999	774
lmo1067			GTP-binding elongation factor	1093964	1839
lmo1068			hypothetical protein	1095974	861
lmo1069			hypothetical protein	1096873	243
lmo1070			hypothetical protein	1097321	282
lmo1071			cell division protein FtsW	1097785	1203
lmo1072	pycA	biotin-containing enzyme that catalyzes a two step carboxylation of pyruvate to oxaloacetate	pyruvate carboxylase	1099265	3441
lmo1073			metal ABC transporter substrate-binding protein	1102857	900
lmo1074			teichoic acid translocation permease TagG	1104047	804
lmo1075			teichoic acid ABC transporter ATP-binding protein	1104862	1002
lmo1077			teichoic acid biosynthesis protein B	1107974	1689
lmo1078			UDP-glucose pyrophosphorylase	1109704	873
lmo1079			hypothetical protein	1110768	2859
lmo1080			teichoic acid biosynthesis protein GgaB	1113758	1872
lmo1081			glucose-1-phosphate thymidyl transferase	1115646	867
lmo1082			dTDP-sugar epimerase	1116531	561
lmo1083			dTDP-D-glucose 4,6-dehydratase	1117092	987
lmo1084			DTDP-L-rhamnose synthetase	1118081	831
lmo1085			teichoic acid biosynthesis protein B	1118931	2091
lmo1086	ispD	4-diphosphocytidyl-2C-methyl-D-erythritol synthase; MEP cytidylyltransferase; MCT; catalyzes the formation of 4-diphosphocytidyl-2-C-methyl-D-erythritol from CTP and 2-C-methyl-D-erythritol 4-phosphate; involved in isoprenoid and isopentenyl-PP biosynthesis; forms homodimers	2-C-methyl-D-erythritol 4-phosphate cytidylyltransferase	1121097	711
lmo1087			glucitol dehydrogenase	1121804	1026
lmo1088	tagB		teichoic acid biosynthesis protein B	1122917	1161
lmo1089	tagD		glycerol-3-phosphate cytidylyltransferase	1124078	384
lmo1090			glycosyltransferase	1124483	984
lmo1091			glysosyltransferase	1125481	1014
lmo1092		catalyzes the formation of 5-phospho-alpha-D-ribose 1-diphosphate and nicotinate from nicotinate D-ribonucleotide and diphosphate	nicotinate phosphoribosyltransferase	1126703	1491
lmo1093	nadE	catalyzes the formation of nicotinamide adenine dinucleotide (NAD) from nicotinic acid adenine dinucleotide (NAAD) using either ammonia or glutamine as the amide donor and ATP; ammonia-utilizing enzymes include the ones from Bacillus and Escherichia coli while glutamine-utilizing enzymes include the Mycobacterial one; forms homodimers	NAD synthetase	1128205	825
lmo1096	guaA	contains glutamine-hydrolyzing domain and glutamine amidotransferase; GMP-binding domain; functions to produce GMP from XMP in the IMP pathway	GMP synthase	1129944	1557
lmo1125			hypothetical protein	1160219	534
lmo1127			hypothetical protein	1161219	456
lmo1128			hypothetical protein	1161688	1023
lmo1130			transcriptional regulator	1163276	720
lmo1131			ABC transporter ATP-binding protein	1164244	1716
lmo1132			ABC transporter ATP-binding protein	1165961	1647
lmo1133			hypothetical protein	1167644	309
lmo1134			regulatory protein	1168020	348
lmo1137			hypothetical protein	1171661	348
lmo1138		hydrolyzes proteins to small peptides; with the ATPase subunits ClpA or ClpX, ClpP degrades specific substrates	ATP-dependent Clp protease proteolytic subunit	1172075	573
lmo1142			PduS protein	1174240	1365
lmo1143			PduT protein	1175601	555
lmo1144			PduU protein	1176303	351
lmo1145			PduV protein	1176659	432
lmo1146			hypothetical protein	1177115	750
lmo1147			cobalamin biosynthesis protein CopB	1177861	558
lmo1148			cobalamin (5'-phosphatase) synthetase	1178420	747
lmo1149			alpha-ribazole-5'-phosphatase	1179167	576
lmo1150			transcriptional regulator PocR	1180151	885
lmo1151			PduA protein	1181337	288
lmo1152			PduB protein	1181719	702
lmo1153			propanediol dehydratase subunit alpha	1182439	1665
lmo1154			diol dehydratase subunit gamma	1184141	660
lmo1155			diol dehydratase subunit gamma	1184817	513
lmo1156			diol dehydratase-reactivating factor large subunit	1185374	1821
lmo1157			diol dehydratase-reactivating factor small subunit	1187191	348
lmo1158			PduK protein	1187551	438
lmo1159			carboxysome structural protein	1188013	276
lmo1160			PduL protein	1188292	636
lmo1161			ethanolamine utilization protein EutJ	1188948	840
lmo1162			hypothetical protein	1189784	480
lmo1163			carbon dioxide concentrating mechanism protein	1190268	264
lmo1164			ATP:cob(I)alamin adenosyltransferase PduO	1190546	996
lmo1165			ethanolamine utilization protein EutE	1191548	1410
lmo1166			NADPH-dependent butanol dehydrogenase	1192973	1119
lmo1167	glpF		glycerol uptake facilitator protein	1194119	705
lmo1168	AckA2		acetate kinase	1194889	1194
lmo1169	cobD	cobalamin biosynthesis protein; decarboxylates L-threonine-O-3-phosphate to yield (R)-1-amino-2-propanol O-2-phosphate, the precursor for the linkage between the nucleotide loop and the corrin ring in cobalamin	threonine-phosphate decarboxylase	1196096	1086
lmo1171	pduQ		NADPH-dependent butanol dehydrogenase	1198636	1140
lmo1173			two-component sensor histidine kinase	1200624	1458
lmo1174	eutA		ethanolamine utilization protein EutA	1202170	1422
lmo1175	eutB		ethanolamine ammonia-lyase large subunit	1203633	1365
lmo1176	eutC	catalyzes the formation of acetaldehyde from ethanolamine	ethanolamine ammonia-lyase small subunit	1205017	882
lmo1177			carboxysome structural protein EutL	1205921	654
lmo1178			carboxysome structural protein	1206589	522
lmo1179			alcohol dehydrogenase	1207110	1461
lmo1180			carboxysome structural protein	1208602	285
lmo1181			cobalamin adenosyl transferase	1209052	756
lmo1182			PduL protein	1209820	642
lmo1183			hypothetical protein	1210458	573
lmo1185			PduT protein	1211307	546
lmo1186			ethanolamine utilization protein EutH	1211868	1122
lmo1188			hypothetical protein	1213635	1452
lmo1189			transcriptional regulator	1215127	552
lmo1190			hypothetical protein	1215992	495
lmo1191	cbiA	responsible for the amidation of carboxylic groups at position A and C of cobyrinic acid or hydrogenobrynic acid	cobyrinic acid a,c-diamide synthase	1216819	1359
lmo1192	cobD	CobD; CbiD in Salmonella; converts cobyric acid to cobinamide by the addition of aminopropanol on the F carboxylic group	cobalamin biosynthesis protein	1218174	948
lmo1193	cbiC	catalyzes the interconversion of cobalt-precorrin-8X and cobyrinic acid in the anaerobic biosynthesis of cobalamin	cobalt-precorrin-8X methylmutase	1219134	633
lmo1194	cbiD	Catalyzes the methylation of C-1 in cobalt-precorrin-5 and the subsequent extrusion of acetic acid from the resulting intermediate to form cobalt-precorrin-6A	cobalt-precorrin-6A synthase	1219782	1122
lmo1195	cbiE	catalyzes the methylation of C-5 in cobalt-precorrin-6Y to form cobalt-precorrin-7W-a	cobalt-precorrin-6Y C(5)-methyltransferase	1220900	597
lmo1198	cbiG	catalyzes the formation of cobalt-precorrin 4 from cobalt-precorrin 3	cobalamin biosynthesis protein CbiG	1222797	1032
lmo1199	cbiH	catalyzes the formation of precorrin-4 from precorrin-3B and S-adenosyl-L-methionine	precorrin-3B C17-methyltransferase	1223825	726
lmo1200			cobalamin biosynthesis protein CbiJ	1224547	753
lmo1202	cbiK		cobalt chelatase	1226777	786
lmo1204		catalyzes the ATP-dependent transport of cobalt	cobalamin biosynthesis protein CbiM	1228346	651
lmo1206	cbiQ		cobalamin biosynthesis protein CbiQ	1229276	678
lmo1208	cbiP	catalyzes amidations at positions B, D, E, and G on adenosylcobyrinic A,C-diamide. NH(2) groups are provided by glutamine, and one molecule of ATP is hydrogenolyzed for each amidation	cobyric acid synthase CbiP	1230772	1536
lmo1210			hypothetical protein	1232883	468
lmo1211			hypothetical protein	1233365	450
lmo1212			hypothetical protein	1233903	531
lmo1213			hypothetical protein	1234464	312
lmo1214			hypothetical protein	1234778	552
lmo1215			N-acetylmuramoyl-L-alanine amidase	1235669	870
lmo1216			N-acetylmuramoyl-L-alanine amidase	1236835	987
lmo1217			endo-1,4-beta-glucanase and to aminopeptidase	1237933	1080
lmo1218			rRNA methylase	1239038	759
lmo1219			hypothetical protein	1239841	360
lmo1220			hypothetical protein	1240357	324
lmo1221	pheS	catalyzes a two-step reaction, first charging a phenylalanine molecule by linking its carboxyl group to the alpha-phosphate of ATP, followed by transfer of the aminoacyl-adenylate to its tRNA; forms a heterotetramer of alpha(2)beta(2); binds two magnesium ions per tetramer; type 1 subfamily	phenylalanyl-tRNA synthetase subunit alpha	1241047	1053
lmo1222	pheT	catalyzes a two-step reaction, first charging a phenylalanine molecule by linking its carboxyl group to the alpha-phosphate of ATP, followed by transfer of the aminoacyl-adenylate to its tRNA; forms a tetramer of alpha(2)beta(2); binds two magnesium ions per tetramer; type 2 subfamily	phenylalanyl-tRNA synthetase subunit beta	1242099	2409
lmo1223			ABC transporter ATP-binding proteins	1244668	702
lmo1224			hypothetical protein	1245383	3411
lmo1225			MarR family transcriptional regulator	1248891	453
lmo1226			transporter	1249359	3201
lmo1227		Excises uracil residues from the DNA which can arise as a result of misincorporation of dUMP residues by DNA polymerase or due to deamination of cytosine	uracil-DNA glycosylase	1252666	675
lmo1228	rnhC	An endonuclease that specifically degrades the RNA strand of RNA-DNA hybrids	ribonuclease HIII	1253378	927
lmo1229			hypothetical protein	1254458	264
lmo1230			hypothetical protein	1254721	543
lmo1231			DNA polymerase beta	1255356	1713
lmo1232		MutS2; MutS-II; involved in blocking homologous and homeologous recombination; has ATPase activity stimulated by recombination intermediates; inhibits DNA strand exchange	recombination and DNA strand exchange inhibitor protein	1257091	2358
lmo1233	trxA		thioredoxin	1259529	312
lmo1234	uvrC	The UvrABC repair system catalyzes the recognition and processing of DNA lesions. UvrC both incises the 5' and 3' sides of the lesion. The N-terminal half is responsible for the 3' incision and the C-terminal half is responsible for the 5' incision	excinuclease ABC subunit C	1259916	1812
lmo1235		catalyzes the formation of 4-phospho-L-aspartate from L-aspartate and ATP, in Bacillus, lysine sensitive; regulated by response to starvation.	aspartate kinase	1261916	1215
lmo1236			hypothetical protein	1263186	495
lmo1237	racE	converts L-glutamate to D-glutamate, a component of peptidoglycan	glutamate racemase	1263828	801
lmo1238	rph		ribonuclease PH	1264641	747
lmo1239		hydrolyzes non-standard nucleotides such as xanthine and inosine	nucleoside-triphosphatase	1265391	612
lmo1240			hypothetical protein	1266039	525
lmo1241			hypothetical protein	1267114	1359
lmo1242			hypothetical protein	1268514	594
lmo1244			phosphoglycerate mutase	1269833	600
lmo1245			hypothetical protein	1270464	261
lmo1246			ATP-dependent RNA helicase	1270848	1413
lmo1247			hypothetical protein	1272285	264
lmo1249			hypothetical protein	1273230	246
lmo1250			antibiotic resistance protein	1273472	1206
lmo1251			Fnr/Crp family transcriptional regulator	1274882	660
lmo1252			hypothetical protein	1275844	849
lmo1253			GntR family transcriptional regulator	1277311	714
lmo1254			alpha,alpha-phosphotrehalase	1278055	1647
lmo1255			PTS trehalose transporter subunit IIBC	1279720	1485
lmo1262			transcriptional regulator	1286829	396
lmo1263			transcriptional regulator	1287375	216
lmo1264			hypothetical protein	1287709	534
lmo1265			hypothetical protein	1288260	666
lmo1266			hypothetical protein	1289187	939
lmo1267	tig	Tig; RopA; peptidyl-prolyl cis/trans isomerase; promotes folding of newly synthesized proteins; binds ribosomal 50S subunit; forms a homodimer	trigger factor	1290240	1284
lmo1268	clpX	binds and unfolds substrates as part of the ClpXP protease	ATP-dependent protease ATP-binding subunit ClpX	1291709	1260
lmo1269			type I signal peptidase	1293087	567
lmo1270			type I signal peptidase	1293688	570
lmo1271			type I signal peptidase	1294359	543
lmo1272	rbgA	essential GTPase; functions in ribosome assembly; binds a unique part of the 23S rRNA; interacts with ribosomal protein L25(Ctc)	ribosomal biogenesis GTPase	1294911	864
lmo1273	rnhB	RNH2; RNase HII; binds manganese; endonuclease which specifically degrades the RNA of RNA-DNA hybrids	ribonuclease HII	1295771	786
lmo1274			polypeptide deformylase	1296690	861
lmo1275	topA	catalyzes the ATP-dependent breakage of single-stranded DNA followed by passage and rejoining, maintains net negative superhelicity	DNA topoisomerase I	1297822	2079
lmo1276	gid		tRNA (uracil-5-)-methyltransferase Gid	1299963	1305
lmo1277	codV		integrase/recombinase	1301550	903
lmo1278	clpQ	heat shock protein involved in degradation of misfolded proteins	ATP-dependent protease peptidase subunit	1302473	540
lmo1279	hslU	heat shock protein involved in degradation of misfolded proteins	ATP-dependent protease ATP-binding subunit HslU	1303026	1410
lmo1280	codY	CodY; DNA-binding protein that represses the expression of many genes that are induced as cells make the transition from rapid exponential growth to stationary phase. It is a GTP-binding protein that senses the intracellular GTP concentration as an indicator of nutritional limitations. At low GTP concentration it no longer binds GTP and stop to act as a transcriptional repressor	transcriptional repressor CodY	1304456	780
lmo1281			hypothetical protein	1305389	369
lmo1282			hypothetical protein	1305780	312
lmo1283			LacX protein	1306094	873
lmo1284			hypothetical protein	1307008	597
lmo1285			hypothetical protein	1307762	408
lmo1286	parE	decatenates newly replicated chromosomal DNA and relaxes positive and negative DNA supercoiling	DNA topoisomerase IV subunit B	1308350	1968
lmo1287	parC	decatenates newly replicated chromosomal DNA and relaxes positive and negative DNA supercoiling	DNA topoisomerase IV subunit A	1310314	2460
lmo1288		S-ribosylhomocysteine lyase; catalyzes the hydrolysis of S-ribosylhomocysteine to homocysteine and autoinducer-2	S-ribosylhomocysteinase	1312856	468
lmo1291			acyltransferase	1317595	1869
lmo1292			glycerophosphodiester phosphodiesterase	1319676	699
lmo1293	glpD		glycerol-3-phosphate dehydrogenase	1320607	1677
lmo1294	miaA	IPP transferase; isopentenyltransferase; involved in tRNA modification; in Escherichia coli this enzyme catalyzes the addition of a delta2-isopentenyl group from dimethylallyl diphosphate to the N6-nitrogen of adenosine adjacent to the anticodon of tRNA species that read codons starting with uracil; further tRNA modifications may occur; mutations in miaA result in defects in translation efficienc…	tRNA delta(2)-isopentenylpyrophosphate transferase	1322409	918
lmo1295			host factor-1 protein	1323449	234
lmo1297			aluminum resistance protein	1325009	1227
lmo1298	glnR		glutamine synthetase repressor	1326439	369
lmo1299	glnA		glutamine synthetase	1326878	1335
lmo1300			arsenic transporter	1328356	1296
lmo1301			hypothetical protein	1329695	522
lmo1302		Represses a number of genes involved in the response to DNA damage	LexA family transcriptional regulator	1330246	615
lmo1303			cell division suppressor	1331017	330
lmo1304			hypothetical protein	1331438	228
lmo1305	tkt		transketolase	1331812	1995
lmo1306			hypothetical protein	1334027	240
lmo1307			hypothetical protein	1334317	843
lmo1308			hypothetical protein	1335178	732
lmo1309			hypothetical protein	1335931	507
lmo1310			hypothetical protein	1336447	1305
lmo1312			hypothetical protein	1338924	375
lmo1313	pyrH	Catalyzes the phosphorylation of UMP to UDP	uridylate kinase	1339591	729
lmo1314	frr		ribosome recycling factor	1340319	558
lmo1315		catalyzes the formation of undecaprenyl pyrophosphate from isopentenyl pyrophosphate	UDP pyrophosphate synthase	1341106	759
lmo1316	cdsA		phosphatidate cytidylyltransferase	1341878	789
lmo1317		catalyzes the NADP-dependent rearrangement and reduction of 1-deoxy-D-xylulose-5-phosphate (DXP) to 2-C-methyl-D-erythritol 4-phosphate	1-deoxy-D-xylulose 5-phosphate reductoisomerase	1342681	1143
lmo1318		zinc metalloprotease Lmo1318	hypothetical protein	1343837	1263
lmo1319	proS	catalyzes the formation of prolyl-tRNA(Pro) from proline and tRNA(Pro)	prolyl-tRNA synthetase	1345139	1707
lmo1320	polC	catalyzes DNA-template-directed extension of the 3'- end of a DNA strand by one nucleotide at a time; required for leading strand synthesis; PolC exhibits 3' to 5' exonuclease activity	DNA polymerase III PolC	1346950	4335
lmo1321			hypothetical protein	1351466	468
lmo1322	nusA	modifies transcription through interactions with RNA polymerase affecting elongation, readthrough, termination, and antitermination	transcription elongation factor NusA	1351963	1119
lmo1324			hypothetical protein	1353373	300
lmo1326			hypothetical protein	1356031	279
lmo1327	rbfA	associates with free 30S ribosomal subunits; essential for efficient processing of 16S rRNA; in Escherichia coli rbfA is induced by cold shock	ribosome-binding factor A	1356326	345
lmo1330	rpsO	primary rRNA binding protein; helps nucleate assembly of 30S; binds directly to the 16S rRNA and an intersubunit bridge to the 23S rRNA; autoregulates translation through interactions with the mRNA leader sequence	30S ribosomal protein S15	1358833	270
lmo1331	pnpA		polynucleotide phosphorylase	1359351	2172
lmo1332			GTPase EngC	1361563	1041
lmo1333			hypothetical protein	1362764	480
lmo1333a			hypothetical protein	1363271	468
lmo1335	rpmG		50S ribosomal protein L33	1363825	150
lmo1336			5-formyltetrahydrofolate cyclo-ligase	1364030	540
lmo1337			hypothetical protein	1364668	1539
lmo1338			hypothetical protein	1366219	213
lmo1339			glucose kinase	1366456	969
lmo1340			hypothetical protein	1367558	1092
lmo1341			competence protein ComG	1368667	318
lmo1342			competence protein ComGF	1368981	468
lmo1344			competence protein ComGD	1369682	429
lmo1345			competence protein ComGC	1370107	324
lmo1346	comGB		competence protein ComGB	1370444	1032
lmo1348	gcvT	catalyzes the transfer of a methylene carbon from the methylamine-loaded GcvH protein to tetrahydrofolate, causing the release of ammonia and the generation of reduced GcvH protein	glycine cleavage system aminomethyltransferase T	1373014	1089
lmo1349		acts in conjunction with GvcH to form H-protein-S-aminomethyldihydrolipoyllysine from glycine; forms a heterodimer with subunit 2 to form the P protein	glycine dehydrogenase subunit 1	1374118	1347
lmo1350		acts in conjunction with GvcH to form H-protein-S-aminomethyldihydrolipoyllysine from glycine; forms a heterodimer with subunit 1 to form the P protein	glycine dehydrogenase subunit 2	1375461	1467
lmo1351			hypothetical protein	1376967	381
lmo1352			hypothetical protein	1377409	273
lmo1353			hypothetical protein	1377694	966
lmo1354			aminopeptidase P	1378839	1062
lmo1355	efp		elongation factor P	1380003	558
lmo1356			acetyl-CoA carboxylase subunit (biotin carboxyl carrier subunit)	1380719	468
lmo1357			acetyl-CoA carboxylase biotin carboxylase subunit	1381200	1365
lmo1358			hypothetical protein	1382568	408
lmo1359	nusB	Regulates rRNA biosynthesis by transcriptional antitermination	transcription antitermination protein NusB	1383006	387
lmo1360	folD	catalyzes the formation of 5,10-methenyltetrahydrofolate from 5,10-methylenetetrahydrofolate and subsequent formation of 10-formyltetrahydrofolate from 5,10-methenyltetrahydrofolate	bifunctional 5,10-methylene-tetrahydrofolate dehydrogenase/ 5,10-methylene-tetrahydrofolate cyclohydrolase	1383488	855
lmo1361	xseA	bidirectionally degrades single-stranded DNA into large acid-insoluble oligonucleotides	exodeoxyribonuclease VII large subunit	1384361	1353
lmo1363			geranyltranstransferase	1385933	882
lmo1364	cspL		cold-shock protein	1387013	201
lmo1365	tktB	catalyzes the formation of 1-deoxy-D-xylulose 5-phosphate from pyruvate and D-glyceraldehyde 3-phosphate	1-deoxy-D-xylulose-5-phosphate synthase	1387380	1830
lmo1366			hypothetical protein	1389206	825
lmo1367		regulates arginine biosynthesis when complexed with arginine by binding at site that overlap the promotors of the arginine biosynthesis genes	arginine repressor ArgR	1390221	450
lmo1368	recN		DNA repair protein	1390693	1692
lmo1369			phosphotransbutyrylase	1392513	867
lmo1370		catalyzes the phosphorylation of 2-butanoate to butanoyl phosphate	butyrate kinase	1393516	1068
lmo1371		E3 component of the branched-chain alpha-keto acid dehydrogenase complex; catalyzes the oxidation of dihydrolipoamide to lipoamide	dihydrolipoamide dehydrogenase	1394598	1428
lmo1372			branched-chain alpha-keto acid dehydrogenase subunit E1	1396050	996
lmo1373			branched-chain alpha-keto acid dehydrogenase subunit E1	1397062	984
lmo1374			branched-chain alpha-keto acid dehydrogenase subunit E2	1398076	1251
lmo1375			aminotripeptidase	1399698	1098
lmo1376		catalyzes the formation of D-ribulose 5-phosphate from 6-phospho-D-gluconate	6-phosphogluconate dehydrogenase	1400940	1419
lmo1377	lisR		two-component response regulator	1402549	681
lmo1378	lisK		two-component sensor histidine kinase	1403226	1452
lmo1379		involved in biogenesis of membrane proteins; Firmicutes specific proteins are shorter than other bacterial counterparts and have a signal peptide and lipid attachment site	sporulation protein SpoJ	1404713	828
lmo1380			hypothetical protein	1405577	282
lmo1381		catalyzes the hydrolysis of acylphosphate	acylphosphatase	1405944	282
lmo1382			hypothetical protein	1406365	348
lmo1383		catalyzes the isomerization of isopentenyl pyrophosphate to dimethylallyl diphosphate	isopentenyl pyrophosphate isomerase	1406741	1077
lmo1384			hypothetical protein	1407858	960
lmo1385			hypothetical protein	1409069	927
lmo1386			DNA translocase	1410147	2274
lmo1387		catalyzes the formation of L-proline from pyrroline-5-carboxylate	pyrroline-5-carboxylate reductase	1412454	840
lmo1388	tcsA		CD4+ T cell-stimulating antigen, lipoprotein	1413645	1074
lmo1389			sugar ABC transporter ATP-binding protein	1415151	1542
lmo1391			sugar ABC transporter permease	1417734	951
lmo1392			peptidase	1418802	1293
lmo1394			3-ketoacyl-ACP reductase	1421453	732
lmo1395			hypothetical protein	1422235	930
lmo1396			phosphatidylglycerophosphate synthase	1423254	579
lmo1397	cinA		competence damage-inducible protein CinA	1423901	1245
lmo1398	recA	catalyzes the hydrolysis of ATP in the presence of single-stranded DNA, the ATP-dependent uptake of single-stranded DNA by duplex DNA, and the ATP-dependent hybridization of homologous single-stranded DNAs	recombinase A	1425418	1047
lmo1399		protein from Staphylococcus aureus has phosphodiesterase activity against 2'-3'-cAMP and 2'-3'-cGMP	phosphodiesterase	1426765	1563
lmo1400			N-acetyltransferase	1428441	498
lmo1401			hypothetical protein	1428944	804
lmo1402			hypothetical protein	1429764	363
lmo1405			anti-terminator regulatory protein	1434660	549
lmo1406	pflB		pyruvate formate-lyase	1435634	2232
lmo1407	pflC		pyruvate-formate lyase activating enzyme	1437942	747
lmo1408			hypothetical protein	1438723	531
lmo1409			multidrug transporter	1439420	1194
lmo1410			hypothetical protein	1440747	549
lmo1411			hypothetical protein	1441312	228
lmo1413			peptidoglycan binding protein	1442367	1320
lmo1414			acetyl-CoA:acetyltransferase	1443872	1170
lmo1415			hydroxy-3-methylglutaryl-CoA synthase	1445191	1167
lmo1416			hypothetical protein	1446382	600
lmo1417			hypothetical protein	1447051	1245
lmo1418			hypothetical protein	1448314	1269
lmo1419			hypothetical protein	1449646	1038
lmo1420	murB	catalyzes the reduction of UDP-N-acetylglucosamine enolpyruvate to form UDP-N-acetylmuramate in peptidoglycan biosynthesis	UDP-N-acetylenolpyruvoylglucosamine reductase	1450700	897
lmo1421			glycine/betaine ABC transporter ATP-binding protein	1451812	987
lmo1422			glycine/betaine ABC transporter permease	1452795	1515
lmo1423			hypothetical protein	1454346	831
lmo1424			manganese transporter	1455315	1347
lmo1425	opuCD		glycine/betaine ABC transporter permease	1456774	672
lmo1426	opuCC		glycine/betaine ABC transporter substrate-binding protein	1457460	927
lmo1427	opuCB		glycine/betaine ABC transporter permease	1458388	657
lmo1428	opuCA		glycine/betaine ABC transporter ATP-binding protein	1459048	1194
lmo1429			hypothetical protein	1460533	561
lmo1430			hypothetical protein	1461342	384
lmo1431			ABC transporter ATP-binding protein	1461865	1602
lmo1433			glutathione reductase	1464208	1341
lmo1434			hypothetical protein	1465637	1668
lmo1435	dapA	catalyzes the formation of dihydrodipicolinate from L-aspartate 4-semialdehyde and pyruvate in lysine and diaminopimelate biosynthesis	dihydrodipicolinate synthase	1467324	882
lmo1436		catalyzes the formation of 4-phospho-L-aspartate from L-aspartate and ATP; diaminopimelate sensitive	aspartate kinase	1468220	1212
lmo1437			aspartate-semialdehyde dehydrogenase	1469443	1044
lmo1438			penicillin-binding protein	1470684	2166
lmo1439	sod		superoxide dismutase	1472979	609
lmo1440			hypothetical protein	1473888	801
lmo1441	ispG	catalyzes the conversion of 2C-methyl-D-erythritol 2,4-cyclodiphosphate into 4-hydroxy-3-methyl-2-en-1-yl diphosphate; involved in isoprenoid synthesis	4-hydroxy-3-methylbut-2-en-1-yl diphosphate synthase	1474801	1107
lmo1442			transporter	1475943	708
lmo1444			foldase	1477049	885
lmo1446	zurM		metal (zinc) transport protein (ABC transporter, permease)	1478476	879
lmo1448		catalyzes the hydrolysis of pyrophosphate to phosphate	manganese-dependent inorganic pyrophosphatase	1480245	927
lmo1449		Assists in DNA repair by cleaving phosphodiester bonds at apurinic or apyrimidinic sties to produce new 5' ends that are base-free deoxyribose 5-phosphate residues	endonuclease IV	1481187	894
lmo1450			DEAD/DEAH box helicase	1482095	1308
lmo1451	ispH	catalyzes the conversion of 1-hydroxy-2-methyl-2-(E)-butenyl 4-diphosphate into isopentenyl diphosphate (IPP) and dimethylallyl diphosphate (DMAPP); functions in the nonmevalonate isoprenoid biosynthesis pathway	4-hydroxy-3-methylbut-2-enyl diphosphate reductase	1483548	996
lmo1452			hypothetical protein	1484589	1122
lmo1454	rpoD	sigma factors are initiation factors that promote the attachment of RNA polymerase to specific initiation sites and are then released; primary sigma factor of bacterium	RNA polymerase sigma factor RpoD	1486479	1125
lmo1455	dnaG		DNA primase	1487698	1881
lmo1456			hypothetical protein	1489598	441
lmo1457			hypothetical protein	1490228	825
lmo1458	glyS	glycine--tRNA ligase beta chain; glyS; class II aminoacyl tRNA synthetase; tetramer of alpha(2)beta(2); catalyzes a two-step reaction; first charging a glycine molecule by linking the carboxyl group to the alpha-phosphate of ATP; second by transfer of the aminoacyl-adenylate to its tRNA	glycyl-tRNA synthetase subunit beta	1491086	2067
lmo1460	recO	involved in DNA repair and RecFOR pathway recombination; RecFOR proteins displace ssDNA-binding protein and facilitate the production of RecA-coated ssDNA	DNA repair protein RecO	1494316	768
lmo1461		lmo1461	hypothetical protein	1495220	630
lmo1462	era	Era; Escherichia coli Ras-like protein; Bex; Bacillus Era-complementing segment; essential protein in Escherichia coli that is involved in many cellular processes; GTPase; binds the cell membrane through apparent C-terminal domain; mutants are arrested during the cell cycle; Streptococcus pneumoniae Era binds to RNA and Escherichia coli Era binds 16S rRNA and 30S ribosome	GTP-binding protein Era	1495898	906
lmo1463			cytidine deaminase	1496800	396
lmo1465			metalloprotease	1497593	486
lmo1466			hypothetical protein	1498095	2157
lmo1467			phosphate starvation-induced protein PhoH	1500267	960
lmo1468			hypothetical protein	1501414	447
lmo1469	rpsU	a small basic protein that is one of the last in the subunit assembly; omission does not prevent assembly but the subunit is inactive; binds central domain of 16S rRNA	30S ribosomal protein S21	1501880	174
lmo1471	prmA	methylates ribosomal protein L11 at multiple amino acid positions; mutations of these genes in Escherichia coli or Thermus thermophilus has no apparent phenotype	ribosomal protein L11 methyltransferase	1503019	945
lmo1472	dnaJ	chaperone Hsp40; co-chaperone with DnaK; Participates actively in the response to hyperosmotic and heat shock by preventing the aggregation of stress-denatured proteins and by disaggregating proteins, also in an autonomous, dnaK-independent fashion	molecular chaperone DnaJ	1504036	1134
lmo1473	dnaK	heat shock protein 70; assists in folding of nascent polypeptide chains; refolding of misfolded proteins; utilizes ATPase activity to help fold; co-chaperones are DnaJ and GrpE; multiple copies in some bacteria	molecular chaperone DnaK	1505311	1842
lmo1474	grpE	with DnaK and DnaJ acts in response to hyperosmotic and heat shock by preventing the aggregation of stress-denatured proteins; may act as a thermosensor	heat shock protein GrpE	1507186	576
lmo1475	hrcA	Negative regulator of class I heat shock genes (grpE-dnaK-dnaJ and groELS operons). Prevents heat-shock induction of these operons	heat-inducible transcription repressor	1507803	1038
lmo1476	hemN	catalyzes the oxygen-independent formation of protoporphyrinogen-IX from coproporphyrinogen-III	coproporphyrinogen III oxidase	1508987	1158
lmo1477			oxidoreductase	1510233	1029
lmo1478			MerR family transcriptional regulator	1511374	438
lmo1479	lepA		GTP-binding protein LepA	1511857	1827
lmo1480	rpsT	binds directly to the 16S rRNA and is involved in post-translational inhibition of arginine and ornithine decarboxylase	30S ribosomal protein S20	1513916	255
lmo1481	holA	required for the assembly and function of the DNAX complex which is required for the assembly of the beta subunit onto primed DNA	DNA polymerase III subunit delta	1514256	1032
lmo1482	comEC		competence protein ComEC	1515355	2223
lmo1483	comEB		competence protein ComEB	1517612	561
lmo1484	comEA		competence protein ComEA	1518244	603
lmo1485			hypothetical protein	1518949	732
lmo1486			hypothetical protein	1519735	357
lmo1487			hypothetical protein	1520096	576
lmo1489			hypothetical protein	1521242	291
lmo1490			shikimate 5-dehydrogenase	1521532	822
lmo1491			GTP-binding protein	1522373	1101
lmo1492			hypothetical protein	1523470	522
lmo1493			oligopeptidase	1524153	1809
lmo1494			5'-methylthioadenosine/S-adenosylhomocysteine nucleosidase	1525996	702
lmo1495			hypothetical protein	1526747	624
lmo1496	greA	necessary for efficient RNA polymerase transcription elongation past template-encoded arresting sites; arresting sites in DNA have the property of trapping a certain fraction of elongating RNA polymerases that pass through, resulting in locked ternary complexes. Cleavage of the nascent transcript by cleavage factors such as GreA or GreB allows the resumption of elongation from the new 3'terminus	transcription elongation factor GreA	1527421	483
lmo1497	udk	functions in pyrimidine salvage; pyrimidine ribonucleoside kinase; phosphorylates nucleosides or dinucleosides to make UMP or CMP using ATP or GTP as the donor	uridine kinase	1528097	630
lmo1498			O-methyltransferase	1528723	654
lmo1499			hypothetical protein	1529453	1071
lmo1500			hypothetical protein	1530726	627
lmo1501			hypothetical protein	1531397	303
lmo1502			Holliday junction resolvase	1531715	417
lmo1503			hypothetical protein	1532128	273
lmo1504	alaS	Catalyzes a two-step reaction, first charging an alanyl molecule by linking its carboxyl group to the alpha-phosphate of ATP, followed by transfer of the aminoacyl-adenylate to its tRNA	alanyl-tRNA synthetase	1532492	2640
lmo1505			ABC transporter ATP-binding protein	1535438	696
lmo1506			transporter	1536142	1506
lmo1507			response regulator	1537814	687
lmo1508			histidine kinase	1538497	1440
lmo1509			exodeoxyribonuclease V	1539978	2397
lmo1510			hypothetical protein	1542402	639
lmo1511			hypothetical protein	1543081	741
lmo1512	mnmA	catalyzes a sulfuration reaction to synthesize 2-thiouridine at the U34 position of tRNAs	tRNA-specific 2-thiouridylase	1543939	1116
lmo1515			hypothetical protein	1548033	423
lmo1516			ammonium transporter NrgA	1548700	1206
lmo1517			nitrogen regulatory PII protein	1549919	366
lmo1518			hypothetical protein	1550434	381
lmo1520	hisS		histidyl-tRNA synthetase	1552631	1278
lmo1521			N-acetylmuramoyl-L-alanine amidase	1554359	1284
lmo1522		hydrolyzes D-tyrosyl-tRNA(Tyr) into D-tyrosine and free tRNA(Tyr); possible defense mechanism against a harmful effect of D-tyrosine	D-tyrosyl-tRNA(Tyr) deacylase	1555679	453
lmo1523	relA		(p)ppGpp synthetase	1556147	2217
lmo1525			recombination protein RecJ	1559080	2352
lmo1526			hypothetical protein	1561537	345
lmo1527			preprotein translocase SecDF	1561977	2265
lmo1528			hypothetical protein	1564342	291
lmo1529			hypothetical protein	1564775	330
lmo1530	tgt	Exchanges the guanine residue with 7-aminomethyl-7-deazaguanine in tRNAs with GU(N) anticodons (tRNA-Asp, -Asn, -His and -Tyr)	queuine tRNA-ribosyltransferase	1565138	1140
lmo1531	queA	Synthesizes oQ from preQ1 in a single S-adenosylmethionine-requiring step	S-adenosylmethionine:tRNA ribosyltransferase-isomerase	1566364	1029
lmo1532	ruvB	promotes strand exchange during homologous recombination; RuvAB complex promotes branch migration; RuvABC complex scans the DNA during branch migration and resolves Holliday junctions at consensus sequences; forms hexameric rings around opposite DNA arms; requires ATP for branch migration and orientation of RuvAB complex determines direction of migration	Holliday junction DNA helicase RuvB	1567396	1008
lmo1533	ruvA	plays an essential role in ATP-dependent branch migration of the Holliday junction	Holliday junction DNA helicase RuvA	1568419	606
lmo1534			L-lactate dehydrogenase	1569148	936
lmo1535			hypothetical protein	1570153	726
lmo1536		catalyzes the formation of phenylpyruvate from prephenate in phenylalanine biosynthesis	prephenate dehydratase	1570989	849
lmo1537	obgE	essential GTPase; exhibits high exchange rate for GTP/GDP; associates with 50S ribosomal subunit; involved in regulation of chromosomal replication	GTPase ObgE	1571904	1290
lmo1538	glpK	Converts glycerol and ADP to glycerol-3-phosphate and ADP	glycerol kinase	1573353	1494
lmo1539			glycerol transporter	1574921	819
lmo1540	rpmA	involved in the peptidyltransferase reaction during translation	50S ribosomal protein L27	1576106	291
lmo1541			hypothetical protein	1576410	318
lmo1542	rplU		50S ribosomal protein L21	1576746	309
lmo1543			ribonuclease G	1577211	1362
lmo1544	minD		septum formation inhibitor MinD	1578624	801
lmo1545	minC	blocks the formation of polar Z-ring septums	septum formation inhibitor MinC	1579427	678
lmo1546	mreD		cell-shape determining protein MreD	1580282	519
lmo1547	mreC	in some organisms this protein is a transmembrane protein while in others it is periplasmic; involved in some organisms with other components of the MreBCD complex and with penicillin binding proteins in the periplasm or cell wall	rod shape-determining protein MreC	1580803	888
lmo1548	mreB	functions in MreBCD complex in some organisms	rod shape-determining protein MreB	1581776	1014
lmo1550	comC		competence protein ComC	1583927	711
lmo1551	folC		folyl-polyglutamate synthetase	1584849	1290
lmo1552	valS	valine--tRNA ligase; ValRS; converts valine ATP and tRNA(Val) to AMP PPi and valyl-tRNA(Val); class-I aminoacyl-tRNA synthetase type 1 subfamily; has a posttransfer editing process to hydrolyze mischarged Thr-tRNA(Val) which is done by the editing domain	valyl-tRNA synthetase	1586200	2652
lmo1553	hemL	Converts (S)-4-amino-5-oxopentanoate to 5-aminolevulinate during the porphyrin biosynthesis pathway	glutamate-1-semialdehyde aminotransferase	1589174	1290
lmo1554	hemB	catalyzes the formation of porphobilinogen from 5-aminolevulinate	delta-aminolevulinic acid dehydratase	1590476	975
lmo1555	hemD	catalyzes the formation of uroporphyrinogen-III from hydroxymethylbilane; functions in tetrapyrrole and heme biosynthesis	uroporphyrinogen-III synthase	1591447	723
lmo1556	hemC	transformation of porphobilinogen to hydroxymethylbilane in porphyrin biosynthesis	porphobilinogen deaminase	1592166	930
lmo1557	hemA	catalyzes the formation of glutamate-1-semialdehyde from glutamyl-tRNA(Glu) and NADPH; the second step of the pathway is catalyzed by glutamate-1-semialdehyde aminomutase which results in the formation of 5-aminolevulinic acid; functions in porphyrin (tetrapyrroles) biosynthesis; the crystal structure showed a C-terminal dimerization domain that appears to be absent in Chlamydial proteins	glutamyl-tRNA reductase	1593099	1308
lmo1558	engB		GTP-binding protein EngB	1594534	585
lmo1559	thrS	catalyzes a two-step reaction, first charging a threonine molecule by linking its carboxyl group to the alpha-phosphate of ATP, followed by transfer of the aminoacyl-adenylate to its tRNA; catalyzes the formation of threonyl-tRNA(Thr) from threonine and tRNA(Thr)	threonyl-tRNA synthetase	1595226	1923
lmo1560	dnaI	Primosomal protein that may act to load helicase DnaC during DNA replication	primosomal protein DnaI	1597498	924
lmo1561	dnaB		chromosome replication initiation / membrane attachment protein DnaB	1598431	1377
lmo1562	nrdR		transcriptional regulator NrdR	1599813	465
lmo1563	coaE	catalyzes the phosphorylation of the 3'-hydroxyl group of dephosphocoenzyme A to form coenzyme A; involved in coenzyme A biosynthesis	dephospho-CoA kinase	1600355	603
lmo1564	mutM	Involved in base excision repair of DNA damaged by oxidation or by mutagenic agents. Acts as DNA glycosylase that recognizes and removes damaged bases	formamidopyrimidine-DNA glycosylase	1600974	822
lmo1565	polA	has 3'-5' exonuclease, 5'-3' exonuclease and 5'-3'polymerase activities, primarily functions to fill gaps during DNA replication and repair	DNA polymerase I	1601819	2628
lmo1566	citC	Converts isocitrate to alpha ketoglutarate	isocitrate dehydrogenase	1604612	1263
lmo1567	citZ	catalyzes the formation of citrate from acetyl-CoA and oxaloacetate	citrate synthase	1605894	1122
lmo1568			hypothetical protein	1607052	462
lmo1569	fxsA	F exclusion of bacteriophage T7; overproduction of this protein in Escherichia coli inhibits the F plasmid-mediated exclusion of bacteriophage T7; interacts with the F plasmid-encoded PifA protein; inner membrane protein	FxsA	1607670	378
lmo1570	pykA	catalyzes the formation of phosphoenolpyruvate from pyruvate	pyruvate kinase	1608165	1758
lmo1571	pfkA	catalyzes the formation of D-fructose 1,6-bisphosphate from D-fructose 6-phosphate in glycolysis	6-phosphofructokinase	1610205	960
lmo1572	accA	catalyzes the carboxylation of acetyl-CoA to malonyl-CoA; forms a tetramer composed of two alpha (AccA) and two beta (AccD) subunits; one of the two catalytic subunits that can form the acetyl CoA carboxylase enzyme together with a carrier protein	acetyl-CoA carboxylase carboxyltransferase subunit alpha	1611448	957
lmo1574	dnaE		DNA polymerase III subunit alpha	1613496	3327
lmo1575			hypothetical protein	1616944	936
lmo1576			hypothetical protein	1617900	1314
lmo1577		catalyzes the opening and hydrolysis of the beta-lactam ring of beta-lactam antibiotics such as penicillins and cephalosporins	metal-dependent hydrolase	1619239	687
lmo1578			X-Pro dipeptidase	1620090	1098
lmo1579			alanine dehydrogenase	1621229	1113
lmo1580			hypothetical protein	1622582	465
lmo1581	ackA	AckA utilizes acetate and can acetylate CheY which increases signal strength during flagellar rotation; utilizes magnesium and ATP; also involved in conversion of acetate to aceyl-CoA	acetate kinase	1623098	1194
lmo1582			hypothetical protein	1624315	999
lmo1583	tpx	antioxidant activity; thioredoxin-dependent thiol peroxidase; forms homodimers in solution; shows substrate specificity to alkyl hydroperoxides; periplasmic protein	thiol peroxidase	1625504	498
lmo1584			hypothetical protein	1626063	537
lmo1585			peptidase	1626619	1014
lmo1586	ppnK	catalyzes the phosphorylation of NAD to NADP	inorganic polyphosphate/ATP-NAD kinase	1627811	804
lmo1587	argF	catalyzes the formation of L-citrulline from carbamoyl phosphate and L-ornithine in arginine biosynthesis and degradation	ornithine carbamoyltransferase	1628646	951
lmo1588	argD		acetylornithine aminotransferase	1629593	1161
lmo1589	argB	catalyzes the phosphorylation of N-acetyl-L-glutamate to form N-acetyl-L-glutamate 5-phosphate	acetylglutamate kinase	1630750	753
lmo1590	argJ	bifunctional arginine biosynthesis protein ArgJ; functions at the 1st and 5th steps in arginine biosynthesis; involved in synthesis of acetylglutamate from glutamate and acetyl-CoA and ornithine by transacetylation between acetylornithine and glutmate	bifunctional ornithine acetyltransferase/N-acetylglutamate synthase	1631515	1197
lmo1591	argC	catalyzes the reduction of N-acetyl-5-glutamyl phosphate to N-acetyl-L-glutamate 5-semialdehyde in arginine biosynthesis and the reduction of N-acetyl-gamma-aminoadipyl-phosphate to N-acetyl-L-aminoadipate-semialdehyde in lysine biosynthesis; involved in both the arginine and lysine biosynthetic pathways; lysine is produced via the AAA pathway, lysine from alpha-aminoadipate	N-acetyl-gamma-glutamyl-phosphate reductase	1632727	1032
lmo1592		Required for the synthesis of the thiazole moiety	thiamine biosynthesis protein ThiI	1633932	1212
lmo1593			iron-sulfur cofactor synthesis protein NifS	1635145	1140
lmo1594		acts to negatively regulates ftsZ ring formation by modulating the frequency and position of the ftsZ ring formation	septation ring formation regulator EzrA	1636411	1716
lmo1595			hypothetical protein	1638419	489
lmo1596	rpsD		30S ribosomal protein S4	1639119	603
lmo1598	tyrS		tyrosyl-tRNA synthetase	1641283	1260
lmo1599	ccpA		catabolite control protein A	1642864	1008
lmo1600	aroA	catalyzes the formation of 3-deoxy-D-aribino-hept-2-ulosonate 7-phosphate from phosphoenolpyruvate and D-erythrose 4-phosphate and the formation of prephenate from chorismate	bifunctional 3-deoxy-7-phosphoheptulonate synthase/chorismate mutase	1644105	1086
lmo1601			general stress protein	1645411	525
lmo1602			hypothetical protein	1645957	456
lmo1603			aminopeptidase	1646668	1113
lmo1604			2-cys peroxiredoxin	1647820	546
lmo1605	murC	Catalyzes the formation of UDP-N-acetylmuramoyl-L-alanine from UDP-N-acetylmuramate and L-alanine in peptidoglycan synthesis	UDP-N-acetylmuramate--L-alanine ligase	1648510	1344
lmo1606			DNA translocase	1650148	2352
lmo1608			hypothetical protein	1653432	801
lmo1609			thioredoxin	1654267	312
lmo1611			aminopeptidase	1654901	1074
lmo1612			hypothetical protein	1656172	312
lmo1613			hypothetical protein	1656520	249
lmo1614			hypothetical protein	1656902	852
lmo1615	trmB	tRNA (guanine-N(7)-)-methyltransferase; catalyzes the formation of N(7)-methylguanine at position 46 (m7G46) in tRNA by transferring the methyl residue from S-adenosyl-L-methionine	tRNA (guanine-N(7)-)-methyltransferase	1657814	645
lmo1616			hypothetical protein	1658465	783
lmo1617			multidrug transporter	1659456	1470
lmo1618			MarR family transcriptional regulator	1660922	441
lmo1619	daaA		D-amino acid aminotransferase	1661587	870
lmo1620			dipeptidase PepV	1662569	1413
lmo1621			hypothetical protein	1664056	414
lmo1622			hypothetical protein	1664574	831
lmo1623			hypothetical protein	1665443	654
lmo1624			transporter	1666106	1614
lmo1625			transporter	1667830	1614
lmo1626			hypothetical protein	1669528	438
lmo1628	trpB	catalyzes the formation of L-tryptophan from L-serine and 1-(indol-3-yl)glycerol 3-phosphate	tryptophan synthase subunit beta	1670802	1203
lmo1629	trpF	catalyzes the formation of 1-(2-carboxyphenylamino)-1-deoxy-D-ribulose 5-phosphate from N-(5-phospho-beta-D-ribosyl)-anthranilate in tryptophan biosynthesis	N-(5'-phosphoribosyl)anthranilate isomerase	1672007	609
lmo1630	trpC	involved in tryptophan biosynthesis; amino acid biosynthesis; converts 1-(2-carboxyphenylamino)-1-deoxy-D-ribulose 5-phosphate to C(1)-(3-indolyl)-glycerol 3-phosphate and carbon dioxide and water	indole-3-glycerol phosphate synthase	1672612	759
lmo1631	trpD	Catalyzes the conversion of N-(5-phospho-D-ribosyl)-anthranilate and diphosphate to anthranilate and 5-phospho-alpha-D-ribose 1-diphosphate	anthranilate phosphoribosyltransferase	1673367	1020
lmo1633	trpE	with component II, the glutamine amidotransferase, catalyzes the formation of anthranilate from chorismate and glutamine	anthranilate synthase subunit alpha	1674960	1365
lmo1634			bifunctional acetaldehyde-CoA/alcohol dehydrogenase	1677408	2601
lmo1635			hypothetical protein	1680131	429
lmo1636			ABC transporter ATP-binding protein	1680643	921
lmo1637			hypothetical protein	1681560	1068
lmo1638			hypothetical protein	1682663	975
lmo1639			DNA-3-methyladenine glycosidase	1683634	582
lmo1640			hypothetical protein	1684228	234
lmo1641	citB	Catalyzes the conversion of citrate to isocitrate	aconitate hydratase	1684562	2703
lmo1643			hypothetical protein	1688247	423
lmo1644			helicase SNF2	1688669	3219
lmo1646			exonuclease SbcD	1695039	1125
lmo1647			1-acylglycerol-3-phosphate O-acyltransferase	1696279	609
lmo1650			hypothetical protein	1698164	489
lmo1651			ABC transporter ATP-binding protein	1698733	1806
lmo1653			cellsurface protein	1702694	621
lmo1654			cell surface protein	1703329	495
lmo1657	tsf	EF-Ts; functions during elongation stage of protein translation; forms a dimer; associates with EF-Tu-GDP complex and promotes exchange of GDP to GTP resulting in regeneration of the active form of EF-Tu	elongation factor Ts	1706203	885
lmo1658	rpsB	one of the last subunits in the assembly of the 30S subunit; absence of S2 does not inhibit assembly but results in an inactive subunit	30S ribosomal protein S2	1707167	750
lmo1660	leuS		leucyl-tRNA synthetase	1708856	2412
lmo1661			hypothetical protein	1711671	966
lmo1663	ansB		asparagine synthetase	1713233	1866
lmo1664	metK	methionine adenosyltransferase; catalyzes the formation of S-adenosylmethionine from methionine and ATP; methionine adenosyltransferase	S-adenosylmethionine synthetase	1715235	1200
lmo1665			hypothetical protein	1716857	303
lmo1666			peptidoglycan-linked protein	1717192	5136
lmo1667			L-lactate dehydrogenase	1722430	909
lmo1668			hypothetical protein	1723355	243
lmo1669			hypothetical protein	1723648	474
lmo1670			hypothetical protein	1724195	267
lmo1671			ABC transporter	1724611	954
lmo1672	menE	converts O-succinylbenzoate to O-succinylbenzoyl-CoA	O-succinylbenzoic acid--CoA ligase	1725583	1410
lmo1673	menB	catalyzes the formation of 1,4-dihydroxy-2-naphthoate from O-succinylbenzoyl-CoA	naphthoate synthase	1727008	819
lmo1674			prolyl aminopetidase	1727823	828
lmo1675	menD	SEPHCHC synthase; forms 5-enolpyruvoyl-6-hydroxy-2-succinyl-cyclohex-3-ene-1- carboxylate from 2-oxoglutarate and isochorismate in menaquinone biosynthesis	2-succinyl-5-enolpyruvyl-6-hydroxy-3- cyclohexene-1-carboxylate synthase	1728652	1743
lmo1676	menF	synthesizes isochorismate acid from chorismate	menaquinone-specific isochorismate synthase	1730391	1389
lmo1677		catalyzes the formation of dimethylmenaquinone from 1,4-dihydroxy-2-naphthoate and octaprenyl diphosphate	1,4-dihydroxy-2-naphthoate octaprenyltransferase	1731954	939
lmo1678			bifunctional homocysteine S-methyltransferase/5,10-methylenetetrahydrofolate reductase	1732925	1854
lmo1679		catalyzes the formation of L-homocysteine from cystathionine	cystathionine beta-lyase	1734775	1173
lmo1681		catalyzes the transfer of a methyl group from 5-methyltetrahydrofolate to homocysteine to form methionine	5-methyltetrahydropteroyltriglutamate-- homocysteine S-methyltransferase	1737086	2298
lmo1682			transporter	1739673	1176
lmo1683			Fur family transcriptional regulator	1748262	447
lmo1684			glycerate dehydrogenase	1748791	942
lmo1685	gsaB	converts (S)-4-amino-5-oxopentanoate to 5-aminolevulinate	glutamate-1-semialdehyde aminotransferase	1749877	1299
lmo1686			hypothetical protein	1751282	1089
lmo1687			hypothetical protein	1752412	528
lmo1688		Catalyzes a key regulatory step in fatty acid biosynthesis	enoyl-ACP reductase	1753094	747
lmo1689			A/G-specific adenine glycosylase	1753844	1098
lmo1690			hypothetical protein	1755142	981
lmo1691			deoxyuridine triphosphate nucleotidohydrolase	1756155	462
lmo1692			hypothetical protein	1756628	234
lmo1693	recX	Regulatory protein recX; binds RecA and inhibits RecA-mediated DNA strand exchange and ATP hydrolysis and coprotease activities	recombination regulator RecX	1756863	810
lmo1694			CDP-abequose synthase	1757770	903
lmo1695			hypothetical protein	1758693	2598
lmo1696			hypothetical protein	1761317	675
lmo1697			hypothetical protein	1762199	966
lmo1698			ribosomal-protein-alanine N-acetyltransferase	1763208	543
lmo1699			chemotaxis protein	1763940	903
lmo1700			hypothetical protein	1764870	207
lmo1702			glutathione transferase	1765498	402
lmo1704			hypothetical protein	1767358	381
lmo1705			deoxyguanosine kinase/deoxyadenosine kinase	1767845	645
lmo1706			transporter	1768519	870
lmo1707			hypothetical protein	1769478	222
lmo1708			aminoglycoside N3'-acetyltransferase	1769719	807
lmo1709		catalyzes the removal of N-terminal amino acids from peptides and arylamides; generally Co(II) however activity has been shown for some methionine aminopeptidases with Zn, Fe, or Mn	methionine aminopeptidase	1770647	759
lmo1710			flavodoxin	1771593	447
lmo1711			aminopeptidase	1772177	1233
lmo1712			multidrug resistance protein	1773513	1260
lmo1713			rod shape-determining protein MreB	1774990	993
lmo1718			hypothetical protein	1779713	1089
lmo1719			PTS lichenan transporter subunit IIA	1780823	303
lmo1720			PTS lichenan transporter subunit IIB	1781195	309
lmo1721			transcriptional regulator	1781660	2679
lmo1722			ATP-dependent RNA helicase	1784472	1326
lmo1723			hypothetical protein	1785840	774
lmo1725			GntR family tramscriptional regulator	1787279	369
lmo1726			hypothetical protein	1787768	984
lmo1727			LacI family transcriptional regulator	1788811	966
lmo1729			beta-glucosidase	1793081	2172
lmo1730			sugar ABC transporter substrate-binding protein	1795680	1245
lmo1731			sugar ABC transporter permease	1796986	894
lmo1732			sugar ABC transporter permease	1797896	831
lmo1733	gltD	glutamate synthase is composed of subunits alpha and beta; beta subunit is a flavin adenine dinucleotide-NADPH dependent oxidoreductase; provides electrons to the alpha subunit, which binds L-glutamine and 2-oxoglutarate and forms L-glutamate	glutamate synthase subunit beta	1798771	1470
lmo1734			glutamate synthase large subunit	1800255	4593
lmo1735	gltC		transcription activator of glutamate synthase operon GltC	1805040	888
lmo1736			hypothetical protein	1805924	519
lmo1737			glycerol dehydrogenase	1806445	1107
lmo1738			amino acid ABC transporter substrate-binding protein	1807642	816
lmo1739			amino acid ABC transporter ATP-binding protein	1808459	648
lmo1740			amino acid ABC transporter permease	1809117	642
lmo1741			histidine kinase	1810156	1041
lmo1742	adeC		adenine deaminase	1811218	1743
lmo1743			hypothetical protein	1812977	459
lmo1744			hypothetical protein	1813456	876
lmo1745			two-component response regulator	1814402	678
lmo1746			ABC transporter permease	1815142	1980
lmo1748			hypothetical protein	1818006	510
lmo1749			shikimate kinase	1818739	474
lmo1750			hypothetical protein	1819243	555
lmo1751		Uncharacterized RNA methyltransferase lmo1751	hypothetical protein	1820132	1362
lmo1752			hypothetical protein	1821517	756
lmo1753			lipid kinase	1822420	933
lmo1754	gatB	allows the formation of correctly charged Asn-tRNA(Asn) or Gln-tRNA(Gln) through the transamidation of misacylated Asp-tRNA(Asn) or Glu-tRNA(Gln) in organisms which lack either or both of asparaginyl-tRNA or glutaminyl-tRNA synthetases; reaction takes place in the presence of glutamine and ATP through an activated phospho-Asp-tRNA(Asn) or phospho-Glu-tRNA	aspartyl/glutamyl-tRNA amidotransferase subunit B	1823493	1431
lmo1755	gatA		aspartyl/glutamyl-tRNA amidotransferase subunit A	1824935	1452
lmo1756	gatC	allows the formation of correctly charged Asn-tRNA(Asn) or Gln-tRNA(Gln) through the transamidation of misacylated Asp-tRNA(Asn) or Glu-tRNA(Gln) in organisms which lack either or both of asparaginyl-tRNA or glutaminyl-tRNA synthetases; reaction takes place in the presence of glutamine and ATP through an activated phospho-Asp-tRNA(Asn) or phospho-Glu-tRNA; some Mycoplasma proteins contain an N-te…	aspartyl/glutamyl-tRNA amidotransferase subunit C	1826410	294
lmo1757			hypothetical protein	1826828	1116
lmo1758	ligA		NAD-dependent DNA ligase LigA	1827940	2016
lmo1759	pcrA		ATP-dependent DNA helicase	1829981	2196
lmo1760		PcrB-like protein; GGGP synthase; member of prenyltransferases that transfer isoprenoid groups to nonisoprenoid acceptors; functions in form GGGP from glycerol-1-phosphate (G-1-P) and geranylgeranyl pyrophosphate (GGPP); important in lipid metabolism and especially important as the ether linkages in archaea are different than those in bacteria; GGGP synthase lies at the branch point for membrane …	geranylgeranylglyceryl phosphate synthase-like protein	1832241	678
lmo1761			sodium-dependent transporter	1833124	1356
lmo1762			hypothetical protein	1834522	255
lmo1763			hypothetical protein	1834794	297
lmo1764	purD	catalyzes the formation of N(1)-(5-phospho-D-ribosyl)glycinamide from 5-phospho-D-ribosylamine and glycine in purine biosynthesis	phosphoribosylamine--glycine ligase	1835228	1263
lmo1765	purH	involved in de novo purine biosynthesis	bifunctional phosphoribosylaminoimidazolecarboxamide formyltransferase/IMP cyclohydrolase	1836515	1530
lmo1766	purN		phosphoribosylglycinamide formyltransferase	1838050	567
lmo1767	purM	catalyzes the formation of 1-(5-phosphoribosyl)-5-aminoimidazole from 2-(formamido)-N1-(5-phosphoribosyl)acetamidine and ATP in purine biosynthesis	phosphoribosylaminoimidazole synthetase	1838613	1050
lmo1769	purQ	catalyzes the formation of 2-(formamido)-N1-(5-phospho-D-ribosyl)acetamidine from N2-formyl-N1-(5-phospho-D-ribosyl)glycinamide and L-glutamine in purine biosynthesis	phosphoribosylformylglycinamidine synthase II	1841093	2220
lmo1771		With PurL and PurQ catalyzes the conversion of formylglycinamide ribonucleotide, ATP, and glutamine to formylglycinamidine ribonucleotide, ADP, and glutamate in the fourth step of the purine biosynthetic pathway	phosphoribosylformylglycinamidine synthase subunit PurS	1843992	246
lmo1772	purC	catalyzes the formation of (S)-2-(5-amino-1-(5-phospho-D-ribosyl)imidazole-4- carboxamido)succinate from 5-amino-1-(5-phospho-D-ribosyl)imidazole-4-carboxylate and L-aspartate in purine biosynthesis; SAICAR synthase	phosphoribosylaminoimidazole-succinocarboxamide synthase	1844249	714
lmo1773	purB	Catalyzes two discrete reactions in the de novo synthesis of purines: the cleavage of adenylosuccinate and succinylaminoimidazole carboxamide ribotide	adenylosuccinate lyase	1845043	1293
lmo1774	purK	With PurE catalyzes the conversion of aminoimidazole ribonucleotide to carboxyaminoimidazole ribonucleotide in the de novo purine nucleotide biosynthetic pathway	phosphoribosylaminoimidazole carboxylase ATPase subunit	1846354	1125
lmo1776			hypothetical protein	1848165	525
lmo1777			hypothetical protein	1854076	606
lmo1778			ABC transporter ATP-binding protein	1854747	774
lmo1779			hypothetical protein	1855570	363
lmo1780		catalyzes the release of the N-terminal amino acid from a tripeptide	aminotripeptidase	1855951	1233
lmo1781			hypothetical protein	1857241	531
lmo1782			3'-exo-deoxyribonuclease	1857855	756
lmo1783	rplT	binds directly to 23S ribosomal RNA prior to in vitro assembly of the 50S ribosomal subunit	50S ribosomal protein L20	1858650	360
lmo1784	rpmI		50S ribosomal protein L35	1859049	201
lmo1785	infC	IF-3 has several functions that are required and promote translation initiation including; preventing association of 70S by binding to 30S; monitoring codon-anticodon interactions by promoting disassociation of fMet-tRNA(fMet) from initiation complexes formed on leaderless mRNAs or incorrectly bound noninitiatior tRNAs and complexes with noncanonical start sites; stimulates codon-anticodon intera…	translation initiation factor IF-3	1859271	516
lmo1786	inlC		internalin C	1860199	891
lmo1787	rplS	this protein is located at the 30S-50S ribosomal subunit interface and may play a role in the structure and function of the aminoacyl-tRNA binding site	50S ribosomal protein L19	1861906	345
lmo1788			transcriptional regulator	1862458	435
lmo1789			hypothetical protein	1862892	588
lmo1790			hypothetical protein	1863500	717
lmo1791			hypothetical protein	1864247	390
lmo1792	trmD	methylates guanosine-37 in various tRNAs; uses S-adenosyl-L-methionine to transfer methyl group to tRNA	tRNA (guanine-N(1)-)-methyltransferase	1864656	738
lmo1793	rimM	Essential for efficient processing of 16S rRNA	16S rRNA-processing protein RimM	1865393	519
lmo1794			hypothetical protein	1865921	387
lmo1795			hypothetical protein	1866335	735
lmo1796			hypothetical protein	1867179	231
lmo1797	rpsP	binds to lower part of 30S body where it stabilizes two domains; required for efficient assembly of 30S; in Escherichia coli this protein has nuclease activity	30S ribosomal protein S16	1867426	273
lmo1801	ffh		signal recognition particle protein Ffh	1873763	1353
lmo1802			DNA-binding protein	1875128	333
lmo1803			cell division protein FtsY	1875573	987
lmo1804	smc		chromosome condensation protein Smc	1876574	3561
lmo1805	rnc	cytoplasmic enzyme involved in processing rRNA and some mRNAs; substrates typically have dsRNA regions; forms a homodimer; have N-terminal nuclease and C-terminal RNA-binding domains; requires magnesium as preferred ion for activity	ribonuclease III	1880157	690
lmo1806	acpP	carries the fatty acid chain in fatty acid biosynthesis	acyl carrier protein	1881040	234
lmo1807	fabG		3-ketoacyl-ACP reductase	1881380	744
lmo1809	plsX	involved in acylation of glycerol-3-phosphate to form 1-acyl-glycerol-3 phosphate for use in phospholipid biosynthesis; functions with PlsY	glycerol-3-phosphate acyltransferase PlsX	1883061	1014
lmo1810		negative regulator of genes involved in fatty acid and phospholipid biosynthesis for gram positive bacteria	fatty acid biosynthesis transcriptional regulator	1884095	570
lmo1811		catalyzes branch migration in Holliday junction intermediates	ATP-dependent DNA helicase RecG	1884845	2049
lmo1813			phosphoglycerate dehydrogenase	1887912	663
lmo1815			hypothetical protein	1890287	366
lmo1816	rpmB	required for 70S ribosome assembly	50S ribosomal protein L28	1890950	189
lmo1817			hypothetical protein	1891235	645
lmo1818		catalyzes the interconversion of D-ribulose 5-phosphate to xylulose 5-phosphate	ribulose-phosphate 3-epimerase	1891943	657
lmo1819		EngC; RsgA; CpgA; circularly permuted GTPase; ribosome small subunit-dependent GTPase A; has the pattern G4-G1-G3 as opposed to other GTPases; interacts strongly with 30S ribosome which stimulates GTPase activity	ribosome-associated GTPase	1892602	876
lmo1820			serine/threonine protein kinase	1893496	1968
lmo1821			phosphoprotein phosphatase	1895460	759
lmo1822			RNA-binding Sun protein	1896241	1335
lmo1823	fmt		methionyl-tRNA formyltransferase	1897576	939
lmo1824	priA	binding of PriA to forked DNA starts the assembly of the primosome, also possesses 3'-5' helicase activity	primosome assembly protein PriA	1898528	2394
lmo1825			pantothenate metabolism flavoprotein	1900926	1200
lmo1826	rpoZ	lmo1826; Promotes RNA polymerase assembly; latches the N- and C-terminal regions of the beta' subunit thereby facilitating its interaction with the beta and alpha subunits	DNA-directed RNA polymerase subunit omega	1902280	204
lmo1827	gmk	Essential for recycling GMP and indirectly, cGMP	guanylate kinase	1902483	618
lmo1828			hypothetical protein	1903119	876
lmo1829			fibronectin-binding proteins	1904151	1713
lmo1830			short-chain dehydrogenase	1905951	600
lmo1831	pyrE	involved in fifth step of pyrimidine biosynthesis; converts orotidine 5'-phosphate and diphosphate to orotate and 5-phospho-alpha-D-ribose 1-diphosphate	orotate phosphoribosyltransferase	1906591	630
lmo1832	pyrF	type 1 subfamily; involved in last step of pyrimidine biosynthesis; converts orotidine 5'-phosphate to UMP and carbon dioxide; OMP decarboxylase; OMPDCase; OMPdecase	orotidine 5'-phosphate decarboxylase	1907217	702
lmo1833	pyrD	catalyzes the conversion of dihydroorotate to orotate in the pyrimidine biosynthesis pathway, using a flavin nucleotide as an essential cofactor; subclass 1B is a heterotetramer consisting of two PyrDB subunits	dihydroorotate dehydrogenase	1907915	915
lmo1834	pyrDII		dihydroorotate dehydrogenase electron transfer subunit	1908826	765
lmo1835	carB	four CarB-CarA dimers form the carbamoyl phosphate synthetase holoenzyme that catalyzes the production of carbamoyl phosphate; CarB is responsible for the amidotransferase activity	carbamoyl-phosphate synthetase	1909613	3213
lmo1837	pyrC	catalyzes the formation of N-carbamoyl-L-aspartate from (S)-dihydroorotate in pyrimidine biosynthesis	dihydroorotase	1913906	1281
lmo1839	pyrP		uracil permease	1916165	1287
lmo1840	pyrR	regulates pyrimidine biosynthesis by binding to the mRNA of the pyr genes, also has been shown to have uracil phosphoribosyltransferase activity	bifunctional pyrimidine regulatory protein PyrR uracil phosphoribosyltransferase	1917580	552
lmo1841		lmo1841	hypothetical protein	1918362	231
lmo1842			hypothetical protein	1918680	825
lmo1843			hypothetical protein	1919524	912
lmo1844	lspA	lipoprotein signal peptidase; integral membrane protein that removes signal peptides from prolipoproteins during lipoprotein biosynthesis	lipoprotein signal peptidase	1920435	465
lmo1845			hypothetical protein	1920981	1284
lmo1846		NorM; MdtK; functions as a Na(+)/drug antiporter; inactivation in Vibrio cholerae results in susceptibility to fluoroquinolones	multidrug transporter	1922438	1371
lmo1847			metal ABC transporter	1923824	933
lmo1848			metal ABC transporter permease	1924753	843
lmo1849			metal ABC transporter ATP-binding protein	1925599	723
lmo1850			MarR family transcriptional regulator	1926481	417
lmo1851			carboxy-terminal processing proteinase	1926934	1491
lmo1852			mercury-binding protein	1928578	207
lmo1853			heavy metal-transporting ATPase	1928797	2214
lmo1854			hypothetical protein	1931025	294
lmo1855			D-alanyl-D-alanine carboxypeptidase	1931441	825
lmo1856	deoD	catalyzes the reversible phosphorolysis of ribonucleosides and 2'- deoxyribonucleosides to the free base and (2'-deoxy)ribose-1- phosphate	purine nucleoside phosphorylase	1932323	702
lmo1857			hypothetical protein	1933036	234
lmo1858			dehydrogenase	1933332	906
lmo1859		this stereospecific enzymes reduces the R isomer of methionine sulfoxide while MsrA reduces the S form; provides protection against oxidative stress	methionine sulfoxide reductase B	1934320	438
lmo1860		this stereospecific enzymes reduces the S isomer of methionine sulfoxide while MsrB reduces the R form; provides protection against oxidative stress	methionine sulfoxide reductase A	1934764	534
lmo1861			hypothetical protein	1935333	615
lmo1862			hypothetical protein	1935963	786
lmo1863			hypothetical protein	1936763	840
lmo1864			hemolysin	1937782	633
lmo1865			hypothetical protein	1938537	618
lmo1866			hypothetical protein	1939167	813
lmo1867		catalyzes the formation of phosphoenolpyruvate from pyruvate	pyruvate phosphate dikinase	1939998	2640
lmo1868			hypothetical protein	1942686	378
lmo1869			hypothetical protein	1943067	984
lmo1870			alkaline phosphatase	1944144	624
lmo1871			phosphoglucomutase	1944907	1512
lmo1872			methyltransferase	1946487	876
lmo1873			dihydrofolate reductase	1947415	483
lmo1874	thyA	ThyA; catalyzes formation of dTMP and 7,8-dihydrofolate from 5,10-methylenetetrahydrofolate and dUMP; involved in deoxyribonucleotide biosynthesis; there are 2 copies in some Bacilli, one of which appears to be phage-derived	thymidylate synthase	1947913	945
lmo1875			ABC transporter ATP-binding protein	1948870	1893
lmo1878		involved in manganese homeostasis; activates the transcription of the mntABCD operon	manganese transport transcriptional regulator	1952720	429
lmo1879	cspD		cold-shock protein	1953512	201
lmo1880			RNase HI	1953835	402
lmo1881			5'-3' exonuclease	1954254	873
lmo1882	rpsN		30S ribosomal protein S14	1955204	270
lmo1883			chitinase	1955597	1059
lmo1884			xanthine permease	1956847	1308
lmo1885		Catalyzes the transfer of the phosphoribosyl moiety from 5-phospho--D-ribosyl-1-pyrophosphate (PRib-PP) to the 6-oxo-guanine and -xanthine	xanthine phosphoribosyltransferase	1958161	579
lmo1886			carboxypeptidase	1958967	1509
lmo1887			hypothetical protein	1960495	1149
lmo1888			hypothetical protein	1962224	342
lmo1889			hypothetical protein	1962697	546
lmo1890			hypothetical protein	1963239	366
lmo1891	recU		Holliday junction-specific endonuclease	1963851	606
lmo1892	pbpA		penicillin-binding protein 2A	1964488	2484
lmo1894	nth		endonuclease III (DNA repair)	1967498	660
lmo1895	dnaD		chromosome replication initiation protein	1968168	720
lmo1896	asnC	catalyzes a two-step reaction, first charging an asparagine molecule by linking its carboxyl group to the alpha-phosphate of ATP, followed by transfer of the aminoacyl-adenylate to its tRNA	asparaginyl-tRNA synthetase	1969036	1293
lmo1897	aspB	catalyzes the formation of oxalozcetate and L-glutamate from L-aspartate and 2-oxoglutarate	aspartate aminotransferase	1970342	1182
lmo1898			hypothetical protein	1971546	585
lmo1899	dinG	unwinds DNA	bifunctional ATP-dependent DNA helicase/DNA polymerase III subunit epsilon	1972175	2787
lmo1900	panD	Converts L-aspartate to beta-alanine and provides the major route of beta-alanine production in bacteria. Beta-alanine is essential for the biosynthesis of pantothenate (vitamin B5)	aspartate alpha-decarboxylase	1975058	384
lmo1901	panC	catalyzes the formation of (R)-pantothenate from pantoate and beta-alanine	pantoate--beta-alanine ligase	1975445	858
lmo1902	panB	catalyzes the formation of tetrahydrofolate and 2-dehydropantoate from 5,10-methylenetetrahydrofolate and 3-methyl-2-oxobutanoate	3-methyl-2-oxobutanoate hydroxymethyltransferase	1976306	834
lmo1903			thioredoxin	1977306	474
lmo1905	cca	catalyzes the addition and repair of the 3'-terminal CCA sequence in tRNA; these proteins belong to the CCA-adding enzyme subfamily 2 which does not have phosphohydrolase activity	tRNA CCA-pyrophosphorylase	1978894	1182
lmo1906	mgsA	catalyzes the formation of methylglyoxal from glycerone phosphate	methylglyoxal synthase	1980090	405
lmo1907	dapB	catalyzes the reduction of 2,3-dihydrodipicolinate to 2,3,4,5-tetrahydrodipicolinate in lysine and diaminopimelate biosynthesis	dihydrodipicolinate reductase	1980510	792
lmo1908			hypothetical protein	1981298	336
lmo1910			oxidoreductase	1982629	1107
lmo1911			histidine kinase	1984055	1137
lmo1912			histidine kinase	1985217	1128
lmo1913			hypothetical protein	1986341	1005
lmo1915		malic enzyme; oxaloacetate-decarboxylating; NAD-dependent; catalyzes the formation of pyruvate form malate	malate dehydrogenase	1988158	1644
lmo1916			peptidase	1989804	1008
lmo1917	pflA		pyruvate formate-lyase	1991046	2280
lmo1918			hypothetical protein	1993371	1266
lmo1919			hypothetical protein	1994750	684
lmo1920			hypothetical protein	1995519	597
lmo1921			hypothetical protein	1996203	546
lmo1922			hypothetical protein	1996783	1254
lmo1924	tyrA	catalyzes the formation of 4-hydroxyphenylpyruvate from prephenate	prephenate dehydrogenase	1999467	1104
lmo1925	hisC	catalyzes the formation of L-histidinol phosphate from imidazole-acetol phosphate and glutamate in histidine biosynthesis	histidinol-phosphate aminotransferase	2000591	1083
lmo1927	aroB	catalyzes the formation of 3-dehydroquinate from 3-deoxy-arabino-heptulonate 7-phosphate; functions in aromatic amino acid biosynthesis	3-dehydroquinate synthase	2002044	1098
lmo1928	aroF	catalyzes the formation of chorismate from 5-O-(1-carboxyvinyl)-3-phosphoshikimate in aromatic amino acid biosynthesis	chorismate synthase	2003144	1167
lmo1929	ndk	catalyzes the formation of nucleoside triphosphate from ATP and nucleoside diphosphate	nucleoside diphosphate kinase	2004514	444
lmo1930			heptaprenyl diphosphate synthase subunit II	2004976	966
lmo1931	ubiE	Catalyzes the carbon methylation reaction in the biosynthesis of ubiquinone	ubiquinone/menaquinone biosynthesis methyltransferase	2005952	714
lmo1932			heptaprenyl diphosphate synthase subunit I	2006688	768
lmo1933	folE	involved in the first step of tetrahydrofolate biosynthesis; catalyzes the formation of formate and 2-amino-4-hydroxy-6-(erythro-1,2, 3-trihydroxypropyl)dihydropteridine triphosphate from GTP and water; forms a homopolymer	GTP cyclohydrolase I	2007514	570
lmo1934	hup		DNA-binding protein HU	2008318	276
lmo1935			protein-tyrosine/serine phosphatase	2009005	981
lmo1936	gpsA	catalyzes the NAD(P)H-dependent reduction of glycerol 3-phosphate to glycerone phosphate	NAD(P)H-dependent glycerol-3-phosphate dehydrogenase	2010088	1017
lmo1937	engA	EngA; essential Neisserial GTPase; synchronizes cellular events by interacting with multiple targets with tandem G-domains; overexpression in Escherichia coli suppresses rrmJ mutation; structural analysis of the Thermotoga maritima ortholog shows different nucleotide binding affinities in the two binding domains	GTP-binding protein EngA	2011127	1311
lmo1938	rpsA	in Escherichia coli this protein is involved in binding to the leader sequence of mRNAs and is itself bound to the 30S subunit; autoregulates expression via a C-terminal domain; in most gram negative organisms this protein is composed of 6 repeats of the S1 domain while in gram positive there are 4 repeats; the S1 nucleic acid-binding domain is found associated with other proteins	30S ribosomal protein S1	2012581	1146
lmo1939	cmk	Catalyzes the formation of (d)CDP from ATP and (d)CMP	cytidylate kinase	2014085	675
lmo1940			asparaginase	2014775	963
lmo1941			hypothetical protein	2015818	720
lmo1942	recS		ATP-dependent DNA helicase	2016857	1404
lmo1943			hypothetical protein	2018257	1008
lmo1944			ferredoxin	2019419	225
lmo1945			hypothetical protein	2019685	612
lmo1946			acyl-CoA hydrolase	2020737	519
lmo1947	resE		two-component sensor histidine kinas	2021271	1791
lmo1948	resD		two-component response regulator ResD	2023162	717
lmo1949			hypothetical protein	2024061	735
lmo1950			hypothetical protein	2024798	597
lmo1951	scpA	functions during chromosome segregation; may form a condensin-like structure with SMC and ScpB	segregation and condensation protein A	2025391	750
lmo1952	lysA		diaminopimelate decarboxylase	2026156	1311
lmo1953	pnp	catalyzes the formation of a purine and ribose phosphate from a purine nucleoside; in E. coli this enzyme functions in xanthosine degradation	purine nucleoside phosphorylase	2027647	819
lmo1954	drm	catalyzes the transfer of phosphate between the C1 and C5 carbons of pentose	phosphopentomutase	2028484	1185
lmo1955			integrase/recombinase	2029697	894
lmo1956	fur		Fur family transcriptional regulator	2030743	453
lmo1957	fhuG		ferrichrome ABC transporter permease	2031437	1023
lmo1958	fhuB		ferrichrome ABC transporter permease	2032459	1026
lmo1959			ferrichrome-binding protein	2033586	942
lmo1961			oxidoreductase	2035506	999
lmo1962			TetR family transcriptional regulator	2036520	621
lmo1963			hypothetical protein	2037140	816
lmo1965			hypothetical protein	2039440	558
lmo1967			toxic ion resistance protein	2040910	1200
lmo1968			creatinine amidohydrolase	2042156	744
lmo1969			2-keto-3-deoxygluconate-6-phosphate aldolase	2042912	609
lmo1970			phosphotriesterase	2043539	918
lmo1971	ulaA	membrane component; functions with enzymes IIB (sgaB; ulaB) and IIA (sgaA; ulaC) enzyme I and HPr for anaerobic utilization and uptake of L-ascorbate; sgaTBA are regulated by yifQ as well as Crp and Fnr	PTS ascorbate transporter subunit IIC	2044480	1269
lmo1972			PTS pentitol transporter subunit IIB	2045764	282
lmo1973			PTS sugar transporter subunit IIA	2046045	444
lmo1974			GntR family transcriptional regulator	2046506	750
lmo1975		involved in translesion DNA polymerization with beta clamp of polymerase III; belongs to Y family of polymerases; does not contain proofreading function	DNA polymerase IV	2047443	1071
lmo1976			oxidoreductase	2048622	792
lmo1977			hypothetical protein	2049418	921
lmo1978		catalyzes the formation of D-glucono-1,5-lactone 6-phosphate from D-glucose 6-phosphate	glucose-6-phosphate 1-dehydrogenase	2050638	1476
lmo1979			hypothetical protein	2052232	432
lmo1982			hypothetical protein	2053273	528
lmo1983	ilvD	catalyzes the dehydration of 2,3-dihydroxy-3-methylbutanoate to 3-methyl-2-oxobutanoate in valine and isoleucine biosynthesis	dihydroxy-acid dehydratase	2054492	1695
lmo1984	ilvB		acetolactate synthase	2056204	1722
lmo1985	ilvH	with IlvI catalyzes the formation of 2-acetolactate from pyruvate, the small subunit is required for full activity and valine sensitivity; E.coli produces 3 isoenzymes of acetolactate synthase which differ in specificity to substrates, valine sensitivity and affinity for cofactors; also known as acetolactate synthase 3 small subunit	acetolactate synthase small subunit	2057926	492
lmo1986	ilvC	catalyzes the formation of (R)-2,3-dihydroxy-3-methylbutanoate from (S)-2-hydroxy-2-methyl-3-oxobutanoate in valine and isoleucine biosynthesis	ketol-acid reductoisomerase	2058515	996
lmo1987	leuA	catalyzes the formation of 2-isopropylmalate from acetyl-CoA and 2-oxoisovalerate in leucine biosynthesis	2-isopropylmalate synthase	2059668	1539
lmo1988	leuB	catalyzes the oxidation of 3-isopropylmalate to 3-carboxy-4-methyl-2-oxopentanoate in leucine biosynthesis	3-isopropylmalate dehydrogenase	2061208	1053
lmo1989	leuC	dehydratase component, catalyzes the isomerization between 2-isopropylmalate and 3-isopropylmalate	isopropylmalate isomerase large subunit	2062262	1389
lmo1991	ilvA	catalyzes the formation of 2-oxobutanoate from L-threonine; biosynthetic	threonine dehydratase	2064237	1269
lmo1992			alpha-acetolactate decarboxylase	2065697	720
lmo1993	pdp	Catalyzes the reversible phosphorolysis of pyrimidines in the nucleotide synthesis salvage pathway	pyrimidine-nucleoside phosphorylase	2066454	1302
lmo1994			LacI family transcriptional regulator	2067886	1011
lmo1995	dra	catalyzes the formation of D-glyceraldehyde 3-phosphate and acetaldehyde from 2-deoxy-D-ribose-5-phosphate	deoxyribose-phosphate aldolase	2068976	672
lmo1996			DeoR family transcriptional regulator	2069709	948
lmo1997			PTS mannose transporter subunit IIA	2070753	417
lmo1998			opine catabolism protein	2071186	996
lmo1999			hypothetical protein	2072204	1065
lmo2000			PTS mannose transporter subunit IID	2073281	822
lmo2002			PTS mannose transporter subunit IIB	2074924	468
lmo2003			GntR family transcriptional regulator	2075411	702
lmo2004			GntR family transcriptional regulator	2076114	732
lmo2005			oxidoreductase	2077018	996
lmo2006	alsS	catalyzes the formation of 2-acetolactate from pyruvate in stationary phase	acetolactate synthase	2078131	1698
lmo2007			hypothetical protein	2080026	1458
lmo2008			ABC transporter permease	2081504	972
lmo2009			sugar ABC transporter permease	2082494	930
lmo2010			two-component response regulator	2083536	1485
lmo2011			two-component sensor histidine kinase	2085020	1740
lmo2012			hypothetical protein	2086816	612
lmo2013			hypothetical protein	2087488	1305
lmo2014			sugar hydrolase	2088796	2658
lmo2015			alpha-mannosidase	2091697	3111
lmo2016	cspB		cold-shock protein	2094876	201
lmo2017			hypothetical protein	2095365	696
lmo2019	ileS	IleRS; catalyzes the formation of isoleucyl-tRNA(Ile) from isoleucine and tRNA(Ile)	isoleucyl-tRNA synthetase	2097175	2766
lmo2020	divIVA		chemotaxis protein CheY	2100223	528
lmo2028			hypothetical protein	2110008	777
lmo2029			hypothetical protein	2110908	291
lmo2030			hypothetical protein	2111221	459
lmo2031			hypothetical protein	2111683	690
lmo2032	ftsZ		cell division protein FtsZ	2112491	1176
lmo2033	ftsA		cell division protein FtsA	2113733	1281
lmo2034	divIB		cell division protein FtsQ	2115380	813
lmo2035	murG	UDP-N-acetylglucosamine--N-acetylmuramyl- (pentapeptide) pyrophosphoryl-undecaprenol N-acetylglucosamine transferase; involved in cell wall formation; inner membrane-associated; last step of peptidoglycan synthesis	UDP-diphospho-muramoylpentapeptide beta-N-acetylglucosaminyltransferase	2116215	1092
lmo2036	murD	UDP-N-acetylmuramoylalanine--D-glutamate ligase; involved in peptidoglycan biosynthesis; cytoplasmic; catalyzes the addition of glutamate to the nucleotide precursor UDP-N-acetylmuramoyl-L-alanine during cell wall formation	UDP-N-acetylmuramoyl-L-alanyl-D-glutamate synthetase	2117303	1368
lmo2037	mraY	First step of the lipid cycle reactions in the biosynthesis of the cell wall peptidoglycan	phospho-N-acetylmuramoyl-pentapeptide- transferase	2118811	975
lmo2038	murE	involved in cell wall formation; peptidoglycan synthesis; cytoplasmic enzyme; catalyzes the addition of meso-diaminopimelic acid to the nucleotide precursor UDP-N-aceylmuramoyl-l-alanyl-d-glutamate	UDP-N-acetylmuramoylalanyl-D-glutamate--2, 6-diaminopimelate ligase	2119832	1476
lmo2039	pbpB		penicillin-binding protein 2B	2121482	2256
lmo2040	ftsL		cell division protein FtsL	2123734	363
lmo2041	mraW		S-adenosyl-methyltransferase MraW	2124113	939
lmo2042			cell division protein MraZ	2125064	432
lmo2043			MFS transporter	2125698	1248
lmo2044			peptide ABC transporter substrate-binding protein	2127061	1815
lmo2046		ketopantoate reductase; catalyzes the NADPH reduction of ketopantoate to pantoate; functions in pantothenate (vitamin B5) biosynthesis	2-dehydropantoate 2-reductase	2129184	894
lmo2047	rpmF	some L32 proteins have zinc finger motifs consisting of CXXC while others do not	50S ribosomal protein L32	2130227	174
lmo2048			hypothetical protein	2130491	537
lmo2049			hypothetical protein	2131157	1173
lmo2050			excinuclease ABC subunit A	2132411	2241
lmo2051			hypothetical protein	2134694	1041
lmo2052	coaD	Catalyzes the conversion of ATP and pantetheine 4'-phosphate to diphosphate and 3'-dephospho-coA	phosphopantetheine adenylyltransferase	2135753	483
lmo2053			hypothetical protein	2136238	558
lmo2054			hypothetical protein	2136892	282
lmo2055			hypothetical protein	2137204	450
lmo2056			hypothetical protein	2137701	1056
lmo2057	ctaB	converts protoheme IX and farnesyl diphosphate to heme O	protoheme IX farnesyltransferase	2138903	906
lmo2058	ctaA		heme O oxygenase	2140045	918
lmo2059			potassium channel protein	2141070	744
lmo2060			hypothetical protein	2141819	642
lmo2061			hypothetical protein	2142479	618
lmo2062			copper transporter	2143108	1626
lmo2063			hypothetical protein	2144873	192
lmo2064	mscL	homopentamer; channel that opens in response to pressure or hypoosmotic shock	large-conductance mechanosensitive channel protein	2145126	387
lmo2065			hypothetical protein	2145651	393
lmo2066			hypothetical protein	2146088	210
lmo2067			bile acid hydrolase	2146448	978
lmo2068	groEL	60 kDa chaperone family; promotes refolding of misfolded polypeptides especially under stressful conditions; forms two stacked rings of heptamers to form a barrel-shaped 14mer; ends can be capped by GroES; misfolded proteins enter the barrel where they are refolded when GroES binds; many bacteria have multiple copies of the groEL gene which are active under different environmental conditions; the…	molecular chaperone GroEL	2147683	1629
lmo2069	groES	10 kDa chaperonin; Cpn10; GroES; forms homoheptameric ring; binds to one or both ends of the GroEL double barrel in the presence of adenine nucleotides capping it; folding of unfolded substrates initiates in a GroEL-substrate bound and capped by GroES; release of the folded substrate is dependent on ATP binding and hydrolysis in the trans ring	co-chaperonin GroES	2149347	285
lmo2070			hypothetical protein	2149867	687
lmo2071			hypothetical protein	2150555	204
lmo2072		modulates transcription in response to the NADH/NAD(+) redox state	redox-sensing transcriptional repressor Rex	2150785	648
lmo2073			ABC transporter ATP-binding protein	2151743	1953
lmo2074			hypothetical protein	2153719	960
lmo2075			DNA-binding/iron metalloprotein/AP endonuclease	2155222	1023
lmo2076			alanine acetyltransferase	2156241	456
lmo2077			glycoprotease	2156693	693
lmo2078			hypothetical protein	2157382	462
lmo2079			hypothetical protein	2157948	1146
lmo2080			hypothetical protein	2159223	381
lmo2082		may be involved in chromosome condensation; overexpression in Escherichia coli protects against decondensation by camphor; overexpressing the protein results in an increase in supercoiling	camphor resistance protein CrcB	2160042	390
lmo2083			hypothetical protein	2160537	627
lmo2084			hypothetical protein	2161160	894
lmo2085			peptidoglycan binding protein	2162322	1689
lmo2086			hypothetical protein	2164105	1272
lmo2087			hypothetical protein	2166011	1332
lmo2088			transcriptional regulator	2167352	591
lmo2089			lipase	2168053	1044
lmo2090	argG	catalyzes the formation of 2-N(omega)-(L-arginino)succinate from L-citrulline and L-aspartate in arginine biosynthesis, AMP-forming	argininosuccinate synthase	2169311	1215
lmo2091	argH	catalyzes the formation of arginine from (N-L-arginino)succinate	argininosuccinate lyase	2170529	1371
lmo2092	betL		glycine betaine transporter BetL	2172067	1524
lmo2093			hypothetical protein	2173634	198
lmo2094			L-fuculose-phosphate aldolase	2173835	651
lmo2095			phosphofructokinase	2174487	933
lmo2096			PTS galacticol transporter subunit IIC	2175437	1350
lmo2097			PTS galacticol transporter subunit IIB	2176814	276
lmo2098			PTS galacticol transporter subunit IIA	2177095	468
lmo2099			transcriptional antiterminator	2177570	2007
lmo2100			GntR family transcriptional regulator	2179757	1446
lmo2101		with PdxT forms pyridoxal 5'-phosphate from glutamine, either ribose 5-phosphate or ribulose 5-phosphate, and either glyceraldehyde 3-phosphate or dihydroxyacetone phosphate	pyridoxal biosynthesis lyase PdxS	2181328	888
lmo2103	eutD	in Salmonella this enzyme is required for ethanolamine catabolism; has higher affinity for CoA than Pta	phosphotransacetylase	2182822	978
lmo2104			hypothetical protein	2184119	228
lmo2105			ferrous iron transport protein B	2184343	1995
lmo2104a			hypothetical protein	2186344	183
lmo2106			hypothetical protein	2186556	855
lmo2107			DeoR family transcriptional regulator	2187662	762
lmo2108			N-acetylglucosamine-6-phosphate deacetylase	2188429	1134
lmo2109			hydrolase	2189604	798
lmo2110			mannnose-6 phospate isomerase	2190488	957
lmo2111			nitroreductase	2191524	732
lmo2112			hypothetical protein	2192378	231
lmo2113			heme peroxidase	2192692	756
lmo2115			ABC transporter permease	2194398	1941
lmo2117			hypothetical protein	2197266	462
lmo2118	glmM	catalyzes the conversion of glucosamine-6-phosphate to glucosamine-1-phosphate	phosphoglucosamine mutase	2197762	1353
lmo2119			hypothetical protein	2199364	1359
lmo2120			hypothetical protein	2200722	822
lmo2121			maltose phosphorylase	2201718	2262
lmo2122			maltodextrose utilization protein MalA	2203995	834
lmo2123			sugar ABC transporter permease	2204856	852
lmo2124			sugar ABC transporter permease	2205708	1308
lmo2125			sugar ABC transporter substrate-binding protein	2207102	1260
lmo2126			maltogenic amylase	2208575	1776
lmo2127			hypothetical protein	2210608	636
lmo2128			LacI family transcriptional regulator	2211279	966
lmo2129			hypothetical protein	2212383	237
lmo2130			hypothetical protein	2213217	1824
lmo2131			hypothetical protein	2216053	690
lmo2133			fructose-1,6-biphosphate aldolase type II	2217962	900
lmo2134			fructose-1,6-biphosphate aldolase type II	2218878	855
lmo2135			PTS fructose transporter subunit IIC	2219750	1095
lmo2136			PTS fructose transporter subunit IIB	2220861	312
lmo2137			PTS fructose transporter subunit IIA	2221185	474
lmo2138			transcriptional regulator	2221670	1458
lmo2140			ABC transporter permease	2224218	1236
lmo2141			hypothetical protein	2225470	474
lmo2142			hypothetical protein	2226532	666
lmo2143			hypothetical protein	2227411	1743
lmo2145			hypothetical protein	2230041	1017
lmo2146			LysR family transcriptional regulator	2231126	855
lmo2147			hypothetical protein	2232086	1008
lmo2148			hypothetical protein	2233149	642
lmo2149			hypothetical protein	2233840	318
lmo2150			hypothetical protein	2234356	177
lmo2151			hypothetical protein	2234574	300
lmo2152			thioredoxin	2234981	327
lmo2153		An electron-transfer protein; flavodoxin binds one FMN molecule, which serves as a redox-active prosthetic group	flavodoxin	2235304	438
lmo2154	nrdF	B2 or R2 protein; type 1b enzyme; catalyzes the rate-limiting step in dNTP synthesis; converts nucleotides to deoxynucleotides; forms a homodimer and then a multimeric complex with NrdE	ribonucleotide-diphosphate reductase subunit beta	2235738	1050
lmo2155		Catalyzes the rate-limiting step in dNTP synthesis	ribonucleotide-diphosphate reductase subunit alpha	2236843	2292
lmo2156			hypothetical protein	2239671	342
lmo2157	sepA		hypothetical protein	2240067	1902
lmo2158			hypothetical protein	2242096	186
lmo2159			oxidoreductase	2242375	1050
lmo2160			hypothetical protein	2243447	969
lmo2161			hypothetical protein	2244418	723
lmo2162			hypothetical protein	2245142	741
lmo2163			oxidoreductase	2245898	1077
lmo2164			AraC family transcriptional regulator	2247049	879
lmo2165			Crp/Fnr family transcriptional regulator	2247997	696
lmo2166			hypothetical protein	2248945	672
lmo2167			hypothetical protein	2249682	618
lmo2168			glyoxalase	2250430	390
lmo2169			hypothetical protein	2250845	159
lmo2170			hypothetical protein	2251049	930
lmo2171			MFS transporter	2252000	1224
lmo2172			propionate CoA-transferase	2253220	1584
lmo2173			sigma-54-dependent transcriptional regulator	2255033	1368
lmo2174			hypothetical protein	2256506	1074
lmo2175	fabG	Catalyzes the first of the two reduction steps in the elongation cycle of fatty acid synthesis	3-ketoacyl-ACP reductase	2257753	762
lmo2176			TetR family transcriptional regulator	2258696	564
lmo2177			hypothetical protein	2259365	348
lmo2178			peptidoglycan binding protein	2259752	4839
lmo2179			peptidoglycan binding protein	2264771	3459
lmo2180			hypothetical protein	2268423	477
lmo2181			hypothetical protein	2268960	741
lmo2183			ferrichrome ABC transporter permease	2270464	990
lmo2185			hypothetical protein	2272402	1710
lmo2186			hypothetical protein	2274126	624
lmo2187			hypothetical protein	2274960	261
lmo2188			oligoendopeptidase	2275519	1806
lmo2189			competence protein CoiA	2277397	1116
lmo2190	mecA	enables recognition and targeting of proteins for proteolysis, involved in negative regulation of competence	adaptor protein	2278638	654
lmo2191	spxA		ArsC family transcriptional regulator	2279523	396
lmo2192			peptide ABC transporter ATP-binding protein	2280237	969
lmo2193			peptide ABC transporter ATP-binding protein	2281202	1077
lmo2194			peptide ABC transporter permease	2282296	1035
lmo2195			peptide ABC transporter permease	2283330	930
lmo2196		peptide ABC transporter substrate-binding protein	hypothetical protein	2284538	1677
lmo2197			hypothetical protein	2286838	345
lmo2198	trpS	catalyzes a two-step reaction, first charging a tryptophan molecule by linking its carboxyl group to the alpha-phosphate of ATP, followed by transfer of the aminoacyl-adenylate to its tRNA	tryptophanyl-tRNA synthetase	2287517	996
lmo2200			MarR family transcriptional regulator	2288970	453
lmo2201			3-oxoacyl-ACP synthase	2289544	1242
lmo2202		FabH; beta-ketoacyl-acyl carrier protein synthase III; catalyzes the condensation of acetyl-CoA with malonyl-ACP to initiate cycles of fatty acid elongation; differs from 3-oxoacyl-(acyl carrier protein) synthase I and II in that it utilizes CoA thioesters as primers rather than acyl-ACPs	3-oxoacyl-ACP synthase	2290988	939
lmo2203			N-acetylmuramoyl-L-alanine amidase	2292046	1128
lmo2204			hypothetical protein	2293496	189
lmo2205			phosphoglyceromutase	2293774	690
lmo2206	clpB		Clp protease subunit B	2294554	2601
lmo2207			hypothetical protein	2297303	678
lmo2208			hypothetical protein	2298092	771
lmo2209			hypothetical protein	2298926	786
lmo2210			hypothetical protein	2299832	345
lmo2211	hemH	protoheme ferro-lyase; catalyzes the insertion of a ferrous ion into protoporphyrin IX to form protoheme; involved in protoheme biosynthesis; in some organisms this protein is membrane-associated while in others it is cytosolic	ferrochelatase	2300333	930
lmo2212	hemE	catalyzes the formation of coproporphyrinogen from uroporphyrinogen III	uroporphyrinogen decarboxylase	2301259	1062
lmo2213			hypothetical protein	2302517	504
lmo2214			ABC transporter permease	2303059	1224
lmo2216			histidine triad (HIT) protein	2305179	423
lmo2217			hypothetical protein	2305631	363
lmo2218			hypothetical protein	2306176	540
lmo2219			foldase	2306832	882
lmo2220		catalyzes the exonucleic cleavage of mRNA yielding nucleioside 5'-phosphates	3'-5' exoribonuclease	2307754	942
lmo2221			hypothetical protein	2308740	2724
lmo2222			hypothetical protein	2311460	1236
lmo2223			hypothetical protein	2312838	354
lmo2224			hypothetical protein	2313273	1134
lmo2225	fumC	class II family (does not require metal); tetrameric enzyme; fumarase C; reversibly converts (S)-malate to fumarate and water; functions in the TCA cycle	fumarate hydratase	2314510	1368
lmo2226			hypothetical protein	2315947	795
lmo2227			ABC transporter ATP-binding protein	2316738	906
lmo2228			hypothetical protein	2317643	198
lmo2229			penicillin-binding protein	2317949	2145
lmo2230			arsenate reductase	2320415	426
lmo2231			hypothetical protein	2320905	870
lmo2232			hypothetical protein	2322030	1305
lmo2233			LysR family transcriptional regulator	2323374	879
lmo2234			hypothetical protein	2324553	855
lmo2235			NADH oxidase	2325476	1926
lmo2236		catalyzes the conversion of shikimate to 3-dehydroshikimate	shikimate 5-dehydrogenase	2327460	870
lmo2237			MFS transporter permease	2328362	1209
lmo2238			MFS transporter	2329730	1191
lmo2240			ABC transporter ATP-binding protein	2332019	879
lmo2242			O6-methylguanine-DNA methyltransferase	2333374	483
lmo2243			AraC family transcriptional regulator	2334002	567
lmo2244			ribosomal large subunit pseudouridine synthase	2334585	870
lmo2245			hypothetical protein	2335467	393
lmo2246			hypothetical protein	2335861	657
lmo2247			oxidoreductase	2336514	885
lmo2248			hypothetical protein	2337785	621
lmo2249			low-affinity inorganic phosphate transporter	2338419	999
lmo2250	arpJ		amino acid ABC transporter permease	2339610	1461
lmo2252		catalyzes the formation of oxalozcetate and L-glutamate from L-aspartate and 2-oxoglutarate	aspartate aminotransferase	2341864	1149
lmo2253			phosphoglucomutase	2343055	630
lmo2254			hypothetical protein	2343857	1293
lmo2255			hypothetical protein	2345259	267
lmo2256			hypothetical protein	2345566	522
lmo2257			hypothetical protein	2346251	345
lmo2258			hypothetical protein	2346592	192
lmo2260			hypothetical protein	2347275	876
lmo2261			hypothetical protein	2348230	309
lmo2262			hypothetical protein	2348603	753
lmo2263			hypothetical protein	2349474	846
lmo2264			hypothetical protein	2350397	903
lmo2265			hypothetical protein	2351383	363
lmo2266			hypothetical protein	2351766	849
lmo2267			ATP-dependent deoxyribonuclease subunit A	2352615	3708
lmo2268	addB		ATP-dependent deoxyribonuclease subunit B	2356324	3474
lmo2269			hypothetical protein	2359947	357
lmo2334			transcriptional regulator	2402887	348
lmo2335	fruA		PTS fructose transporter subunit IIABC	2403340	1899
lmo2336	fruB		fructose-1-phosphate kinase	2405240	924
lmo2337			DeoR family transcriptional regulator	2406160	753
lmo2338	pepC		aminopeptidase	2407127	1326
lmo2339			hypothetical protein	2408449	444
lmo2340			hypothetical protein	2408966	912
lmo2341			sugar kinase	2409874	1119
lmo2342			16S pseudouridylate synthase	2411125	702
lmo2343			nitrilotriacetate monooxygenase	2411899	1323
lmo2345			hypothetical protein	2413477	996
lmo2346			amino acid ABC transporter ATP-binding protein	2414469	780
lmo2347			amino acid ABC transporter permease	2415245	708
lmo2348			amino acid ABC transporter permease	2415966	717
lmo2349			amino acid ABC transporter substrate-binding protein	2416704	810
lmo2350			hypothetical protein	2417530	537
lmo2351			FMN reductase	2418082	546
lmo2352			LysR family transcriptional regulator	2418870	900
lmo2353			Na+/H+ antiporter	2419796	1953
lmo2354			hypothetical protein	2421877	1599
lmo2355			multidrug resistance protein	2423479	1242
lmo2356			hypothetical protein	2424921	612
lmo2357			hypothetical protein	2425722	531
lmo2358			N-acetylglucosamine-6-phosphate isomerase	2426269	732
lmo2359			hypothetical protein	2427044	846
lmo2360			transmembrane protein	2428009	2784
lmo2361			hypothetical protein	2430825	471
lmo2362			amino acid antiporter	2431687	1524
lmo2363			glutamate decarboxylase	2433223	1395
lmo2366			DeoR family transcriptional regulator	2443367	759
lmo2367	pgi	functions in sugar metabolism in glycolysis and the Embden-Meyerhof pathways (EMP) and in gluconeogenesis; catalyzes reversible isomerization of glucose-6-phosphate to fructose-6-phosphate; member of PGI family	glucose-6-phosphate isomerase	2444230	1353
lmo2368			hypothetical protein	2445684	408
lmo2369		induced by heat shock, salt stress, oxidative stress, glucose limitation and oxygen limitation	general stress protein 13	2446239	354
lmo2370			aminotransferase	2446746	1167
lmo2371			ABC transporter permease	2448051	1104
lmo2372			ABC transporter ATP-binding protein	2449154	681
lmo2373			PTS beta-glucoside transporter subunit IIB	2449877	315
lmo2374		catalyzes the formation of 4-phospho-L-aspartate from L-aspartate and ATP; lysine and threonine sensitive	aspartate kinase	2450436	1362
lmo2375			hypothetical protein	2451839	396
lmo2376			peptidyl-prolyl cis-trans isomerase	2452321	585
lmo2378		subunit A of antiporter complex involved in resistance to high concentrations of Na+, K+, Li+ and/or alkali	monovalent cation/H+ antiporter subunit A	2454694	2409
lmo2381		subunit D of antiporter complex involved in resistance to high concentrations of Na+, K+, Li+ and/or alkali; contains an oxidoreductase domain; catalyzes the transfer of electrons from NADH to ubiquinone	monovalent cation/H+ antiporter subunit D	2457851	1485
lmo2382		subunit E of antiporter complex involved in resistance to high concentrations of Na+, K+, Li+ and/or alkali	monovalent cation/H+ antiporter subunit E	2459342	480
lmo2384		subunit G of antiporter complex involved in resistance to high concentrations of Na+, K+, Li+ and/or alkali	monovalent cation/H+ antiporter subunit G	2460089	594
lmo2385			hypothetical protein	2460719	372
lmo2386			hypothetical protein	2461218	474
lmo2387			hypothetical protein	2461802	1227
lmo2388			hypothetical protein	2463065	819
lmo2389			NADH dehydrogenase	2463968	1212
lmo2390			hypothetical thioredoxine reductase	2465629	996
lmo2391			hypothetical protein	2466712	630
lmo2392			hypothetical protein	2467387	234
lmo2393			hypothetical protein	2467642	327
lmo2394			hypothetical protein	2468209	183
lmo2397			NifU protein	2472088	237
lmo2398	ltrC		hypothetical protein	2472437	501
lmo2399			hypothetical protein	2472962	1311
lmo2400			acetyltransferase	2474308	444
lmo2401			hypothetical protein	2474800	768
lmo2402			hypothetical protein	2475587	276
lmo2403			hypothetical protein	2475859	1392
lmo2404			hypothetical protein	2477384	840
lmo2405			hypothetical protein	2478224	366
lmo2406			hypothetical protein	2478622	843
lmo2411			hypothetical protein	2481731	1395
lmo2412			hypothetical protein	2483148	444
lmo2413			aminotransferase	2483588	1227
lmo2414			aminotransferase	2484815	1302
lmo2415			ABC transporter ATP-binding protein	2486135	786
lmo2416			hypothetical protein	2487260	1077
lmo2417			ABC transporter substrate-binding protein	2488378	831
lmo2418			ABC transporter permease	2489273	675
lmo2419			ABC transporter ATP-binding protein	2489944	1023
lmo2420			hypothetical protein	2491284	189
lmo2421			two-component sensor histidine kinase	2491551	1143
lmo2423			hypothetical protein	2493453	876
lmo2424			thioredoxin	2494521	285
lmo2425		part of multienzyme complex composed of H, L, P, and T proteins which catalyzes oxidation of glycine to yield carbon dioxide, ammonia, 5,10-CH2-H4folate and a reduced pyridine nucleotide; protein H is involved in transfer of methylamine group from the P to T protein; covalently bound to a lipoyl cofactor	glycine cleavage system protein H	2494890	378
lmo2426			hypothetical protein	2495308	354
lmo2427			cell division protein FtsW	2495817	1176
lmo2428			cell division protein FtsW	2497068	1170
lmo2429			ferrichrome ABC transporter ATP-binding protein	2498380	792
lmo2430			ferrichrome ABC transporter permease	2499168	1011
lmo2431			ferrichrome ABC transporter substrate-binding protein	2500178	972
lmo2432			hypothetical protein	2501305	165
lmo2433			acetylesterase	2501602	759
lmo2434			glutamate decarboxylase	2502400	1404
lmo2435			hypothetical protein	2503930	306
lmo2436			transcription antiterminator	2504299	858
lmo2437			hypothetical protein	2505424	411
lmo2438			hypothetical protein	2505857	513
lmo2439			hypothetical protein	2506493	342
lmo2440			hypothetical protein	2506866	384
lmo2441			transcriptional regulator	2507305	897
lmo2444			glycosidase	2510360	3933
lmo2445			internalin	2514307	903
lmo2446			glycosidase	2515311	3276
lmo2448	smpB	SsrA-binding protein; binds to ssrA RNA (tmRNA) and is required for its successful binding to ribosomes; also appears to function in the trans-translation step by promoting accommodation of tmRNA into the ribosomal A site; SmpB protects the tmRNA from RNase R degradation in Caulobacter crescentus; both the tmRNA and SmpB are regulated in cell cycle-dependent manner; functions in release of stalle…	SsrA-binding protein	2519934	465
lmo2449			exoribonuclease RNase-R	2520414	2382
lmo2450			carboxylesterase	2522829	747
lmo2451	secG		preprotein translocase subunit SecG	2523834	234
lmo2452			carboxylesterase	2524167	744
lmo2453			epoxide hydrolase	2525093	720
lmo2454			hypothetical protein	2525945	174
[truncated: 344 more rows]
