# Supplementary material for: Core Genome Multilocus Sequence Typing for Identification of Globally Distributed Clonal Groups and Differentiation of Outbreak Strains of Listeria monocytogenes
Source: Appl Environ Microbiol. 2016 Sep 30;82(20):6258–72. doi: 10.1128/AEM.01532-16 (PMC5068157; doi:10.1128/AEM.01532-16)
Supplement: Supplemental material [file AEM.01532-16_zam999117471sd6.xls]

## Sheet: L_monocytogenes_Accessory_517_t
Table S5. Accessory gene set of LmLII-cgMLST
Gene ID	Gene name	Note on protein function	Protein name	Position in the reference genome	Length of coding sequence
lmo0010			mevalonate kinase	12917	969
lmo0011			mevalonate diphosphate decarboxylase	13842	972
lmo0015	qoxC		AA3-600 quinol oxidase subunit III	19310	612
lmo0023			PTS fructose transporter subunit IIC	25861	804
lmo0028			microcin C7 self-immunity protein MccF	31087	876
lmo0038		agmatine deiminase 1; catalyzes the formation of carbamoylputrescine from agmatine in the arginine decarboxylase pathway of putrescine biosynthesis	agmatine deiminase	43174	1092
lmo0049			hypothetical protein	52372	162
lmo0058			hypothetical protein	64143	516
lmo0061			hypothetical protein	66159	4497
lmo0062			hypothetical protein	70675	396
lmo0063			hypothetical protein	71063	300
lmo0064			hypothetical protein	71359	702
lmo0065			hypothetical protein	72061	333
lmo0066			toxin	72407	1815
lmo0067			dinitrogenase reductase ADP-ribosylation protein	74238	990
lmo0068			hypothetical protein	75341	324
lmo0069			hypothetical protein	75831	294
lmo0070			hypothetical protein	76261	723
lmo0071			hypothetical protein	77148	258
lmo0072			hypothetical protein	77862	204
lmo0073			hypothetical protein	78089	285
lmo0074			hypothetical protein	78361	450
lmo0079			hypothetical protein	82958	1479
lmo0080			hypothetical protein	84450	399
lmo0081			hypothetical protein	85024	603
lmo0082			hypothetical protein	85901	327
lmo0083			MerR family transcriptional regulator	86322	369
lmo0093			ATP synthase subunit epsilon	102154	324
lmo0108			ABC transporter ATP-binding protein	115086	1743
lmo0112			Fnr/Crp family transcriptional regulator	119739	696
lmo0117	lmaB		antigen B	122797	390
lmo0118	lmaA		antigen A	123199	513
lmo0119			hypothetical protein	123759	303
lmo0120			hypothetical protein	124103	405
lmo0121			phage tail protein	124494	1869
lmo0122			hypothetical protein	126359	819
lmo0123			hypothetical protein	127187	1137
lmo0124			hypothetical protein	128313	300
lmo0125			hypothetical protein	128627	576
lmo0126			hypothetical protein	129217	480
lmo0127			hypothetical protein	129693	537
lmo0128			hypothetical protein	130248	423
lmo0129			N-acetylmuramoyl-L-alanine amidase	130651	729
lmo0130			5'-nucleotidase	131418	2355
lmo0138			hypothetical protein	141051	285
lmo0139			hypothetical protein	141336	369
lmo0140			hypothetical protein	141617	1389
lmo0141			hypothetical protein	143015	243
lmo0142			hypothetical protein	143365	357
lmo0142a			hypothetical protein	143985	288
lmo0143			hypothetical protein	144096	177
lmo0144			hypothetical protein	144396	444
lmo0146			hypothetical protein	145353	207
lmo0147			hypothetical protein	145868	438
lmo0148			hypothetical protein	146305	351
lmo0149			hypothetical protein	146763	618
lmo0150			hypothetical protein	147398	366
lmo0151			hypothetical protein	147883	408
lmo0154			zinc ABC transporter ATP-binding protein	151185	705
lmo0159			peptidoglycan binding protein	157088	2382
lmo0166			GIY-YIG nuclease	165491	273
lmo0187			hypothetical protein	192017	576
lmo0200	prfA		listeriolysin positive regulatory protein	203639	714
lmo0204	actA		actin-assembly inducing protein precursor	209469	1920
lmo0225	folA		dihydroneopterin aldolase	233490	375
lmo0236	ispF	catalyzes the conversion of 4-diphosphocytidyl-2-C-methyl-D-erythritol 2-phosphate into 2-C-methyl-D-erythritol 2,4-cyclodiphosphate	2-C-methyl-D-erythritol 2,4-cyclodiphosphate synthase	256490	474
lmo0237	gltX	Charges one glutamine molecule and pairs it to its corresponding RNA trinucleotide during protein translation	glutamyl-tRNA synthetase	256982	1476
lmo0252			penicilinase repressor	267529	387
lmo0253			penicillinase antirepressor	267908	1041
lmo0254			hypothetical protein	269066	663
lmo0255			hypothetical protein	269753	504
lmo0262	inlG		internalin G	282754	1473
lmo0265		dapE-encoded N-succinyl-L,L-diaminopimelic acid desuccinylase (DapE), catalyzes the hydrolysis of N-succinyl-L,Ldiaminopimelate L,L-SDAP to L,L-diaminopimelate and succinate. It is a metalloprotease containing dinuclear active sites.	succinyl-diaminopimelate desuccinylase	287852	1140
lmo0270			hypothetical protein	293211	630
lmo0279		Catalyzes the reduction of nucleoside 5'-triphosphates to 2'-deoxynucleoside 5'-triphosphates	anaerobic ribonucleoside triphosphate reductase	302007	2133
lmo0280			anaerobic ribonucleotide reductase activator protein	304132	552
lmo0294			LysR family transcriptional regulator	319559	864
lmo0295			FMN-containing NADPH-linked nitro/flavin reductase	320541	738
lmo0301			PTS beta-glucoside transporter subunit IIA	327112	342
lmo0302			hypothetical protein	327620	285
lmo0303			putaive secreted, lysin rich protein	327940	555
lmo0304			hypothetical protein	328700	1266
lmo0305			L-allo-threonine aldolase	329922	1077
lmo0306			hypothetical protein	331062	384
lmo0307			hypothetical protein	331542	1146
lmo0309			hypothetical protein	333533	1662
lmo0310			hypothetical protein	335349	1077
lmo0311			hypothetical protein	336540	621
lmo0312			hypothetical protein	337160	1203
lmo0313			hypothetical protein	338340	747
lmo0315			thiamin biosynthesis protein	340277	675
lmo0320			peptidoglycan-bound surface protein	344849	1200
lmo0323			hypothetical protein	347657	771
lmo0327			cell surface protein	351458	4047
lmo0328			hypothetical protein	355642	681
lmo0331			internalin	357774	1902
lmo0332			hypothetical protein	360171	336
lmo0335			hypothetical protein	367247	285
lmo0336			hypothetical protein	367532	369
lmo0338			hypothetical protein	369376	381
lmo0339			hypothetical protein	370031	372
lmo0340			hypothetical protein	370415	219
lmo0360a			hypothetical protein	388450	228
lmo0363			peptidase E	389812	618
lmo0364			transcriptional regulator	390528	945
lmo0373			PTS beta-glucoside transporter subunit IIC	399644	1335
lmo0379			hypothetical protein	403742	456
lmo0404			hypothetical protein	426596	399
lmo0409			internalin	429629	2466
lmo0411		catalyzes the formation of phosphoenolpyruvate from pyruvate	phosphoenolpyruvate synthase	433152	1593
lmo0412			hypothetical protein	434944	873
lmo0435			peptidoglycan binding protein	459680	6042
lmo0436			hypothetical protein	465933	486
lmo0444			hypothetical protein	473935	2781
lmo0445			transcripitonal regulator	476959	1488
lmo0446			penicillin acylase	478720	990
lmo0447			glutamate decarboxylase	479764	1389
lmo0448			amino acid antiporter	481249	1452
lmo0448a			hypothetical protein	482712	156
lmo0457			hypothetical protein	492917	1101
lmo0459			transcriptional regulator	496380	1539
lmo0460			membrane associated lipoprotein	498170	2070
lmo0461			hypothetical protein	500305	474
lmo0462			hypothetical protein	500798	486
lmo0463			hypothetical protein	501311	306
lmo0464			transposase	501692	267
lmo0464a			hypothetical protein	502197	165
lmo0465			hypothetical protein	502423	237
lmo0466			hypothetical protein	502898	1731
lmo0467			hypothetical protein	504673	324
lmo0468			hypothetical protein	504971	306
lmo0469			hypothetical protein	505350	873
lmo0470			hypothetical protein	506367	630
lmo0471			hypothetical protein	507722	1011
lmo0473			hypothetical protein	510189	1023
lmo0474			hypothetical protein	511214	348
lmo0476			oxetanocin A resistance protein OxrB	512290	978
lmo0477			secreted protein	514003	378
lmo0478			secreted protein	514680	378
lmo0479			secreted protein	515390	360
lmo0492			LysR family transcriptional regulator	527579	909
lmo0493			acylase	528562	1761
lmo0514			internalin	547519	1818
lmo0520			transcriptional regulator	554623	1005
lmo0527			transmembrane protein	562788	1476
lmo0528		hypothetical secreted protein	hypothetical protein	564256	1497
lmo0537			allantoate amidohydrolase	575165	1272
lmo0538			N-acyl-L-amino acid amidohydrolase	576402	1182
lmo0564	hisA	catalyzes the formation of 5-(5-phospho-1-deoxyribulos-1-ylamino)methylideneamino-l- (5-phosphoribosyl)imidazole-4-carboxamide from 1-(5-phosphoribosyl)-5-[(5- phosphoribosylamino)methylideneamino] imidazole-4-carboxamide	1-(5-phosphoribosyl)-5-[(5- phosphoribosylamino)methylideneamino] imidazole-4-carboxamide isomerase	602207	723
lmo0571			methyltransferase	608183	297
lmo0582	iap	iap; p60; autolytic enzyme; can cleave bacterial peptidoglycan; secreted by SecA2 system	invasion associated secreted endopeptidase	618931	1449
lmo0599			hypothetical protein	640299	333
lmo0600			hypothetical protein	640624	591
lmo0614			hypothetical protein	654077	534
lmo0620			hypothetical protein	659082	393
lmo0627			pepdidoglycan bound protein	664241	4749
lmo0638			hypothetical protein	678493	630
lmo0652			hypothetical protein	694972	537
lmo0658			hypothetical protein	698784	636
lmo0664			acetyl transferase	703127	564
lmo0668			ABC transporter permease	705379	771
lmo0675			hypothetical protein	711120	315
lmo0686	motB		flagellar motor rotation MotB	720463	828
lmo0709			hypothetical protein	742275	282
lmo0715	fliH	binds to and inhibits the function of flagella specific ATPase FliI	flagellar assembly protein H	746529	693
lmo0720			hypothetical protein	750310	324
lmo0741			GntR family transcriptional regulator	771948	378
lmo0746			hypothetical protein	776397	300
lmo0749			hypothetical protein	777492	207
lmo0755			hypothetical protein	781102	822
lmo0756			ABC transporter ATP-binding protein	781895	906
lmo0780			hypothetical protein	804381	348
lmo0789			hypothetical protein	817913	849
lmo0792			hypothetical protein	820144	891
lmo0801			internalin	828167	1941
lmo0804			hypothetical protein	833116	471
lmo0805			hypothetical protein	833614	462
lmo0815			transcriptional regulator	842312	453
lmo0816			regulatory protein PaiA	842780	507
lmo0834			hypothetical protein	864823	714
lmo0835			peptidoglycan binding protein	865529	1005
lmo0842			peptidoglycan binding protein	875720	6135
lmo0848			amino acid ABC transporter ATP-binding protein	886874	729
lmo0849		catalyzes the hydrolysis of a monocarboxylic acid amid to form a monocarboxylate and ammonia	amidase	887651	1851
lmo0861			sugar ABC transporter permease	899453	834
lmo0880			wall associated protein precursor	919019	1389
lmo0881			hypothetical protein	920451	477
lmo0882			hypothetical protein	921061	483
lmo0893	rsbV		anti-anti-sigma factor (antagonist of RsbW)	929891	345
lmo0894	rsbW	binds to sigma-B preventing the formation of an RNA polymerase holoenzyme	serine-protein kinase RsbW	930219	474
lmo13a			hypothetical protein	936985	162
lmo0923			ABC transporter ATP-binding protein	960747	474
lmo0939			hypothetical protein	974228	747
lmo0940			hypothetical protein	975070	963
lmo0941			hypothetical protein	976064	975
lmo0949			hypothetical protein	983767	1047
lmo0987			CylB protein	1016933	855
lmo0996			methylated-DNA-protein-cysteine methyltransferase	1026375	480
lmo1015	gbuB		glycine/betaine ABC transporter permease	1045006	849
lmo1024			hypothetical protein	1052508	921
lmo1032			transketolase	1061290	825
lmo1038			hypothetical protein	1068593	582
lmo1043			molybdopterin-guanine dinucleotide biosynthesis MobB	1072663	486
lmo1045			molybdopterin converting factor subunit 1	1073551	249
lmo1060			transcriptional regulator	1086771	663
lmo1061			two-component sensor histidine kinase	1087408	1446
lmo1062			ABC transporters permease	1088940	1422
lmo1076			autolysin	1106040	1719
lmo1094			hypothetical protein	1129042	309
lmo1095			PTS cellbiose transporter subunit IIB	1129411	405
lmo1097			integrase	1131557	1203
lmo1097a			hypothetical protein	1132786	201
lmo1098			hypothetical protein	1133465	231
lmo1099			hypothetical protein	1133697	420
lmo1100	cadA		cadmium resistance protein	1134471	2124
lmo1101			lipoprotein signal peptidase	1136899	501
lmo1102			cadmium efflux system accessory protein	1137532	336
lmo1103			hypothetical protein	1137996	918
lmo1104			P60 protein	1138929	1011
lmo1105			hypothetical protein	1139939	2160
lmo1106			hypothetical protein	1142098	2451
lmo1107			hypothetical protein	1144532	396
lmo1108			hypothetical protein	1145210	501
lmo1109			hypothetical protein	1145722	222
lmo1110			hypothetical protein	1145940	291
lmo1111			hypothetical protein	1146227	1185
lmo1112			hypothetical protein	1147602	1401
lmo1113			hypothetical protein	1149010	375
lmo1114			hypothetical protein	1149405	315
lmo1115			fibrinogen-binding protein	1149886	2589
lmo1116			regulatory protein	1153009	774
lmo1117			hypothetical protein	1153847	357
lmo1118			hypothetical protein	1154863	1518
lmo1119			methylase	1156383	858
lmo1120			hypothetical protein	1157591	417
lmo1121			hypothetical protein	1158019	369
lmo1122			hypothetical protein	1158424	420
lmo1123			hypothetical protein	1158929	474
lmo1124			hypothetical protein	1159392	438
lmo1126			hypothetical protein	1160777	453
lmo1129			hypothetical protein	1162665	615
lmo1135			hypothetical protein	1168389	1152
lmo1136			internalin	1170001	1620
lmo1139			hypothetical protein	1172796	240
lmo1140			hypothetical protein	1173143	408
lmo1141			uroporphyrin-III C-methyltransferase	1173642	480
lmo1170			PduX protein	1197171	876
lmo1172			two-component response regulator	1200050	582
lmo1184			carbon dioxide concentrating mechanism protein	1211045	270
lmo1187			ethanolamine utilization protein EutQ	1212982	444
lmo1196		catalyzes the methylation of either C-15 or C-5 in cobalt-precorrin-6Y to form cobalt-precorrin-7W; decarboxylating	cobalt-precorrin-6Y C(15)-methyltransferase	1221486	570
lmo1197	cbiF		precorrin-3 methylase	1222061	750
lmo1201			uroporphyrinogen-III methyltransferase/uroporphyrinogen-III synthase	1225299	1482
lmo1203	cbiL	catalyzes the formation of precorrin-3A from precorrin-2	cobalt-precorrin-2 C(20)-methyltransferase	1227555	711
lmo1205		periplasmic cobalt binding component of the cobalt transport system	cobalamin biosynthesis protein CbiN	1228993	297
lmo1207			cobalt transporter ATP-binding protein CbiO	1229966	807
lmo1209			hypothetical protein	1232271	567
lmo1243			hypothetical protein	1269261	408
lmo1248			hypothetical protein	1272716	477
lmo1256			hypothetical protein	1281320	453
lmo1257			hypothetical protein	1281819	465
lmo1258			hypothetical protein	1282472	921
lmo1259	proA	Catalyzes the phosphorylation of L-glutamate during the proline biosynthesis pathway	gamma-glutamyl phosphate reductase	1283412	1248
lmo1260	proB	catalyzes the formation of glutamate 5-phosphate from glutamate in proline biosynthesis	gamma-glutamyl kinase	1284643	831
lmo1261			hypothetical protein	1285609	1140
lmo1289			internalin	1313653	1782
lmo1290			internalin	1315766	1797
lmo1296			hypothetical protein	1323793	1224
lmo1311			hypothetical protein	1337741	1206
lmo1323			hypothetical protein	1353096	285
lmo1325	infB	Protects formylmethionyl-tRNA from spontaneous hydrolysis and promotes its binding to the 30S ribosomal subunits during initiation of protein synthesis. Also involved in the hydrolysis of GTP during the formation of the 70S ribosomal complex	translation initiation factor IF-2	1353695	2340
lmo1328	truB	catalyzes isomerization of specific uridines in RNA to pseudouridine; responsible for residues in T loops of many tRNAs	tRNA pseudouridine synthase B	1356768	915
lmo1329	ribC		riboflavin kinase	1357752	945
lmo1334			hypothetical protein	1363271	357
lmo1343			competence protein ComGE	1369411	285
lmo1347	comGA		competence protein ComGA	1371453	1023
lmo1362		catalyzes the bidirectional exonucleolytic cleavage of DNA	exodeoxyribonuclease VII small subunit	1385703	228
lmo1390			ABC transporter permease	1416685	1053
lmo1393			peptidase	1420075	1287
lmo1403	mutS	This protein performs the mismatch recognition step during the DNA repair process	DNA mismatch repair protein MutS	1430236	2583
lmo1404	mutL	This protein is involved in the repair of mismatches in DNA. It is required for dam-dependent methyl-directed DNA mismatch repair. Promotes the formation of a stable complex between two or more DNA-binding proteins in an ATP-dependent manner without itself being part of a final effector complex	DNA mismatch repair protein	1432838	1806
lmo1412			modulates DNA topology	1441580	534
lmo1432			hypothetical protein	1463505	651
lmo1443			hypothetical protein	1476641	327
lmo1445	zurR		ZurR family transcriptional regulator	1478070	426
lmo1447	zurA		metal (zinc) transport protein(ABC transporter, ATP-binding protein)	1479329	774
lmo1453			hypothetical protein	1485707	705
lmo1459	glyQ	glycine--tRNA ligase alpha chain; GlyRS; class II aminoacyl tRNA synthetase; tetramer of alpha(2)beta(2); catalyzes a two-step reaction; first charging a glycine molecule by linking its carboxyl group to the alpha-phosphate of ATP; second by transfer of the aminoacyl-adenylate to its tRNA	glycyl-tRNA synthetase subunit alpha	1493145	891
lmo1464			diacylglycerol kinase	1497220	396
lmo1470		in Escherichia coli RsmE methylates the N3 position of the U1498 base in 16S rRNA; cells lacking this function can grow, but are outcompeted by wild-type; SAM-dependent m(3)U1498 methyltransferase	16S ribosomal RNA methyltransferase RsmE	1502251	768
lmo1488	nadD	transfers an adenyl group from ATP to NaMN to form nicotinic acid adenine dinucleotide (NaAD) which is then converted to the ubiquitous compound NAD by NAD synthetase; essential enzyme in bacteria	nicotinic acid mononucleotide adenylyltransferase	1520658	567
lmo1513			iron-sulfur cofactor synthesis protein	1545073	1149
lmo1514			recombination factor protein RarA	1546607	1278
lmo1519	aspS	catalyzes a two-step reaction, first charging an aspartate molecule by linking its carboxyl group to the alpha-phosphate of ATP, followed by transfer of the aminoacyl-adenylate to its tRNA; contains discriminating and non-discriminating subtypes	aspartyl-tRNA synthetase	1550853	1776
lmo1524	apt	catalyzes a salvage reaction resulting in the formation of AMP which is metabolically less costly than a de novo synthesis	adenine phosphoribosyltransferase	1558569	522
lmo1549	radC	Involved in DNA double-strand break repair and recombination. Promotes the annealing of complementary single-stranded DNA and by simulation of RAD51 recombinase	DNA repair protein RadC	1583241	675
lmo1573	accD	catalyzes the carboxylation of acetyl-CoA to malonyl-CoA; forms a tetramer of AccA2D2 subunits	acetyl-CoA carboxylase subunit beta	1612394	885
lmo1596a			hypothetical protein	1639997	201
lmo1597			hypothetical protein	1640224	780
lmo1607	pheT		phenylalanyl-tRNA synthetase subunit beta	1652809	618
lmo1610			hypothetical protein	1654690	219
lmo1627	trpA	catalyzes the formation of indole and glyceraldehyde 3-phosphate from indoleglycerol phosphate in tryptophan biosynthesis	tryptophan synthase subunit alpha	1670036	774
lmo1632	trpG	TrpG; with TrpE catalyzes the formation of anthranilate and glutamate from chorismate and glutamine; TrpG provides the glutamine amidotransferase activity	anthranilate synthase subunit beta	1674358	606
lmo1642			sigma factor regulator	1687419	804
lmo1645			ATP-dependent dsDNA exonuclease SbcC	1691971	3072
lmo1648			hypothetical protein	1696939	363
lmo1649			hypothetical protein	1697475	516
lmo1652			ABC transporter ATP-binding protein	1700522	1770
lmo1655			hypothetical protein	1704617	564
lmo1656			hypothetical protein	1705198	432
lmo1659			hypothetical protein	1708311	207
lmo1662			hypothetical protein	1712633	576
lmo1680			cystathionine gamma-synthase	1735940	1125
lmo1701			hypothetical protein	1765116	354
lmo1703			RNA methyltransferase	1765914	1380
lmo1714			hypothetical protein	1776256	573
lmo1715			hypothetical protein	1776909	669
lmo1716			transcriptional regulator	1777762	576
lmo1717			hypothetical protein	1778414	1068
lmo1724			ABC transporter ATP-binding protein	1786606	681
lmo1728			cellobiose phosphorylase	1789824	3261
lmo1747			ABC transporter ATP-binding protein	1817111	768
lmo1768	purF	Catalyzes first step of the de novo purine nucleotide biosynthetic pathway	amidophosphoribosyltransferase	1839681	1428
lmo1770	purL	catalyzes the formation of 2-(formamido)-N1-(5-phospho-D-ribosyl)acetamidine from N2-formyl-N1-(5-phospho-D-ribosyl)glycinamide and L-glutamine in purine biosynthesis	phosphoribosylformylglycinamidine synthase I	1843305	684
lmo1775	purE	Catalyzes a step in the de novo purine nucleotide biosynthetic pathway	phosphoribosylaminoimidazole carboxylase catalytic subunit	1847471	489
lmo1798			hypothetical protein	1867801	1659
lmo1799			peptidoglycan binding protein	1869531	2712
lmo1800			protein-tyrosine phosphatase	1872723	897
lmo1808	fabD		ACP S-malonyltransferase	1882127	942
lmo1812			L-serine dehydratase	1886886	891
lmo1814			hypothetical protein	1888614	1659
lmo1836	pyrAa	catalyzes production of carbamoyl phosphate from bicarbonate and glutamine in pyrimidine and arginine biosynthesis pathways; forms an octamer composed of four CarAB dimers	carbamoyl phosphate synthase small subunit	1912818	1092
lmo1838	pyrB	catalyzes the transfer of the carbamoyl moiety from carbamoyl phosphate to L- aspartate in pyrimidine biosynthesis	aspartate carbamoyltransferase	1915174	912
lmo1877			formyl-tetrahydrofolate synthetase	1951283	1281
lmo1893			hypothetical protein	1967014	492
lmo1904	birA		transcriptional regulator	1977927	978
lmo1909			hypothetical protein	1981773	867
lmo1914			hypothetical protein	1987364	684
lmo1923	aroE	catalyzes the formation of 5-O-(1-carboxyvinyl)-3-phosphoshikimate from phosphoenolpyruvate and 3-phosphoshikimate in tryptophan biosynthesis	3-phosphoshikimate 1-carboxyvinyltransferase	1998167	1287
lmo1926			chorismate mutase	2001673	375
lmo1960	fhuC		ferrichrome ABC transporter ATP-binding protein	2034692	825
lmo1964			ABC transporter ATP-binding protein	2037952	888
lmo1966			hypothetical protein	2040273	660
lmo1980			hypothetical protein	2052695	138
lmo1981			hypothetical protein	2052815	486
lmo1990	leuD	catalyzes the isomerization between 2-isopropylmalate and 3-isopropylmalate in leucine biosynthesis; forms a heterodimer of LeuC/D	isopropylmalate isomerase small subunit	2063637	582
lmo2001			PTS mannose transporter subunit IIC	2074083	819
lmo2018	dapF	involved in lysine biosynthesis; DAP epimerase; produces DL-diaminopimelate from LL-diaminopimelate	diaminopimelate epimerase	2096074	990
lmo2021			hypothetical protein	2100844	522
lmo2022			carbon-sulfur lyase	2101370	1107
lmo2023	nadB	catalyzes the formation of oxaloacetate from L-aspartate	L-aspartate oxidase	2102607	1455
lmo2024	nadC	catalyzes the formation of pyridine-2,3-dicarboxylate and 5-phospho-alpha-D-ribose 1-diphosphate from nictinate D-ribonucleotide	nicotinate-nucleotide pyrophosphorylase	2104058	846
lmo2025	nadA	3 different subfamilies; catalyzes the formation of quinolinate from iminoaspartate and dihydroxyacetone phosphate	quinolinate synthetase	2104900	1101
lmo2026			peptidoglycan binding protein	2106328	1881
lmo2027			cell surface protein, internalin proteins	2108499	1104
lmo2045			hypothetical protein	2128805	387
lmo2081		may be involved in chromosome condensation; overexpression in Escherichia coli protects against decondensation by camphor; overexpressing the protein results in an increase in supercoiling	camphor resistance protein CrcB	2159696	357
lmo2102		with PdxST is involved in the biosynthesis of pyridoxal 5'-phosphate; PdxT catalyzes the hydrolysis of glutamine to glutamate and ammonia; PdxS utilizes the ammonia to synthesize pyridoxal 5'-phosphate	glutamine amidotransferase subunit PdxT	2182217	567
lmo2114			ABC transporter ATP-binding protein	2193644	768
lmo2116			hypothetical protein	2196381	825
lmo2132			hypothetical protein	2217221	732
lmo2139			ABC transporter ATP-binding protein	2223323	903
lmo2144			GntR family transcriptional regulator	2229192	735
lmo2182			ferrichrome ABC transporter ATP-binding protein	2269704	780
lmo2184			ferrichrome ABC transporter substrate-binding protein	2271443	873
lmo2199			hypothetical protein	2288570	417
lmo2215			ABC transporter ATP-binding protein	2304266	753
lmo2239			hypothetical protein	2330958	1065
lmo2241			GntR family transcriptional regulator	2332887	396
lmo2251			amino acid ABC transporter ATP-binding protein	2341063	726
lmo2259			PTS beta-glucoside transporter subunit IIA	2346934	351
lmo2270	comK'		competence protein ComK	2360434	279
lmo2271			hypothetical protein	2360907	234
lmo2272			hypothetical protein	2361581	210
lmo2273			hypothetical protein	2361896	378
lmo2274		protein gp29 [Bacteriophage A118]	protein gp29	2362305	351
lmo2275		Portein gp28 [Bacteriophage A118]	protein gp28	2362660	450
lmo2276			hypothetical protein	2363134	498
lmo2277			hypothetical protein	2363708	552
lmo2278	lysA		L-alanoyl-D-glutamate peptidase	2364753	846
lmo2279		holin [Bacteriophage A118]	holin	2365598	282
lmo2280		protein gp23 [Bacteriophage A118]	protein gp23	2365892	366
lmo2281		protein gp22 [Bacteriophage A118]	protein gp22	2366287	159
lmo2282		protein gp21 [Bacteriophage A118]	protein gp21	2366450	318
lmo2283		protein gp20 [Bacteriophage A118]	protein gp20	2366779	1074
lmo2284		Protein gp19 [Bacteriophage A118]	protein gp19	2367852	1029
lmo2285		Protein gp18 [Bacteriophage A118]	protein gp18	2368881	1026
lmo2286		Protein gp17 [Bacteriophage A118]	protein gp17	2369915	819
lmo2287		tape-measure [Bacteriophage A118]	tape-measure	2370735	5364
lmo2288		Protein gp15 [Bacteriophage A118]	protein gp15	2376109	606
lmo2289		Protein gp14 [Bacteriophage A118]	protein gp14	2376720	423
lmo2290		Portein gp13 [Bacteriophage A118]	protein gp13	2377197	333
lmo2291		major tail shaft protein [Bacteriophage A118]	major tail shaft protein	2377459	435
lmo2292		Portein gp11 [Bacteriophage A118]	protein gp11	2377896	408
lmo2293		Protein gp10 [Bacteriophage A118]	protein gp10	2378303	339
lmo2294		Protein gp9 [Bacteriophage A118]	protein gp9	2378641	363
lmo2295		Protein gp8 [Bacteriophage A118]	protein gp8	2379003	396
lmo2296			phage coat protein	2379417	1002
lmo2297			scaffolding protein	2380418	591
lmo2298		Protein gp4 [Bacteriophage A118]	protein gp4	2381087	1140
lmo2299		portal protein [Bacteriophage A118]	portal protein	2382227	1761
lmo2300			terminase large subunit from bacteriophage A118	2384000	1332
lmo2301			terminase	2385300	795
lmo2302			hypothetical protein	2386140	540
lmo2303			hypothetical protein	2387045	435
lmo2304			hypothetical protein	2387498	165
lmo2305			hypothetical protein	2387791	384
lmo2306			hypothetical protein	2388178	405
lmo2307			hypothetical protein	2388527	183
lmo2308			single-stranded DNA-binding protein	2388728	483
lmo2309			hypothetical protein	2389207	180
lmo2310			hypothetical protein	2389490	168
lmo2311			hypothetical protein	2389654	462
lmo2312			hypothetical protein	2390112	471
lmo2313			hypothetical protein	2390579	444
lmo2314			hypothetical protein	2391019	198
lmo2315			hypothetical protein	2391219	597
lmo2316			site-specific DNA-methyltransferase	2391812	813
lmo2317			hypothetical protein	2392621	975
lmo2318			hypothetical protein	2393612	699
lmo2319			hypothetical protein	2394316	477
lmo2320			hypothetical protein	2394789	195
lmo2321			hypothetical protein	2395289	189
lmo2322		gp44 [Bacteriophage A118]	gp44	2395585	216
lmo2323		gp43 [Bacteriophage A118]	hypothetical protein	2395797	534
lmo2324			anti-repressor	2396453	777
lmo2325			hypothetical protein	2397211	276
lmo2325a			hypothetical protein	2397293	198
lmo2326			hypothetical protein	2397492	282
lmo2327			hypothetical protein	2397799	285
lmo2328			XRE family transcriptional regulator	2398286	243
lmo2329			hypothetical protein	2398684	477
lmo2329a			hypothetical protein	2399319	168
lmo2330			hypothetical protein	2399541	702
lmo2331			hypothetical protein	2400263	681
lmo2332	int	integrase [Bacteriophage A118]	integrase	2401007	1359
lmo02333			hypothetical protein	2402356	477
lmo2344			hypothetical protein	2413218	267
lmo2364			hypothetical protein	2434626	240
lmo2365			RofA family transcriptional regulator	2435022	1119
lmo2377			multidrug transporter	2453137	1212
lmo2379		subunit B of antiporter complex involved in resistance to high concentrations of Na+, K+, Li+ and/or alkali; in the case of S. meliloti it was proved to be involved specifically with K+ transport	monovalent cation/H+ antiporter subunit B	2457086	426
lmo2380		subunit C of antiporter complex involved in resistance to high concentrations of Na+, K+, Li+ and/or alkali	monovalent cation/H+ antiporter subunit C	2457511	348
lmo2383		subunit F of antiporter complex involved in resistance to high concentrations of Na+, K+, Li+ and/or alkali	monovalent cation/H+ antiporter subunit F	2459818	288
lmo2396			internalin	2469092	2823
lmo2407			hypothetical protein	2479606	315
lmo2408			repressor protein	2480324	204
lmo2409			hypothetical protein	2480530	414
lmo2410			hypothetical protein	2481022	552
lmo2422			two-component response regulator	2492683	696
lmo2442			hypothetical protein	2508246	570
lmo2443			hypothetical protein	2508991	420
lmo2447			transcriptional regulator	2518970	909
lmo2463			multidrug transporter	2536346	2235
lmo2464			transcriptional regulator	2538587	609
lmo2466			hypothetical protein	2539837	336
lmo2467			chitin-binding protein	2540420	1437
lmo2502			hypothetical protein	2577695	1176
lmo2507	ftsE		cell division protein FtsE	2584054	687
lmo2512	comFC		competence protein ComFC	2590801	657
lmo2517			hypothetical protein	2595484	606
lmo2542			protoporphyrinogen oxidase	2618576	852
lmo2554			galactosyltransferase	2630284	1026
lmo2558	ami		autolysin, amidase	2635166	2754
lmo2587			hypothetical protein	2669151	843
lmo2590			ATP-binding protein	2678301	1029
lmo2591			N-acetylmuramoyl-L-alanine amidase	2679598	1527
lmo2592			aldo/keto reductase	2681166	852
lmo2593			MerR family transcriptional regulator	2682039	423
lmo2594			hypothetical protein	2682583	360
lmo2595			hypothetical protein	2683186	870
lmo2601	cbiO	with CbiNQ forms the ABC transporter for cobalt import; Bacillus spp. have two adjacent copies of this gene	cobalt ABC transporter ATP-binding protein	2687690	840
lmo2624	rpmC	one of the stabilizing components for the large ribosomal subunit	50S ribosomal protein L29	2701253	192
lmo2646			hypothetical protein	2719055	720
lmo2652			transcriptional antiterminator	2723785	2067
lmo2676			DNA polymerase IV	2747426	1257
lmo2684			PTS cellbiose transporter subunit IIC	2758045	1308
lmo2686			hypothetical protein	2760146	534
lmo2709			hypothetical protein	2782738	156
lmo2717	cydB		cytochrome D ubiquinol oxidase subunit II	2791966	1014
lmo2740			hypothetical protein	2816082	291
lmo2748			hypothetical protein	2823529	420
lmo2749			glutamine amidotransferase	2824078	573
lmo2750			para-aminobenzoate synthase subunit I	2824647	1707
lmo2753			hypothetical protein	2830283	240
lmo2765			PTS cellbiose transporter subunit IIA	2846489	309
lmo2771			beta-glucosidase	2852987	1449
lmo2774			ABC transporter ATP-binding protein	2857579	624
lmo2775			bacteriocin transporter	2858195	2169
lmo2776			hypothetical protein	2860425	396
lmo2777			multidrug transporter	2861423	1191
lmo2778			hypothetical protein	2862773	510
lmo2791	parA		partition protein, ParA-like protein	2878003	762
lmo2795			RpiR family transcription regulator	2881242	807
lmo2802a			hypothetical protein	2888367	267
lmo2803			hypothetical protein	2888638	363
lmo2804			hypothetical protein	2888993	1284
lmo2805		hypothetical secreted protein	hypothetical protein	2890273	393
lmo2806		hypothetical secreted protein	hypothetical protein	2890778	393
lmo2807		hypothetical secreted protein	hypothetical protein	2891268	384
lmo2808		hypothetical secreted protein	hypothetical protein	2891648	384
lmo2809		hypothetical secreted protein	hypothetical protein	2892056	381
lmo2811	trmE	in Escherichia coli this protein is involved in the biosynthesis of the hypermodified nucleoside 5-methylaminomethyl-2-thiouridine, which is found in the wobble position of some tRNAs and affects ribosomal frameshifting; shows potassium-dependent dimerization and GTP hydrolysis; also involved in regulation of glutamate-dependent acid resistance and activation of gadE	tRNA modification GTPase TrmE	2894509	1374
lmo2812			D-alanyl-D-alanine carboxypeptidase	2896240	819
lmo2813			hypothetical protein	2897115	708
lmo2814			TetR family transcriptional regulator	2897846	528
lmo2815	fabG	catalyzes the first of the two reduction steps in the elongation cycle of fatty acid synthesis	3-ketoacyl-ACP reductase	2898534	732
lmo2816			MFS transporter	2899312	1194
lmo2817			peptidase	2900593	1191
lmo2818			MFS transporter	2901799	1401
lmo2820			amino-terminal domain-containing protein	2904597	2343
lmo2821			internalin	2907152	2556
lmo2825	serC	catalyzes the formation of 3-phosphonooxypyruvate and glutamate from O-phospho-L-serine and 2-oxoglutarate; required both in major phosphorylated pathway of serine biosynthesis and in the biosynthesis of pyridoxine	phosphoserine aminotransferase	2912594	1092
lmo2827			MarR family transcriptional regulator	2915218	423
lmo2828			hypothetical protein	2915743	354
lmo2837			sugar ABC transporter permease	2924306	852
lmo2841			sucrose phosphorylase	2928667	423
