# Supplementary material for: Core Genome Multilocus Sequence Typing for Identification of Globally Distributed Clonal Groups and Differentiation of Outbreak Strains of Listeria monocytogenes
Source: Appl Environ Microbiol. 2016 Sep 30;82(20):6258–72. doi: 10.1128/AEM.01532-16 (PMC5068157; doi:10.1128/AEM.01532-16)
Supplement: Supplemental material [file AEM.01532-16_zam999117471sd7.xls]

## Sheet: L_monocytogenes_cgMLST_2420_tar
Table S6. Core gene set of LmLIII-cgMLST
Gene ID	Gene name	Note on protein function	Protein name	Position in the reference genome	Length of coding sequence
LMHCC_RS00010			TetR family transcriptional regulator	245	888
LMHCC_RS00015			multidrug transporter	1233	1482
LMHCC_RS00020			DNA-directed RNA polymerase subunit delta	2764	843
LMHCC_RS00025			oxidoreductase	4104	2988
LMHCC_RS00030			hypothetical protein	7091	477
LMHCC_RS00035			formate dehydrogenase accessory protein FdhD	7629	786
LMHCC_RS00040			DNA-binding response regulator	8461	678
LMHCC_RS00045			two-component sensor histidine kinase	9135	1380
LMHCC_RS00050			ABC transporter permease	10593	1089
LMHCC_RS00055			hemin ABC transporter ATP-binding protein	11681	672
LMHCC_RS00065			cell wall anchor	15433	2085
LMHCC_RS00070			hypothetical protein	17565	291
LMHCC_RS00075			hypothetical protein	17868	873
LMHCC_RS00080			hydrolase	18891	792
LMHCC_RS00085		involved in zinc efflux across the cytoplasmic membrane;	cation transporter	19850	912
LMHCC_RS00090			hypothetical protein	20810	273
LMHCC_RS00095			NADPH:quinone reductase	21179	999
LMHCC_RS00100			diacylglycerol kinase	22180	525
LMHCC_RS00105			amidase	22705	633
LMHCC_RS00110			membrane protein	23361	615
LMHCC_RS00115			peptide ABC transporter substrate-binding protein	24131	1641
LMHCC_RS00120			hypothetical protein	25925	324
LMHCC_RS00125			hypothetical protein	26271	201
LMHCC_RS00130			octanoyltransferase	26790	837
LMHCC_RS00135			HD domain-containing protein	27641	1323
LMHCC_RS00140		4-OT; member of subfamily 5; forms a dimer; the function in the Escherichia coli cell is unknown;	tautomerase	28998	186
LMHCC_RS00145			zinc metalloprotease	29257	654
LMHCC_RS00150			hypothetical protein	29988	450
LMHCC_RS00155	argS	catalyzes a two-step reaction, first charging an arginine molecule by linking its carboxyl group to the alpha-phosphate of ATP, followed by transfer of the aminoacyl-adenylate to its tRNA; class-I aminoacyl-tRNA synthetase;	arginine--tRNA ligase	30434	1671
LMHCC_RS00160			DNA-directed RNA polymerase subunit delta	32470	537
LMHCC_RS00165			CTP synthetase	33374	1599
LMHCC_RS00175			lipid kinase	37151	921
LMHCC_RS00180			fructose-1,6-bisphosphate aldolase, class II	38239	855
LMHCC_RS00185			glycosyl transferase family 1	39415	1284
LMHCC_RS00195			membrane protein	41722	1074
LMHCC_RS00200		adds enolpyruvyl to UDP-N-acetylglucosamine as a component of cell wall formation; gram-positive bacteria have 2 copies of MurA which are active;	UDP-N-acetylglucosamine 1-carboxyvinyltransferase	42912	1272
LMHCC_RS00205			transcription termination factor Rho	44288	1272
LMHCC_RS00210			cell wall teichoic acid glycosylation protein gtcA	45592	438
LMHCC_RS00215	rpmE2	RpmE2; there appears to be two types of ribosomal proteins L31 in bacterial genomes; some contain a CxxC motif while others do not; Bacillus subtilis has both types; the proteins in this cluster do not have the CXXC motif; RpmE is found in exponentially growing Bacilli while YtiA was found after exponential growth; expression of ytiA is controlled by a zinc-specific transcriptional repressor; Rpm…	50S ribosomal protein L31 type B	46131	246
LMHCC_RS00220			homoserine dehydrogenase	46598	1287
LMHCC_RS00225		catalyzes the formation of L-threonine from O-phospho-L-homoserine;	threonine synthase	47887	1056
LMHCC_RS00230			homoserine kinase	48942	867
LMHCC_RS00235		catalyzes the formation of thymidine 5'-phosphate from thymidine;	thymidine kinase	49920	576
LMHCC_RS00240			peptide chain release factor 1	50518	1077
LMHCC_RS00250			tRNA threonylcarbamoyladenosine biosynthesis protein	52733	1038
LMHCC_RS00255			phosphotyrosine protein phosphatase	53767	408
LMHCC_RS00260		catalyzes the reaction of glycine with 5,10-methylenetetrahydrofolate to form L-serine and tetrahydrofolate;	serine hydroxymethyltransferase	54310	1242
LMHCC_RS00265	upp	Catalyzes the formation of uracil and 5-phospho-alpha-D-ribosy 1-diphosphate from UMP and diphosphate;	uracil phosphoribosyltransferase	55689	630
LMHCC_RS00270			UDP-N-acetyl glucosamine 2-epimerase	56437	1140
LMHCC_RS00275			ATP synthase subunit I	58407	399
LMHCC_RS00280			ATP synthase subunit A	58812	717
LMHCC_RS00285			F0F1 ATP synthase subunit C	59600	219
LMHCC_RS00290			ATP synthase subunit B	59906	513
LMHCC_RS00295			ATP synthase subunit delta	60415	540
LMHCC_RS00300		produces ATP from ADP in the presence of a proton gradient across the membrane; the alpha chain is a catalytic subunit;	ATP synthase subunit alpha	60981	1515
LMHCC_RS00305			ATP synthase subunit gamma	62533	873
LMHCC_RS00310		Produces ATP from ADP in the presence of a proton gradient across the membrane. The beta chain is a regulatory subunit;	ATP synthase subunit beta	63466	1422
LMHCC_RS00315			ATP synthase epsilon chain	64909	405
LMHCC_RS00320			membrane protein	65435	237
LMHCC_RS00325		adds enolpyruvyl to UDP-N-acetylglucosamine as a component of cell wall formation; gram-positive bacteria have 2 copies of MurA which are active;	UDP-N-acetylglucosamine 1-carboxyvinyltransferase	65853	1293
LMHCC_RS00330			rod shape-determining protein	67308	996
LMHCC_RS00335			beta-hydroxyacyl-ACP dehydratase	68325	435
LMHCC_RS00340		binds to single stranded DNA and may facilitate the binding and interaction of other proteins to DNA;	single-strand-binding protein	69011	366
LMHCC_RS00345			peptidase M23	69766	822
LMHCC_RS00355			o-succinylbenzoate synthase	71448	1125
LMHCC_RS00360			undecaprenyl-phosphate alpha-N-acetylglucosaminyl 1-phosphate transferase	72580	1053
LMHCC_RS00365			transcriptional regulator	73671	1059
LMHCC_RS00370			GNAT family acetyltransferase	74905	546
LMHCC_RS00375			hypothetical protein	75452	636
LMHCC_RS00380			DNA-binding response regulator	76472	687
LMHCC_RS00385			hypothetical protein	77179	852
LMHCC_RS00390			competence protein ComF	78226	1320
LMHCC_RS00400			sigma-54 modulation protein	80388	564
LMHCC_RS00405			preprotein translocase subunit SecA	81181	2514
LMHCC_RS00415			membrane protein	84884	864
LMHCC_RS00425			cell division protein FtsX	86928	885
LMHCC_RS00430			peptidase P60	87888	1194
LMHCC_RS00435			peptidase	89201	1305
LMHCC_RS00440			cardiolipin synthase	90629	1449
LMHCC_RS00445			membrane protein	92105	1176
LMHCC_RS00450			DNA-binding response regulator	93419	723
LMHCC_RS00455			ATPase	94141	1776
LMHCC_RS00460			phosphate ABC transporter substrate-binding protein	96172	909
LMHCC_RS00465			phosphate ABC transporter permease subunit PstC	97147	951
LMHCC_RS00470			phosphate ABC transporter, permease protein PstA	98094	885
LMHCC_RS00475		ATP-binding protein; PstABCS is an ATP dependent phosphate uptake system which is responsible for inorganic phosphate uptake during phosphate starvation;	phosphate ABC transporter ATP-binding protein	99027	795
LMHCC_RS00480	pstB	ATP-binding protein; PstABCS is an ATP dependent phosphate uptake system which is responsible for inorganic phosphate uptake during phosphate starvation;	phosphate ABC transporter ATP-binding protein	99836	780
LMHCC_RS00485			phosphate transport system regulatory protein PhoU	100628	660
LMHCC_RS00490			transcriptional regulator	101555	306
LMHCC_RS00495			membrane protein	101966	387
LMHCC_RS00500			hydrolase	102374	648
LMHCC_RS00505			hypothetical protein	103042	240
LMHCC_RS00510		The UvrABC repair system catalyzes the recognition and processing of DNA lesions. The beta-hairpin of the Uvr-B subunit is inserted between the strands, where it probes for the presence of a lesion;	UvrABC system protein B	103533	1977
LMHCC_RS00515			ABC-ATPase UvrA	105517	2871
LMHCC_RS00520			hypothetical protein	108596	1263
LMHCC_RS00525			hypothetical protein	109925	1212
LMHCC_RS00535			membrane protein	111368	354
LMHCC_RS00540		catalyzes the phosphorylation of the phosphocarrier protein HPr of the bacterial phosphotransferase system;	HPr kinase/phosphorylase	111908	939
LMHCC_RS00545			prolipoprotein diacylglyceryl transferase	112935	834
LMHCC_RS00550			pyrophosphatase PpaX	113811	654
LMHCC_RS00555			acetyltransferase	114468	498
LMHCC_RS00560			hypothetical protein	115051	1476
LMHCC_RS00565			thioredoxin reductase	116605	960
LMHCC_RS00570			UDP-glucose 4-epimerase GalE	117682	984
LMHCC_RS00575			galactose mutarotase	118699	1044
LMHCC_RS00580			phosphoglucomutase	119770	1731
LMHCC_RS00585			RNase adaptor protein RapZ	121608	876
LMHCC_RS00590			hypothetical protein	122485	969
LMHCC_RS00595			sporulation regulator WhiA	123461	972
LMHCC_RS00600		catalyzes the reduction of alpha, beta-unsaturated aldehydes and ketones; reduces the nitro group nitroester and nitroaromatic compounds;	NADPH dehydrogenase	124458	1017
LMHCC_RS00605			amino acid permease	125656	1392
LMHCC_RS00610			ATP-dependent Clp protease proteolytic subunit	127095	597
LMHCC_RS00615			chitin-binding protein/carbohydrate-binding protein	127848	1437
LMHCC_RS00625			hypothetical protein	129672	219
LMHCC_RS00630			membrane protein	130011	336
LMHCC_RS00635			hypothetical protein	130577	399
LMHCC_RS00640			TetR family transcriptional regulator	130992	609
LMHCC_RS00645			membrane protein	131679	2163
LMHCC_RS00650			dipeptidase	133920	927
LMHCC_RS00655			RNA polymerase sigma-54 factor	135004	1344
LMHCC_RS00660			central glycolytic genes regulator	136789	1047
LMHCC_RS00665		NAD-dependent; catalyzes the formation of 3-phospho-D-glyceroyl phosphate from D-glyceraldehyde 3-phosphate; active during glycolysis;	type I glyceraldehyde-3-phosphate dehydrogenase	137868	1011
LMHCC_RS00670			phosphoglycerate kinase	139013	1191
LMHCC_RS00675	tpiA	Reversibly isomerizes the ketone sugar dihydroxyacetone phosphate to the aldehyde sugar glyceraldehyde-3-phosphate;	triose-phosphate isomerase	140249	756
LMHCC_RS00680		catalyzes the interconversion of 2-phosphoglycerate and 3-phosphoglycerate;	2,3-bisphosphoglycerate-independent phosphoglycerate mutase	141006	1533
LMHCC_RS00685	eno	catalyzes the formation of phosphoenolpyruvate from 2-phospho-D-glycerate in glycolysis;	enolase	142673	1293
LMHCC_RS00690			hypothetical protein	144074	168
LMHCC_RS00695			esterase	144374	720
LMHCC_RS00700			carboxylesterase	145276	744
LMHCC_RS00705			preprotein translocase subunit SecG	146109	234
LMHCC_RS00710			carboxylesterase	146594	747
LMHCC_RS00715			ribonuclease R	147374	2382
LMHCC_RS00720			SsrA-binding protein	149771	465
LMHCC_RS00725			transcriptional activator, Rgg/GadR/MutR family, C- domain protein	150295	909
LMHCC_RS00730			glycosyl hydrolase family 31	151586	3276
LMHCC_RS00735			hypothetical protein	154922	945
LMHCC_RS00740			glycosyl hydrolase family 31	155881	3933
LMHCC_RS00760			hypothetical protein	163423	570
LMHCC_RS00765			transcriptional regulator	164011	897
LMHCC_RS00770			transcription activator effector-binding	164963	384
LMHCC_RS00775			hypothetical protein	165378	342
LMHCC_RS00780			hypothetical protein	165843	513
LMHCC_RS00785			extradiol dioxygenase	166378	411
LMHCC_RS00790			transcription antiterminator BglG	167056	858
LMHCC_RS00795			membrane protein	167977	309
LMHCC_RS00800			glutamate decarboxylase	168412	1404
LMHCC_RS00805			esterase	169856	759
LMHCC_RS00810			hypothetical protein	170747	165
LMHCC_RS00815			iron compound ABC transporter iron compound-binding protein	171067	972
LMHCC_RS00820			iron ABC transporter permease	172038	1011
LMHCC_RS00825			iron ABC transporter ATP-binding protein	173045	792
LMHCC_RS00830			rod shape-determining protein RodA	173978	1170
LMHCC_RS00835			rod shape-determining protein RodA	175224	1176
LMHCC_RS00840			hypothetical protein	176555	354
LMHCC_RS00845			glycine cleavage system protein H	176949	378
LMHCC_RS00850			thiol reductase thioredoxin	177412	285
LMHCC_RS00855			cation transporter	177888	876
LMHCC_RS00865			two-component sensor histidine kinase	179523	1143
LMHCC_RS00870			hypothetical protein	180744	189
LMHCC_RS00875			methionine import ATP-binding protein MetN 2	181249	1023
LMHCC_RS00880			ABC transporter permease	182268	675
LMHCC_RS00885			methionine ABC transporter substrate-binding protein	183007	831
LMHCC_RS00890			hypothetical protein	183877	1077
LMHCC_RS00895			ABC transporter ATP-binding protein	185294	786
LMHCC_RS00900			Fe-S cluster assembly protein SufD	186098	1302
LMHCC_RS00905			cysteine desulfurase	187400	1227
LMHCC_RS00910			iron-sulfur cluster assembly scaffold protein NifU	188623	444
LMHCC_RS00915			Fe-S cluster assembly protein SufB	189089	1395
LMHCC_RS00920			peptide ABC transporter permease	190550	174
LMHCC_RS00925			hypothetical protein	190859	843
LMHCC_RS00930			membrane protein	191734	366
LMHCC_RS00935			permease	192100	840
LMHCC_RS00940			ser/threonine protein phosphatase	193076	1389
LMHCC_RS00945			hypothetical protein	194461	276
LMHCC_RS00950			haloacid dehalogenase	194756	768
LMHCC_RS00955			GNAT family acetyltransferase	195572	444
LMHCC_RS00960			hypothetical protein	196051	1311
LMHCC_RS00965			phosphatidylglycerophosphatase A	197386	501
LMHCC_RS00970			hypothetical protein	197998	237
LMHCC_RS00980			hypothetical protein	201598	198
LMHCC_RS00985			disulfide oxidoreductase	202036	327
LMHCC_RS00990			hypothetical protein	202384	234
LMHCC_RS00995			NAD dependent epimerase/dehydratase	202663	630
LMHCC_RS01000		catalyzes the oxidation of ferredoxin with NADP;	Ferredoxin--NADP reductase 2	203380	996
LMHCC_RS01005			NADH dehydrogenase	204826	1212
LMHCC_RS01015			hypothetical protein	206977	819
LMHCC_RS01020			chloride channel protein	207832	1227
LMHCC_RS01025			membrane protein	209169	474
LMHCC_RS01030			thioesterase	209770	372
LMHCC_RS01035		subunit G of antiporter complex involved in resistance to high concentrations of Na+, K+, Li+ and/or alkali;	cation:proton antiporter	210186	594
LMHCC_RS01045			cation:proton antiporter	211047	480
LMHCC_RS01050		subunit D of antiporter complex involved in resistance to high concentrations of Na+, K+, Li+ and/or alkali; contains an oxidoreductase domain; catalyzes the transfer of electrons from NADH to ubiquinone;	Na+/H+ antiporter subunit D	211533	1488
LMHCC_RS01065			cation:proton antiporter	213766	2409
LMHCC_RS01070			MFS transporter	216519	1212
LMHCC_RS01075			peptidyl-prolyl cis-trans isomerase	217962	585
LMHCC_RS01095		catalyzes the formation of 4-phospho-L-aspartate from L-aspartate and ATP; lysine and threonine sensitive;	aspartate kinase	220920	1362
LMHCC_RS01100			PTS sugar transporter subunit IIB	222403	438
LMHCC_RS01105			hemin ABC transporter ATP-binding protein	222884	681
LMHCC_RS01110			ABC transporter permease	223564	1104
LMHCC_RS01115			aspartate aminotransferase	224806	1167
LMHCC_RS01120			general stress protein	226126	354
LMHCC_RS01125			DNA mismatch repair protein MutT	226629	408
LMHCC_RS01130			glucose-6-phosphate isomerase	227138	1353
LMHCC_RS01135			DeoR family transcriptional regulator	228595	759
LMHCC_RS01240			hypothetical protein	237488	615
LMHCC_RS01250			Appr-1-p processing protein	238512	471
LMHCC_RS01255			transcriptional regulator	239073	1515
LMHCC_RS01260			glutamate decarboxylase	240596	1395
LMHCC_RS01265			glutamate:gamma-aminobutyrate antiporter	242003	1524
LMHCC_RS01280			Rrf2 family transcriptional regulator	245399	471
LMHCC_RS01285			membrane protein	245903	2784
LMHCC_RS01290			hypothetical protein	248806	846
LMHCC_RS01295			glucosamine-6-phosphate isomerase	249695	732
LMHCC_RS01300			membrane protein	250442	531
LMHCC_RS01305			hypothetical protein	251162	612
LMHCC_RS01310			transporter	251974	1242
LMHCC_RS01315			amidohydrolase	253218	1599
LMHCC_RS01320			sodium/hydrogen exchanger family protein	254940	1953
LMHCC_RS01325			LysR family transcriptional regulator	256919	900
LMHCC_RS01330			FMN reductase (NADPH)	258061	546
LMHCC_RS01335			acetyltransferase	258622	537
LMHCC_RS01340			amino acid ABC transporter amino acid-binding protein	259175	810
LMHCC_RS01345			cysteine ABC transporter permease	260006	717
LMHCC_RS01350			cysteine ABC transporter permease	260736	708
LMHCC_RS01355			arginine ABC transporter ATP-binding protein	261440	780
LMHCC_RS01360			hypothetical protein	262216	996
LMHCC_RS01370			monooxygenase	263467	1323
LMHCC_RS01375			16S rRNA pseudouridine(516) synthase	264862	702
LMHCC_RS01380			carbohydrate kinase	265696	1119
LMHCC_RS01385			pseudouridine-5'-phosphate glycosidase	266811	912
LMHCC_RS01390			hypothetical protein	267803	444
LMHCC_RS01395			aminopeptidase C	268243	1326
LMHCC_RS01400			DeoR family transcriptional regulator	269786	753
LMHCC_RS01405			1-phosphofructokinase	270535	924
LMHCC_RS01410			PTS fructose transporter subunit IIC	271460	1899
LMHCC_RS01415			transcriptional regulator	273464	348
LMHCC_RS01420			competence protein	273865	609
LMHCC_RS01425			hypothetical protein	274724	237
LMHCC_RS01430			ATP-dependent helicase/deoxyribonuclease subunit B	275110	3474
LMHCC_RS01435			ATP-dependent helicase/nuclease subunit A	278585	3708
LMHCC_RS01440			fumarylacetoacetate hydrolase	282293	849
LMHCC_RS01445			hypothetical protein	283161	363
LMHCC_RS01450			membrane protein	283607	903
LMHCC_RS01455			haloacid dehalogenase	284587	813
LMHCC_RS01460			hypothetical protein	285551	753
LMHCC_RS01465			DNA methyltransferase	286368	309
LMHCC_RS01470			GNAT family acetyltransferase	286756	876
LMHCC_RS01480			hypothetical protein	288123	192
LMHCC_RS01485			hypothetical protein	288393	261
LMHCC_RS01490			glutamine amidotransferase	288817	522
LMHCC_RS01495			membrane protein	289380	267
LMHCC_RS01500			guanine permease	289756	1293
LMHCC_RS01505			haloacid dehalogenase	291221	630
LMHCC_RS01510		catalyzes the formation of oxalozcetate and L-glutamate from L-aspartate and 2-oxoglutarate;	aspartate aminotransferase	291892	1149
LMHCC_RS01520			glutamate ABC transporter permease	293834	1461
LMHCC_RS01525			inorganic phosphate transporter	295486	999
LMHCC_RS01530			hypothetical protein	296498	621
LMHCC_RS01535			glyoxal reductase	297505	885
LMHCC_RS01540			methylpurine-DNA glycosylase	298386	657
LMHCC_RS01545			hypothetical protein	299044	393
LMHCC_RS01550			RNA pseudouridine synthase	299449	870
LMHCC_RS01555			hypothetical protein	300340	567
LMHCC_RS01560			methylated-DNA--protein-cysteine methyltransferase	301046	483
LMHCC_RS01570			ABC transporter ATP-binding protein	302005	873
LMHCC_RS01575			membrane protein	302880	1065
LMHCC_RS01580			transporter	303984	1191
LMHCC_RS01585			MFS transporter	305334	1209
LMHCC_RS01590			shikimate 5-dehydrogenase	306575	870
LMHCC_RS01595			NADH oxidase	307503	1926
LMHCC_RS01600			hypothetical protein	309497	855
LMHCC_RS01605			LysR family transcriptional regulator	310651	879
LMHCC_RS01610			membrane protein	311570	1305
LMHCC_RS01615			transporter	313130	870
LMHCC_RS01620			arsenate reductase	314064	426
LMHCC_RS01625			penicillin-binding protein	314811	2145
LMHCC_RS01630			hypothetical protein	317064	198
LMHCC_RS01635			ABC transporter ATP-binding protein	317261	906
LMHCC_RS01640			ABC transporter permease	318163	795
LMHCC_RS01645			class II fumarate hydratase	319027	1368
LMHCC_RS01650			membrane protein	320498	1134
LMHCC_RS01655			hypothetical protein	321713	354
LMHCC_RS01660			ser/threonine protein phosphatase	322210	1236
LMHCC_RS01665			hypothetical protein	323442	2724
LMHCC_RS01670		catalyzes the exonucleic cleavage of mRNA yielding nucleioside 5'-phosphates;	3'-5' exoribonuclease yhaM	326210	942
LMHCC_RS01675			foldase	327197	882
LMHCC_RS01680			membrane protein	328195	540
LMHCC_RS01685			hypothetical protein	328917	363
LMHCC_RS01690			protein hit	329309	423
LMHCC_RS01700			ABC transporter permease	330628	1224
LMHCC_RS01705			antibiotic biosynthesis monooxygenase	331892	504
LMHCC_RS01710			uroporphyrinogen decarboxylase	332592	1053
LMHCC_RS01715		protoheme ferro-lyase; catalyzes the insertion of a ferrous ion into protoporphyrin IX to form protoheme; involved in protoheme biosynthesis; in some organisms this protein is membrane-associated while in others it is cytosolic;	ferrochelatase	333651	930
LMHCC_RS01720			hypothetical protein	334734	345
LMHCC_RS01725			GNAT family acetyltransferase	335199	786
LMHCC_RS01730			haloacid dehalogenase	336048	771
LMHCC_RS01735			membrane protein	336929	678
LMHCC_RS01740			ATP-dependent chaperone ClpB	337754	2601
LMHCC_RS01745	gpmA	2,3-bisphosphoglycerate-dependent; catalyzes the interconversion of 2-phosphoglycerate to 3-phosphoglycerate;	2,3-bisphosphoglycerate-dependent phosphoglycerate mutase	340445	690
LMHCC_RS01750			hypothetical protein	341224	189
LMHCC_RS01755			N-acetylmuramoyl-L-alanine amidase	341759	1104
LMHCC_RS01760			3-oxoacyl-ACP synthase	342982	939
LMHCC_RS01765			beta-ketoacyl-[acyl-carrier-protein] synthase II	344123	1242
LMHCC_RS01770			MarR family transcriptional regulator	345484	456
LMHCC_RS01780			tryptophan--tRNA ligase	346395	996
LMHCC_RS01785			membrane protein	347725	345
LMHCC_RS01790			peptide ABC transporter substrate-binding protein	348693	1677
LMHCC_RS01795			peptide ABC transporter permease	350648	930
LMHCC_RS01800			peptide ABC transporter permease	351577	1035
LMHCC_RS01805			peptide ABC transporter ATP-binding protein	352629	1077
LMHCC_RS01810			peptide ABC transporter substrate-binding protein	353702	969
LMHCC_RS01815			regulatory protein Spx	354990	396
LMHCC_RS01820			adaptor protein MecA	355617	654
LMHCC_RS01825			CoiA	356454	1059
LMHCC_RS01830			oligoendopeptidase F	357585	1806
LMHCC_RS01835			hypothetical protein	359689	261
LMHCC_RS01840			heme uptake protein IsdC	360160	627
LMHCC_RS01845			iron transport-associated domain family	360799	1710
LMHCC_RS01855			ABC transporter permease	363457	990
LMHCC_RS01865			SrtB family sortase	365210	741
LMHCC_RS01870			hypothetical protein	366011	477
LMHCC_RS01875			peptidoglycan-binding protein	366681	3456
LMHCC_RS01880			cell surface protein	370317	4857
LMHCC_RS01895			TetR family transcriptional regulator	380999	564
LMHCC_RS01900			3-ketoacyl-ACP reductase	381744	762
LMHCC_RS01905			hypothetical protein	382656	1074
LMHCC_RS01910			sigma-54-dependent Fis family transcriptional regulator	383835	1368
LMHCC_RS01915			CoA-transferase	385432	1584
LMHCC_RS01920			MFS transporter	387012	1224
LMHCC_RS01925			2-nitropropane dioxygenase	388257	930
LMHCC_RS01930			hypothetical protein	389229	159
LMHCC_RS01935			lactoylglutathione lyase	389413	390
LMHCC_RS01940			hypothetical protein	389934	618
LMHCC_RS01945			cyclic nucleotide-binding protein	390617	672
LMHCC_RS01950			cyclic nucleotide-binding protein	391541	696
LMHCC_RS01955			AraC family transcriptional regulator	392306	879
LMHCC_RS01960			oxidoreductase	393259	1077
LMHCC_RS01965			sugar phosphate isomerase	394351	741
LMHCC_RS01970			glutamine amidotransferase	395093	723
LMHCC_RS01975			xylose isomerase	395818	969
LMHCC_RS01980			dehydrogenase	396809	1050
LMHCC_RS01985			hypothetical protein	397952	186
LMHCC_RS01990			hypothetical protein	398312	342
LMHCC_RS01995		Catalyzes the rate-limiting step in dNTP synthesis;	ribonucleotide-diphosphate reductase subunit alpha	399191	2292
LMHCC_RS02000			ribonucleotide-diphosphate reductase subunit beta	401538	1050
LMHCC_RS02005			flavodoxin	402584	438
LMHCC_RS02010			thiol reductase thioredoxin	403018	327
LMHCC_RS02015			hypothetical protein	403423	300
LMHCC_RS02020			hypothetical protein	403769	177
LMHCC_RS02025			nucleotide pyrophosphohydrolase	404144	318
LMHCC_RS02030			membrane protein	404505	642
LMHCC_RS02035			membrane protein	405202	1008
LMHCC_RS02040			LysR family transcriptional regulator	406315	855
LMHCC_RS02045			membrane protein	407238	1017
LMHCC_RS02050			GntR family transcriptional regulator	408369	735
LMHCC_RS02055			mannose-6-phosphate isomerase	409143	1743
LMHCC_RS02060			GntR family transcriptional regulator	411098	666
LMHCC_RS02065			GNAT family acetyltransferase	412349	474
LMHCC_RS02070			ABC transporter permease	412839	1236
LMHCC_RS02080			XRE family transcriptional regulator	415164	1458
LMHCC_RS02085			PTS fructose transporter subunit IIA	416633	474
LMHCC_RS02090			PTS fructose transporter subunit IIB	417119	312
LMHCC_RS02095			PTS fructose eiibbc component (eiibbc-fru)	417444	1098
LMHCC_RS02100			fructose-bisphosphate aldolase	418559	855
LMHCC_RS02105			hypothetical protein	419430	900
LMHCC_RS02115			cAMP-binding protein	421550	702
LMHCC_RS02145			amino acid permease	423255	1824
LMHCC_RS02165			alpha-glycosidase	427945	1776
LMHCC_RS02170			sugar ABC transporter substrate-binding protein	429933	1260
LMHCC_RS02175			sugar ABC transporter permease	431280	1308
LMHCC_RS02180			sugar ABC transporter permease	432588	852
LMHCC_RS02185			hypothetical protein	433467	834
LMHCC_RS02190			maltose phosphorylase	434316	2256
LMHCC_RS02195			diadenylate cyclase	436746	822
LMHCC_RS02200			hypothetical protein	437564	1356
LMHCC_RS02205			phosphoglucosamine mutase	439168	1353
LMHCC_RS02210			GNAT family acetyltransferase	440555	462
LMHCC_RS02215			membrane protein	441078	825
LMHCC_RS02220			ABC transporter permease	441941	1944
LMHCC_RS02230			heme-binding protein	444834	756
LMHCC_RS02235			DNA-binding protein	445673	231
LMHCC_RS02240			NADPH-dependent oxidoreductase	446026	732
LMHCC_RS02245			mannose-6-phosphate isomerase	446837	957
LMHCC_RS02250			alpha/beta hydrolase	447898	810
LMHCC_RS02255			N-acetylglucosamine-6-phosphate deacetylase	448749	1134
LMHCC_RS02260			DeoR family transcriptional regulator	449888	762
LMHCC_RS02265			ser/threonine protein phosphatase	450887	855
LMHCC_RS02270			hypothetical protein	451770	183
LMHCC_RS02275			ferrous iron transport protein B	451959	1995
LMHCC_RS02280			iron transporter FeoA	453950	228
LMHCC_RS02285	eutD	in Salmonella this enzyme is required for ethanolamine catabolism; has higher affinity for CoA than Pta;	phosphate acetyltransferase	454497	978
LMHCC_RS02305			pyridoxal 5'-phosphate synthase subunit PdxS	457548	888
LMHCC_RS02310			GntR family transcriptional regulator	458562	1446
LMHCC_RS02315			M protein trans-acting positive regulator (MGA)	460188	2007
LMHCC_RS02320			PTS galactitol transporter subunit IIA	462202	468
LMHCC_RS02325			PTS galactitol transporter subunit IIB	462675	276
LMHCC_RS02330			PTS galactitol transporter subunit IIC	462978	1350
LMHCC_RS02335			carbohydrate kinase	464345	933
LMHCC_RS02340			hypothetical protein	465279	651
LMHCC_RS02345			hypothetical protein	465933	198
LMHCC_RS02350			glycine/betaine ABC transporter permease	466174	1524
LMHCC_RS02355			argininosuccinate lyase	467865	1371
LMHCC_RS02360		catalyzes the formation of 2-N(omega)-(L-arginino)succinate from L-citrulline and L-aspartate in arginine biosynthesis, AMP-forming;	argininosuccinate synthase	469239	1215
LMHCC_RS02365			lipase	470668	1044
LMHCC_RS02370			TetR family transcriptional regulator	471822	591
LMHCC_RS02375			multidrug efflux MATE transporter FepA	472422	1332
LMHCC_RS02380			ABC transporter substrate-binding protein	474164	135
LMHCC_RS02385			transcriptional regulator	474379	1272
LMHCC_RS02390			cell wall surface anchor protein	475747	1689
LMHCC_RS02440			aminoglycoside phosphotransferase	485710	894
LMHCC_RS02445			transcriptional regulator	486600	627
LMHCC_RS02450		may be involved in chromosome condensation; overexpression in Escherichia coli protects against decondensation by camphor; overexpressing the protein results in an increase in supercoiling;	camphor resistance protein CrcB	487333	390
LMHCC_RS02460			hypothetical protein	488164	381
LMHCC_RS02465			hypothetical protein	488678	1143
LMHCC_RS02470			tRNA threonylcarbamoyladenosine biosynthesis protein TsaE	489925	462
LMHCC_RS02475			tRNA threonylcarbamoyladenosine biosynthesis protein TsaB	490383	693
LMHCC_RS02485			N(6)-L-threonylcarbamoyladenine synthase TsaD	491524	1023
LMHCC_RS02490			alpha/beta hydrolase	493091	960
LMHCC_RS02495			multidrug ABC transporter ATP-binding protein	494075	1953
LMHCC_RS02500		modulates transcription in response to the NADH/NAD(+) redox state;	transcriptional regulator	496338	648
LMHCC_RS02505			hypothetical protein	497019	198
LMHCC_RS02510			CAAX amino protease	497218	687
LMHCC_RS02515			co-chaperone GroES	498139	285
LMHCC_RS02520	groEL	60 kDa chaperone family; promotes refolding of misfolded polypeptides especially under stressful conditions; forms two stacked rings of heptamers to form a barrel-shaped 14mer; ends can be capped by GroES; misfolded proteins enter the barrel where they are refolded when GroES binds; many bacteria have multiple copies of the groEL gene which are active under different environmental conditions; the…	molecular chaperone GroEL	498458	1629
LMHCC_RS02525			choloylglycine hydrolase	500342	978
LMHCC_RS02530			hypothetical protein	501471	210
LMHCC_RS02535			membrane protein	501725	396
LMHCC_RS02550			large-conductance mechanosensitive channel	505430	387
LMHCC_RS02555			hypothetical protein	505878	192
LMHCC_RS02560			copper resistance protein	506209	1626
LMHCC_RS02565			hypothetical protein	507847	618
LMHCC_RS02570			sulfurase	508483	642
LMHCC_RS02575			ion transporter	509130	744
LMHCC_RS02580			heme A synthase	509982	918
LMHCC_RS02585			protoheme IX farnesyltransferase	511136	906
LMHCC_RS02590			hypothetical protein	512188	1056
LMHCC_RS02595			hypothetical protein	513292	450
LMHCC_RS02600			hypothetical protein	513772	282
LMHCC_RS02605			rRNA methyltransferase	514150	558
LMHCC_RS02610	coaD	Catalyzes the conversion of ATP and pantetheine 4'-phosphate to diphosphate and 3'-dephospho-coA;	phosphopantetheine adenylyltransferase	514710	483
LMHCC_RS02615			hypothetical protein	515211	1041
LMHCC_RS02620			thiamine ABC transporter permease	516294	2241
LMHCC_RS02625			hypothetical protein	518616	1173
LMHCC_RS02630			DNA-binding protein	519918	537
LMHCC_RS02635			50S ribosomal protein L32	520545	174
LMHCC_RS02640			2-dehydropantoate 2-reductase	520868	894
LMHCC_RS02650			ABC transporter substrate-binding protein	522112	1773
LMHCC_RS02655			MFS transporter	523943	1305
LMHCC_RS02660			division/cell wall cluster transcriptional repressor MraZ	525450	432
LMHCC_RS02665		catalyzes the methylation of the N4 position of C1402 on the 16S rRNA;	ribosomal RNA small subunit methyltransferase H	525894	939
LMHCC_RS02670			cell division protein FtsL	526849	363
LMHCC_RS02675			penicillin-binding protein 2B	527208	2256
LMHCC_RS02685			phospho-N-acetylmuramoyl-pentapeptide- transferase	531159	975
LMHCC_RS02690	murD	UDP-N-acetylmuramoylalanine--D-glutamate ligase; involved in peptidoglycan biosynthesis; cytoplasmic; catalyzes the addition of glutamate to the nucleotide precursor UDP-N-acetylmuramoyl-L-alanine during cell wall formation;	UDP-N-acetylmuramoylalanine--D-glutamate ligase	532274	1368
LMHCC_RS02695			UDP-N-acetylglucosamine--N-acetylmuramyl- (pentapeptide) pyrophosphoryl-undecaprenol N-acetylglucosamine transferase	533638	1092
LMHCC_RS02700			cell division protein FtsQ	534752	813
LMHCC_RS02710			cell division protein FtsZ	537296	1176
LMHCC_RS02715			YggS family pyridoxal phosphate enzyme	538591	690
LMHCC_RS02720			cell division protein SepF	539284	459
LMHCC_RS02725			hypothetical protein	539765	291
LMHCC_RS02730			RNA-binding protein S4	540180	777
LMHCC_RS02735			quinolinate synthase A	540989	1101
LMHCC_RS02740		catalyzes the formation of pyridine-2,3-dicarboxylate and 5-phospho-alpha-D-ribose 1-diphosphate from nictinate D-ribonucleotide;	nicotinate-nucleotide diphosphorylase (carboxylating)	542086	846
LMHCC_RS02745			L-aspartate oxidase	542928	1455
LMHCC_RS02750			cysteine desulfurase	544513	1107
LMHCC_RS02755			transcriptional regulator	545624	522
LMHCC_RS02760			septum formation initiator	546239	528
LMHCC_RS02765	ileS	IleRS; catalyzes the formation of isoleucyl-tRNA(Ile) from isoleucine and tRNA(Ile); since isoleucine and other amino acids such as valine are similar, there are additional editing function in this enzyme; one is involved in hydrolysis of activated valine-AMP and the other is involved in deacylation of mischarged Val-tRNA(Ile); there are two active sites, one for aminoacylation and one for editin…	isoleucine--tRNA ligase	547049	2766
LMHCC_RS02770			diaminopimelate epimerase	549926	990
LMHCC_RS02775			PAP2 family phosphoesterase	550929	696
LMHCC_RS02780			cold-shock protein CspLB	551913	201
LMHCC_RS02785			alpha-mannosidase	552182	3099
LMHCC_RS02790			glycosyl hydrolase family 38	555535	2658
LMHCC_RS02795			glycosyl hydrolase	558196	1305
LMHCC_RS02800			membrane protein	559561	612
LMHCC_RS02805			two-component sensor histidine kinase	560235	1734
LMHCC_RS02810			DNA-binding response regulator	561968	1485
LMHCC_RS02815			sugar ABC transporter permease	563565	930
LMHCC_RS02820			sugar ABC transporter permease	564564	921
LMHCC_RS02825			ABC transporter substrate-binding protein	565504	1458
LMHCC_RS02830		catalyzes the formation of 2-acetolactate from pyruvate in stationary phase;	acetolactate synthase	567159	1698
LMHCC_RS02835			NADP-dependent aryl-alcohol dehydrogenase	568973	996
LMHCC_RS02840			GntR family transcriptional regulator	570140	732
LMHCC_RS02845			GntR family transcriptional regulator	570873	702
LMHCC_RS02850			PTS sugar transporter	571594	468
LMHCC_RS02860			PTS mannose transporter subunit IID	572883	822
LMHCC_RS02865			SIS domain-containing protein	573717	1065
LMHCC_RS02870			glucosamine--fructose-6-phosphate aminotransferase	574804	996
LMHCC_RS02875		phosphoenolpyruvate-dependent sugar phosphotransferase system; catalyzes the phosphorylation of incoming sugar substrates concomitant with their translocation across the cell membrane; IIB is phosphorylated by IIA and then transfers the phosphoryl group to the sugar; IIC forms the translocation channel;	PTS mannose transporter subunit IIA	575816	417
LMHCC_RS02880			DNA-directed RNA polymerase sigma-70 factor	576329	948
LMHCC_RS02885		catalyzes the formation of D-glyceraldehyde 3-phosphate and acetaldehyde from 2-deoxy-D-ribose-5-phosphate;	2-deoxyribose-5-phosphate aldolase	577339	672
LMHCC_RS02890			LacI family transcriptional regulator	578090	1011
LMHCC_RS02895	deoA	Catalyzes the reversible phosphorolysis of thymidine, deoxyuridine and their analogues to their respective bases and 2-deoxyribose 1-phosphate;	pyrimidine-nucleoside phosphorylase	579231	1302
LMHCC_RS02900			alpha-acetolactate decarboxylase	580569	720
LMHCC_RS02905		catalyzes the formation of 2-oxobutanoate from L-threonine; biosynthetic;	threonine dehydratase	581481	1269
LMHCC_RS02915		dehydratase component, catalyzes the isomerization between 2-isopropylmalate and 3-isopropylmalate;	3-isopropylmalate dehydratase large subunit	583336	1389
LMHCC_RS02920			3-isopropylmalate dehydrogenase	584726	1053
LMHCC_RS02925			2-isopropylmalate synthase	585780	1539
LMHCC_RS02930			ketol-acid reductoisomerase	587477	996
LMHCC_RS02935			acetolactate synthase small subunit	588571	492
LMHCC_RS02940		catalyzes the formation of 2-acetolactate from pyruvate; also known as acetolactate synthase large subunit;	acetolactate synthase, large subunit, biosynthetic type	589063	1722
LMHCC_RS02945		catalyzes the dehydration of 2,3-dihydroxy-3-methylbutanoate to 3-methyl-2-oxobutanoate in valine and isoleucine biosynthesis;	dihydroxy-acid dehydratase	590802	1695
LMHCC_RS02950			GNAT family acetyltransferase	593187	528
LMHCC_RS02960			hypothetical protein	594155	138
LMHCC_RS02965			hypothetical protein	594324	432
LMHCC_RS02970			glucose-6-phosphate dehydrogenase	594874	1476
LMHCC_RS02975		RNase BN; member of metallo-beta-lactamase family; the purified enzyme from Escherichia coli forms dimeric zinc phosphodiesterase; in Bacillus subtilis this protein is a 3'-tRNA processing endoribonuclease and is essential while in Escherichia coli it is not; associates with two zinc ions;	ribonuclease Z	596651	921
LMHCC_RS02980			oxidoreductase	597576	792
LMHCC_RS02985			DNA polymerase IV	598476	1071
LMHCC_RS02990			tellurite resistance protein TelA	599583	1200
LMHCC_RS03000			ADP-ribose pyrophosphatase	601694	558
LMHCC_RS03015			ABC transporter ATP-binding protein	604150	888
LMHCC_RS03020			ABC transporter permease	605034	816
LMHCC_RS03025			TetR family transcriptional regulator	605849	621
LMHCC_RS03030			ferredoxin--NADP(+) reductase	606485	999
LMHCC_RS03040			iron compound ABC transporter substrate-binding protein	608462	942
LMHCC_RS03045			ferrichrome ABC transporter permease	609505	1026
LMHCC_RS03050			iron ABC transporter	610530	1023
LMHCC_RS03055			transcriptional repressor	611794	453
LMHCC_RS03060			site-specific tyrosine recombinase XerD	612401	894
LMHCC_RS03065		catalyzes the transfer of phosphate between the C1 and C5 carbons of pentose;	phosphopentomutase	613323	1185
LMHCC_RS03070			purine-nucleoside phosphorylase	614526	819
LMHCC_RS03075			diaminopimelate decarboxylase	615525	1311
LMHCC_RS03080			segregation and condensation protein A	616851	750
LMHCC_RS03085			SMC-Scp complex subunit ScpB	617597	597
LMHCC_RS03090			ribosomal large subunit pseudouridine synthase B	618196	735
LMHCC_RS03095			DNA-binding response regulator	619096	717
LMHCC_RS03100			two-component sensor histidine kinase	619913	1791
LMHCC_RS03105			acyl-CoA thioesterase	621719	519
LMHCC_RS03115			ferredoxin	623331	225
LMHCC_RS03120			hypothetical protein	623709	1008
LMHCC_RS03125			ATP-dependent DNA helicase	624713	1404
LMHCC_RS03130			peptidoglycan-binding protein LysM	626435	720
LMHCC_RS03135			L-asparaginase	627235	963
LMHCC_RS03140			cytidylate kinase	628213	675
LMHCC_RS03145			30S ribosomal protein S1	629245	1146
LMHCC_RS03150	engA	EngA; essential Neisserial GTPase; synchronizes cellular events by interacting with multiple targets with tandem G-domains; overexpression in Escherichia coli suppresses rrmJ mutation; structural analysis of the Thermotoga maritima ortholog shows different nucleotide binding affinities in the two binding domains;	ribosome biogenesis GTPase Der	630534	1311
LMHCC_RS03155	gpsA	catalyzes the NAD(P)H-dependent reduction of glycerol 3-phosphate to glycerone phosphate;	glycerol-3-phosphate dehydrogenase (NAD(P)(+))	631867	1017
LMHCC_RS03160			protein-tyrosine-phosphatase	632986	981
LMHCC_RS03165			transcriptional regulator	634379	276
LMHCC_RS03170			GTP cyclohydrolase I	634889	570
LMHCC_RS03175			heptaprenyl diphosphate synthase subunit I	635517	768
LMHCC_RS03180			demethylmenaquinone methyltransferase	636307	714
LMHCC_RS03185			heptaprenyl diphosphate synthase component II	637031	966
LMHCC_RS03190		catalyzes the formation of nucleoside triphosphate from ATP and nucleoside diphosphate;	nucleoside-diphosphate kinase	638015	444
LMHCC_RS03195		catalyzes the formation of chorismate from 5-O-(1-carboxyvinyl)-3-phosphoshikimate in aromatic amino acid biosynthesis;	chorismate synthase	638662	1167
LMHCC_RS03200			3-dehydroquinate synthase	639831	1098
LMHCC_RS03205			chorismate mutase	640925	375
LMHCC_RS03210		catalyzes the formation of L-histidinol phosphate from imidazole-acetol phosphate and glutamate in histidine biosynthesis;	histidinol-phosphate aminotransferase	641299	1083
LMHCC_RS03215			prephenate dehydrogenase	642403	1104
LMHCC_RS03220			3-phosphoshikimate 1-carboxyvinyltransferase	643520	1287
LMHCC_RS03225			hypothetical protein	644937	1254
LMHCC_RS03230			hypothetical protein	646226	546
LMHCC_RS03235			membrane protein	646858	597
LMHCC_RS03240			Zn-dependent protease	647541	684
LMHCC_RS03245			hypothetical protein	648335	1266
LMHCC_RS03250			formate acetyltransferase	649647	2280
LMHCC_RS03255			peptidase	652161	1008
LMHCC_RS03260		malic enzyme; oxaloacetate-decarboxylating; NAD-dependent; catalyzes the formation of pyruvate form malate;	malate dehydrogenase	653171	1644
LMHCC_RS03265			diguanylate phosphodiesterase	654925	684
LMHCC_RS03270			glycoside transferase	655627	1005
LMHCC_RS03275			diguanylate cyclase	656628	1128
LMHCC_RS03280			hypothetical protein	657781	1137
LMHCC_RS03285			oxidoreductase	659238	1107
LMHCC_RS03295			nucleotide pyrophosphohydrolase	661341	336
LMHCC_RS03300			4-hydroxy-tetrahydrodipicolinate reductase	661673	792
LMHCC_RS03305			methylglyoxal synthase	662480	405
LMHCC_RS03310			CCA-adding enzyme	662899	1182
LMHCC_RS03320			thiol reductase thioredoxin	665195	474
LMHCC_RS03325			3-methyl-2-oxobutanoate hydroxymethyltransferase	665835	834
LMHCC_RS03330			pantoate--beta-alanine ligase	666672	858
LMHCC_RS03335			aspartate 1-decarboxylase	667533	384
LMHCC_RS03340			DNA polymerase III subunit epsilon	668013	2787
LMHCC_RS03345			peptidase	670922	507
LMHCC_RS03350			aspartate aminotransferase	671451	1182
LMHCC_RS03355	asnC	catalyzes a two-step reaction, first charging an asparagine molecule by linking its carboxyl group to the alpha-phosphate of ATP, followed by transfer of the aminoacyl-adenylate to its tRNA;	asparagine--tRNA ligase	672646	1293
LMHCC_RS03360			XRE family transcriptional regulator	674084	720
LMHCC_RS03365			endonuclease III	674814	660
LMHCC_RS03375			penicillin-binding protein	676000	2481
LMHCC_RS03380			Holliday junction resolvase RecU	678512	606
LMHCC_RS03385			hypothetical protein	679364	366
LMHCC_RS03390			hypothetical protein	679726	546
LMHCC_RS03395		GpsB; guiding PBP1 shuttling; similar to DivIVA;	cell cycle protein GpsB	680403	342
LMHCC_RS03400			hypothetical protein	680964	285
LMHCC_RS03405			RNA methyltransferase	681325	1149
LMHCC_RS03410			thermostable carboxypeptidase	682478	1524
LMHCC_RS03415			xanthine phosphoribosyltransferase	684229	579
LMHCC_RS03420			xanthine permease	684814	1308
LMHCC_RS03425			chitinase	686313	1059
LMHCC_RS03430			30S ribosomal protein S14	687494	270
LMHCC_RS03435			5'-3' exonuclease	687841	873
LMHCC_RS03440	rnhA	An endonuclease that specifically degrades the RNA strand of RNA-DNA hybrids;	ribonuclease H	688732	402
LMHCC_RS03445			cold-shock protein	689256	201
LMHCC_RS03450		involved in manganese homeostasis; activates the transcription of the mntABCD operon;	transcriptional regulator MntR	689820	429
LMHCC_RS03455			formate--tetrahydrofolate ligase	690405	1683
LMHCC_RS03460			ABC transporter ATP-binding protein	692207	1893
LMHCC_RS03465			thymidylate synthase	694112	945
LMHCC_RS03470			dihydrofolate reductase	695072	483
LMHCC_RS03475			rRNA (guanine-N1)-methyltransferase	695607	876
LMHCC_RS03480			phosphoglucomutase	696551	1512
LMHCC_RS03485			alkaline phosphatase	698200	624
LMHCC_RS03490			membrane protein	698917	984
LMHCC_RS03495			glyoxalase	699904	378
LMHCC_RS03500		catalyzes the formation of phosphoenolpyruvate from pyruvate;	pyruvate, phosphate dikinase	700331	2640
LMHCC_RS03505			phosphoenolpyruvate synthase regulatory protein	702989	813
LMHCC_RS03510			hypothetical protein	703814	618
LMHCC_RS03515			hemolysin D	704554	633
LMHCC_RS03520			fatty acid-binding protein DegV	705366	840
LMHCC_RS03525			hypothetical protein	706220	786
LMHCC_RS03530			hypothetical protein	707021	615
LMHCC_RS03535		this stereospecific enzymes reduces the S isomer of methionine sulfoxide while MsrB reduces the R form; provides protection against oxidative stress;	peptide-methionine (S)-S-oxide reductase	707671	534
LMHCC_RS03540		this stereospecific enzymes reduces the R isomer of methionine sulfoxide while MsrA reduces the S form; provides protection against oxidative stress;	peptide-methionine (R)-S-oxide reductase	708211	438
LMHCC_RS03545			oxidoreductase	708731	906
LMHCC_RS03550			hypothetical protein	709699	234
LMHCC_RS03555			purine-nucleoside phosphorylase	709944	702
LMHCC_RS03560			D-alanyl-D-alanine carboxypeptidase	710704	825
LMHCC_RS03565			transcriptional regulator	711654	294
LMHCC_RS03570			ATPase P	711962	2214
LMHCC_RS03575			hypothetical protein	714188	207
LMHCC_RS03580			peptidase S41	714548	1491
LMHCC_RS03585			MarR family transcriptional regulator	716075	417
LMHCC_RS03590			manganese transporter	716650	723
LMHCC_RS03595			manganese transport system membrane protein MntC	717376	843
LMHCC_RS03600			manganese ABC transporter substrate-binding protein	718215	933
LMHCC_RS03605			hypothetical protein	719484	825
LMHCC_RS03610			MATE family efflux transporter	720411	1371
LMHCC_RS03615			permease	721955	1284
LMHCC_RS03620			lipoprotein signal peptidase	723320	465
LMHCC_RS03625			RNA pseudouridine synthase	723784	909
LMHCC_RS03630			sulfate transporter	724710	825
LMHCC_RS03635			hypothetical protein	725622	231
LMHCC_RS03640		regulates pyrimidine biosynthesis by binding to the mRNA of the pyr genes, also has been shown to have uracil phosphoribosyltransferase activity;	bifunctional protein PyrR	726084	552
LMHCC_RS03645			uracil transporter	726764	1287
LMHCC_RS03655			dihydroorotase	729031	1284
LMHCC_RS03665			carbamoyl-phosphate synthase large chain	731395	3213
LMHCC_RS03670			dihydroorotate dehydrogenase	734630	765
LMHCC_RS03675		catalyzes the conversion of dihydroorotate to orotate in the pyrimidine biosynthesis pathway, using a flavin nucleotide as an essential cofactor; subclass 1B is a heterotetramer consisting of two PyrDB subunits, similar to the PyrDA subunits and two PyrK subunits;	dihydroorotate dehydrogenase	735391	915
LMHCC_RS03680		type 1 subfamily; involved in last step of pyrimidine biosynthesis; converts orotidine 5'-phosphate to UMP and carbon dioxide; OMP decarboxylase; OMPDCase; OMPdecase;	orotidine 5'-phosphate decarboxylase	736302	702
LMHCC_RS03685			orotate phosphoribosyltransferase	737000	630
LMHCC_RS03690			short chain dehydrogenase	737671	600
LMHCC_RS03695			hypothetical protein	738357	1713
LMHCC_RS03700			hypothetical protein	740226	876
LMHCC_RS03705			guanylate kinase	741120	618
LMHCC_RS03710			DNA-directed RNA polymerase subunit omega	741734	207
LMHCC_RS03715			phosphopantothenoylcysteine decarboxylase	742091	1203
LMHCC_RS03720			primosomal protein N'	743298	2394
LMHCC_RS03725			methionyl-tRNA formyltransferase	745705	939
LMHCC_RS03730		catalyzes the methylation of cytosine at position 967 (m5C967) of 16S rRNA; SAM-dependent methyltransferase;	16S rRNA (cytosine(967)-C(5))-methyltransferase	746644	1335
LMHCC_RS03735			protein phosphatase	748000	759
LMHCC_RS03740			serine/threonine protein kinase	748755	1968
LMHCC_RS03745			ribosome small subunit-dependent GTPase A	750741	876
LMHCC_RS03750			ribulose-phosphate 3-epimerase	751619	657
LMHCC_RS03755			thiamine pyrophosphokinase	752339	645
LMHCC_RS03760			50S ribosomal protein L28	753080	189
LMHCC_RS03765			hypothetical protein	753567	366
LMHCC_RS03770			hypothetical protein	753947	1659
LMHCC_RS03775			L-serine dehydratase, iron-sulfur-dependent subunit beta	755645	663
LMHCC_RS03785			ATP-dependent DNA helicase RecG	757337	2049
LMHCC_RS03790		negative regulator of genes involved in fatty acid and phospholipid biosynthesis for gram positive bacteria;	transcription factor FapR	759566	570
LMHCC_RS03795			phosphate acyltransferase	760156	1014
LMHCC_RS03805			beta-ketoacyl-ACP reductase	762107	744
LMHCC_RS03810			acyl carrier protein	762957	234
LMHCC_RS03815			ribonuclease 3	763384	690
LMHCC_RS03820			chromosome segregation protein SMC	764096	3561
LMHCC_RS03825			signal recognition particle-docking protein FtsY	767671	987
LMHCC_RS03830			DNA-binding protein	768770	333
LMHCC_RS03835			signal recognition particle protein	769115	1353
LMHCC_RS03850			hypothetical protein	774944	1659
LMHCC_RS03855	rpsP	binds to lower part of 30S body where it stabilizes two domains; required for efficient assembly of 30S; in Escherichia coli this protein has nuclease activity;	30S ribosomal protein S16	776705	273
LMHCC_RS03860			KH domain-containing protein	776994	231
LMHCC_RS03865			glutamine amidotransferase	777335	735
LMHCC_RS03870			hypothetical protein	778097	387
LMHCC_RS03875			ribosome maturation factor RimM	778493	519
LMHCC_RS03880			tRNA (guanine-N(1)-)-methyltransferase	779011	738
LMHCC_RS03885			hypothetical protein	779768	390
LMHCC_RS03890			MBL fold hydrolase	780188	717
LMHCC_RS03895			flavodoxin	780901	612
LMHCC_RS03900			MerR family transcriptional regulator	781512	435
LMHCC_RS03905			50S ribosomal protein L19	782154	345
LMHCC_RS03910			hypothetical protein	783014	534
LMHCC_RS03915			hypothetical protein	783563	660
LMHCC_RS03920			hypothetical protein	784509	258
LMHCC_RS03930			translation initiation factor IF-3	785590	504
LMHCC_RS03935	rpmI		50S ribosomal protein L35	786115	201
LMHCC_RS03940			50S ribosomal protein L20	786355	360
LMHCC_RS03945			exodeoxyribonuclease III	786755	756
LMHCC_RS03950			hypothetical protein	787594	531
LMHCC_RS03955		catalyzes the release of the N-terminal amino acid from a tripeptide;	peptidase T	788182	1233
LMHCC_RS03960			hypothetical protein	789433	363
LMHCC_RS03965			ABC transporter ATPase	789845	774
LMHCC_RS03970			phosphohydrolase	790684	606
LMHCC_RS03990			membrane protein	796676	525
LMHCC_RS04000			5-(carboxyamino)imidazole ribonucleotide synthase	797887	1125
LMHCC_RS04005		Catalyzes two discrete reactions in the de novo synthesis of purines: the cleavage of adenylosuccinate and succinylaminoimidazole carboxamide ribotide;	adenylosuccinate lyase	799030	1293
LMHCC_RS04010		catalyzes the formation of (S)-2-(5-amino-1-(5-phospho-D-ribosyl)imidazole-4- carboxamido)succinate from 5-amino-1-(5-phospho-D-ribosyl)imidazole-4-carboxylate and L-aspartate in purine biosynthesis; SAICAR synthase;	phosphoribosylaminoimidazolesuccinocarboxamide synthase	800403	714
LMHCC_RS04015		With PurL and PurQ catalyzes the conversion of formylglycinamide ribonucleotide, ATP, and glutamine to formylglycinamidine ribonucleotide, ADP, and glutamate in the fourth step of the purine biosynthetic pathway;	phosphoribosylformylglycinamidine synthase subunit PurS	801128	246
LMHCC_RS04025			phosphoribosylformylglycinamidine synthase subunit PurL	802053	2220
LMHCC_RS04035			phosphoribosylformylglycinamidine cyclo-ligase	805703	1050
LMHCC_RS04040			phosphoribosylglycinamide formyltransferase	806749	567
LMHCC_RS04045	purH	involved in de novo purine biosynthesis;	bifunctional phosphoribosylaminoimidazolecarboxamide formyltransferase/inosine monophosphate cyclohydrolase	807321	1530
LMHCC_RS04050		catalyzes the formation of N(1)-(5-phospho-D-ribosyl)glycinamide from 5-phospho-D-ribosylamine and glycine in purine biosynthesis;	phosphoribosylamine--glycine ligase	808875	1263
LMHCC_RS04055			transcriptional regulator	810276	297
LMHCC_RS04060			hypothetical protein	810589	255
LMHCC_RS04065			hypothetical protein	810888	1356
LMHCC_RS04070			geranylgeranylglyceryl/heptaprenylglyceryl phosphate synthase	812450	678
LMHCC_RS04075			ATP-dependent DNA helicase PcrA	813186	2202
LMHCC_RS04080	ligA	this protein catalyzes the formation of phosphodiester linkages between 5'-phosphoryl and 3'-hydroxyl groups in double-stranded DNA using NAD as a coenzyme and as the energy source for the reaction; essential for DNA replication and repair of damaged DNA; similar to ligase LigB;	DNA ligase (NAD(+)) LigA	815413	2016
LMHCC_RS04085			hypothetical protein	817425	1116
LMHCC_RS04090			aspartyl/glutamyl-tRNA(Asn/Gln) amidotransferase subunit C	818664	294
LMHCC_RS04095	gatA	allows the formation of correctly charged Asn-tRNA(Asn) or Gln-tRNA(Gln) through the transamidation of misacylated Asp-tRNA(Asn) or Glu-tRNA(Gln) in organisms which lack either or both of asparaginyl-tRNA or glutaminyl-tRNA synthetases; reaction takes place in the presence of glutamine and ATP through an activated phospho-Asp-tRNA(Asn) or phospho-Glu-tRNA;	glutamyl-tRNA(Gln) amidotransferase subunit A	818981	1452
LMHCC_RS04100			aspartyl/glutamyl-tRNA(Asn/Gln) amidotransferase subunit B	820444	1431
LMHCC_RS04105		similar to YegS from E. coli;	diacylglycerol kinase	822020	933
LMHCC_RS04110			hypothetical protein	823100	756
LMHCC_RS04115			23S rRNA (uracil-5-)-methyltransferase RumA	823879	1362
LMHCC_RS04120			hypothetical protein	825578	555
LMHCC_RS04125			shikimate kinase	826165	474
LMHCC_RS04130			hypothetical protein	826862	510
LMHCC_RS04140			ABC transporter permease	828258	1980
LMHCC_RS04145			DNA-binding response regulator	830299	678
LMHCC_RS04150			NAD dependent epimerase/dehydratase	831045	876
LMHCC_RS04155			hypothetical protein	831941	459
LMHCC_RS04160			adenine deaminase	832419	1740
LMHCC_RS04165			two-component sensor histidine kinase	834180	1041
LMHCC_RS04170			amino acid ABC transporter permease	835623	642
LMHCC_RS04175			polar amino acid ABC transporter ATP-binding protein	836275	648
LMHCC_RS04180			amino acid ABC transporter substrate-binding protein	836924	816
LMHCC_RS04185			glycerol dehydrogenase	837834	1104
LMHCC_RS04190			GNAT family acetyltransferase	838940	519
LMHCC_RS04195			LysR family transcriptional regulator	839455	888
LMHCC_RS04200			glutamate synthase	840535	4593
LMHCC_RS04205			glutamate synthase subunit beta	845142	1470
LMHCC_RS04210			sugar ABC transporter permease	846656	831
LMHCC_RS04215			sugar ABC transporter permease	847503	894
LMHCC_RS04220			ABC transporter substrate-binding protein	848456	1245
LMHCC_RS04225			beta-glucosidase	850128	2172
LMHCC_RS04230			hypothetical protein	852296	3261
LMHCC_RS04235			LacI family transcriptional regulator	855604	966
LMHCC_RS04240			oxidoreductase	856629	984
LMHCC_RS04245			helicase	857745	1329
LMHCC_RS04250			ArsR family transcriptional regulator	859208	2679
LMHCC_RS04255			PTS sugar transporter subunit IIB	862043	309
LMHCC_RS04260			PTS mannose transporter subunit IIA	862421	303
LMHCC_RS04265			outer surface protein	862745	1089
LMHCC_RS04275			TetR family transcriptional regulator	865211	576
LMHCC_RS04280			methyltransferase	865974	666
LMHCC_RS04295			rod shape-determining protein	867565	993
LMHCC_RS04300			MFS transporter	868775	1260
LMHCC_RS04305			aminopeptidase	870138	1233
LMHCC_RS04310			flavodoxin	871508	447
LMHCC_RS04315		catalyzes the removal of N-terminal amino acids from peptides and arylamides; generally Co(II) however activity has been shown for some methionine aminopeptidases with Zn, Fe, or Mn;	type I methionyl aminopeptidase	872142	759
LMHCC_RS04320			AAC(3) family N-acetyltransferase	873022	807
LMHCC_RS04325			hypothetical protein	873848	222
LMHCC_RS04330			ribonuclease yfkH	874160	870
LMHCC_RS04335			deoxyadenosine kinase	875059	645
LMHCC_RS04340			osmotically inducible protein C	875810	381
LMHCC_RS04355			FosX/FosE/FosI family fosfomycin resistance thiol transferase	878572	402
LMHCC_RS04360			hypothetical protein	879002	354
LMHCC_RS04365			hypothetical protein	879395	207
LMHCC_RS04370			chemotaxis protein	879629	903
LMHCC_RS04375			alanine acetyltransferase	880722	543
LMHCC_RS04380			cation diffusion facilitator transporter	881309	966
LMHCC_RS04385			antibiotic resistance protein VanZ	882482	675
LMHCC_RS04390			hypothetical protein	883183	2598
LMHCC_RS04395			epimerase	885798	903
LMHCC_RS04400			regulatory protein RecX	886798	810
LMHCC_RS04405			hypothetical protein	887609	234
LMHCC_RS04410			dUTPase	887854	462
LMHCC_RS04415			membrane protein	888348	981
LMHCC_RS04420			A/G-specific adenine glycosylase	889538	1089
LMHCC_RS04425		Catalyzes a key regulatory step in fatty acid biosynthesis;	enoyl-[acyl-carrier-protein] reductase	890630	747
LMHCC_RS04430			hypothetical protein	891531	528
LMHCC_RS04435			membrane protein	892100	1089
LMHCC_RS04440		Converts (S)-4-amino-5-oxopentanoate to 5-aminolevulinate during the porphyrin biosynthesis pathway;	glutamate-1-semialdehyde 2,1-aminomutase	893294	1299
LMHCC_RS04445			dehydrogenase	894736	942
LMHCC_RS04450			transcriptional repressor	895760	447
LMHCC_RS04575			MFS transporter	903635	1176
LMHCC_RS04580			5-methyltetrahydropteroyltriglutamate-- homocysteine S-methyltransferase	905100	2298
LMHCC_RS04590		catalyzes the formation of cystathionine from L-cysteine and O-succinyl-L-homoserine;	cystathionine beta-lyase	908536	1173
LMHCC_RS04595		catalyzes the formation of 5,10-methylenetetrahydrofolate from 5-methyltetrahydrofolate and S-adenosyl-L-homocysteine and methionine from S-adenosyl-L-methionine and L-homocysteine; expressed in B. subtilis under methionine starvation conditions;	bifunctional homocysteine S-methyltransferase/methylenetetrahydrofolate reductase	909705	1854
LMHCC_RS04600		catalyzes the formation of dimethylmenaquinone from 1,4-dihydroxy-2-naphthoate and octaprenyl diphosphate;	1,4-dihydroxy-2-naphthoate octaprenyltransferase	911592	939
LMHCC_RS04605			isochorismate synthase	912705	1389
LMHCC_RS04610			2-succinyl-5-enolpyruvyl-6-hydroxy-3- cyclohexene-1-carboxylic-acid synthase	914090	1743
LMHCC_RS04615			2-succinyl-6-hydroxy-2, 4-cyclohexadiene-1-carboxylate synthase	915834	828
LMHCC_RS04620		catalyzes the formation of 1,4-dihydroxy-2-naphthoate from O-succinylbenzoyl-CoA;	1,4-dihydroxy-2-naphthoyl-CoA synthase	916658	819
LMHCC_RS04625		converts O-succinylbenzoate to O-succinylbenzoyl-CoA;	2-succinylbenzoate-CoA ligase	917492	1410
LMHCC_RS04630			adhesin	918920	954
LMHCC_RS04635			membrane protein insertion efficiency factor YidD	920023	267
LMHCC_RS04640			nucleoside triphosphatase YtkD	920363	474
LMHCC_RS04645			hypothetical protein	920887	243
LMHCC_RS04650			L-lactate dehydrogenase	921146	912
LMHCC_RS04655			membrane protein	922090	303
LMHCC_RS04660		catalyzes the formation of S-adenosylmethionine from methionine and ATP; methionine adenosyltransferase;	S-adenosylmethionine synthase	922815	1200
LMHCC_RS04665			asparagine synthetase B	924151	1866
LMHCC_RS04670			rRNA methyltransferase	926042	576
LMHCC_RS04675			TIGR01212 family radical SAM protein	926614	966
LMHCC_RS04680			leucine--tRNA ligase	927983	2412
LMHCC_RS04690			ArpU family transcriptional regulator	930718	168
LMHCC_RS04695			30S ribosomal protein S2	931087	750
LMHCC_RS04700			elongation factor Ts	931916	885
LMHCC_RS04705			membrane protein	932892	240
LMHCC_RS04710			hypothetical protein	933663	495
LMHCC_RS04715			lipoprotein	934173	621
LMHCC_RS04725			multidrug ABC transporter ATP-binding protein	936952	1806
LMHCC_RS04730			membrane protein	938838	489
LMHCC_RS04735			hypothetical protein	939500	516
LMHCC_RS04740			1-acyl-sn-glycerol-3-phosphate acyltransferase	940057	609
LMHCC_RS04745			exonuclease sbcCD subunit D	940781	1125
LMHCC_RS04750			exonuclease	941902	3072
LMHCC_RS04755			helicase SNF2	945057	3219
LMHCC_RS04760			sulfate transporter	948275	423
LMHCC_RS04765			sulfate transporter	948721	804
LMHCC_RS04770		Catalyzes the conversion of citrate to isocitrate;	aconitate hydratase 1	949680	2703
LMHCC_RS04775			membrane protein	952482	234
LMHCC_RS04780			3-methyladenine DNA glycosylase	952728	582
LMHCC_RS04785			peptidase S66	953306	975
LMHCC_RS04790			ABC transporter permease	954317	1068
LMHCC_RS04795			multidrug ABC transporter ATP-binding protein	955381	921
LMHCC_RS04800			hypothetical protein	956383	429
LMHCC_RS04805			bifunctional acetaldehyde-CoA/alcohol dehydrogenase	956934	2601
LMHCC_RS04810			anthranilate synthase component I	960619	1365
LMHCC_RS04820			anthranilate phosphoribosyltransferase	962557	1020
LMHCC_RS04825			indole-3-glycerol-phosphate synthase	963573	759
LMHCC_RS04830			N-(5'-phosphoribosyl)anthranilate isomerase	964328	609
LMHCC_RS04835		catalyzes the formation of L-tryptophan from L-serine and 1-(indol-3-yl)glycerol 3-phosphate;	tryptophan synthase subunit beta	964939	1203
LMHCC_RS04845			membrane protein	966978	438
LMHCC_RS04850			cell division protein	967500	1614
LMHCC_RS04855			cell division protein	969223	1614
LMHCC_RS04860			acid phosphatase	970846	654
LMHCC_RS04865			NAD(P)H-hydrate dehydratase	971538	831
LMHCC_RS04870			DNA mismatch repair protein MutT	972473	414
LMHCC_RS04875		divalent metal ion-dependent extracellular dipeptidase; able to hydrolyze a broad range of dipeptides but no tri-, tetra-, or larger oligopeptides; differences in the amino acid specificity of the cleavage site varies between species; similar to succinyl-diaminopimelate desuccinylases;	diguanylate cyclase	972961	1413
LMHCC_RS04880			D-alanine aminotransferase	974486	870
LMHCC_RS04885			MarR family transcriptional regulator	975578	441
LMHCC_RS04890			multidrug MFS transporter	976021	1464
LMHCC_RS04895			phosphotransferase	977696	783
LMHCC_RS04900			tRNA (guanine-N(7)-)-methyltransferase	978485	645
LMHCC_RS04905			hypothetical protein	979190	852
LMHCC_RS04910			hypothetical protein	980175	249
LMHCC_RS04915			hypothetical protein	980460	312
LMHCC_RS04920			peptidase M28	980969	1077
LMHCC_RS04930			thiol reductase thioredoxin	982370	312
LMHCC_RS04935			hypothetical protein	982716	801
LMHCC_RS04940			tRNA-binding protein	983522	618
LMHCC_RS04945			cell division protein FtsK	984449	2355
LMHCC_RS04950			UDP-N-acetylmuramate--L-alanine ligase	987098	1344
LMHCC_RS04955			thioredoxin	988586	546
LMHCC_RS04960			aminopeptidase	989171	1113
LMHCC_RS04965			general stress protein	990539	456
LMHCC_RS04970			general stress protein	991016	525
LMHCC_RS04975		catalyzes the formation of 3-deoxy-D-aribino-hept-2-ulosonate 7-phosphate from phosphoenolpyruvate and D-erythrose 4-phosphate and the formation of prephenate from chorismate;	3-deoxy-7-phosphoheptulonate synthase	991760	1086
LMHCC_RS04980			catabolite control protein A	993080	1008
LMHCC_RS04985		catalyzes the formation of tyrosyl-tRNA(Tyr) from tyrosine and tRNA(Tyr);	tyrosine--tRNA ligase	994411	1260
LMHCC_RS04990			30S ribosomal protein S4	995770	603
LMHCC_RS04995			hypothetical protein	996584	489
LMHCC_RS05000			septation ring formation regulator EzrA	997364	1716
LMHCC_RS05005			aminotransferase V	999203	1140
LMHCC_RS05010		Required for the synthesis of the thiazole moiety;	tRNA sulfurtransferase ThiI	1000344	1212
LMHCC_RS05015			N-acetyl-gamma-glutamyl-phosphate reductase	1001728	1032
LMHCC_RS05020			N-acetylglutamate synthase	1002775	1197
LMHCC_RS05025			acetylglutamate kinase	1003984	753
LMHCC_RS05030	argD		acetylornithine aminotransferase	1004733	1161
LMHCC_RS05035		catalyzes the formation of L-citrulline from carbamoyl phosphate and L-ornithine in arginine biosynthesis and degradation;	ornithine carbamoyltransferase	1005890	951
LMHCC_RS05040	ppnK	catalyzes the phosphorylation of NAD to NADP;	NAD(+) kinase	1006873	804
LMHCC_RS05045			hypothetical protein	1007855	1014
LMHCC_RS05050			hypothetical protein	1008888	537
LMHCC_RS05055			2-Cys peroxiredoxin	1009485	498
LMHCC_RS05095			hypothetical protein	1015364	999
LMHCC_RS05100		Enables the production of acetyl-CoA by phosphorylating acetate in the presence of ATP and a divalent cation;	acetate kinase	1016386	1194
LMHCC_RS05105			universal stress protein UspA	1017630	465
LMHCC_RS05110			alanine dehydrogenase	1018333	1113
LMHCC_RS05115			dipeptidase	1019488	1098
LMHCC_RS05120		catalyzes the opening and hydrolysis of the beta-lactam ring of beta-lactam antibiotics such as penicillins and cephalosporins;	metal-dependent hydrolase	1020750	687
LMHCC_RS05125			hypothetical protein	1021462	1314
LMHCC_RS05135	dnaE	catalyzes DNA-template-directed extension of the 3'-end of a DNA strand by one nucleotide at a time. Proposed to be responsible for the synthesis of the lagging strand. In the low GC gram positive bacteria this enzyme is less processive and more error prone than its counterpart in other bacteria;	DNA polymerase III subunit alpha	1023850	3327
LMHCC_RS05145		catalyzes the carboxylation of acetyl-CoA to malonyl-CoA; forms a tetramer composed of two alpha (AccA) and two beta (AccD) subunits; one of the two catalytic subunits that can form the acetyl CoA carboxylase enzyme together with a carrier protein;	acetyl-CoA carboxylase carboxyltransferase subunit alpha	1028268	957
LMHCC_RS05150		catalyzes the formation of D-fructose 1,6-bisphosphate from D-fructose 6-phosphate in glycolysis;	ATP-dependent 6-phosphofructokinase	1029508	960
LMHCC_RS05155		catalyzes the formation of phosphoenolpyruvate from pyruvate;	pyruvate kinase	1030750	1758
LMHCC_RS05160			exclusion suppressor FxsA	1032627	378
LMHCC_RS05165			membrane protein	1033161	462
LMHCC_RS05170		catalyzes the formation of citrate from acetyl-CoA and oxaloacetate;	citrate synthase	1033659	1122
LMHCC_RS05175		Converts isocitrate to alpha ketoglutarate;	isocitrate dehydrogenase (NADP(+))	1034800	1263
LMHCC_RS05180			DNA polymerase I	1036227	2628
LMHCC_RS05185			DNA-formamidopyrimidine glycosylase	1038878	822
LMHCC_RS05190			dephospho-CoA kinase	1039716	603
LMHCC_RS05195	nrdR		NrdR family transcriptional regulator	1040397	465
LMHCC_RS05200			helicase DnaB	1040867	1377
LMHCC_RS05205			primosomal protein DnaI	1042253	924
LMHCC_RS05210			threonine--tRNA ligase	1043527	1923
LMHCC_RS05215	engB	binds guanine nucleotides; in Escherichia coli depletion results in defective cell division and filamentation; in Bacillus subtilis this gene is essential;	GTP-binding protein	1045557	585
LMHCC_RS05220			glutamyl-tRNA reductase	1046269	1308
LMHCC_RS05225			hydroxymethylbilane synthase	1047580	930
LMHCC_RS05230			uroporphyrinogen-III synthase	1048506	723
LMHCC_RS05235			delta-aminolevulinic acid dehydratase	1049225	975
LMHCC_RS05240		converts (S)-4-amino-5-oxopentanoate to 5-aminolevulinate;	glutamate-1-semialdehyde 2,1-aminomutase	1050212	1290
LMHCC_RS05245	valS	valine--tRNA ligase; ValRS; converts valine ATP and tRNA(Val) to AMP PPi and valyl-tRNA(Val); class-I aminoacyl-tRNA synthetase type 1 subfamily; has a posttransfer editing process to hydrolyze mischarged Thr-tRNA(Val) which is done by the editing domain;	valine--tRNA ligase	1051824	2652
LMHCC_RS05250			bifunctional folylpolyglutamate synthase/dihydrofolate synthase	1054538	1296
LMHCC_RS05255			type IV leader peptidase	1056043	711
LMHCC_RS05260			hypothetical protein	1056765	675
LMHCC_RS05265		functions in MreBCD complex in some organisms;	rod shape-determining protein	1057890	1014
LMHCC_RS05270			rod shape-determining protein MreC	1058989	888
LMHCC_RS05275			rod shape-determining protein MreD	1059879	519
LMHCC_RS05280			septum site-determining protein MinC	1060576	678
LMHCC_RS05285		ATPase; with MinC inhibits cell division by blocking formation of the polar Z ring septums;	septum site-determining protein MinD	1061256	801
LMHCC_RS05290			ribonuclease E	1062109	1362
LMHCC_RS05295			50S ribosomal protein L21	1063627	309
LMHCC_RS05300			hypothetical protein	1063954	318
LMHCC_RS05305			50S ribosomal protein L27	1064285	291
LMHCC_RS05310			glycerol transporter	1064939	819
LMHCC_RS05315	glpK	Converts glycerol and ADP to glycerol-3-phosphate and ADP;	glycerol kinase	1065832	1494
LMHCC_RS05320			GTPase ObgE	1067484	1290
LMHCC_RS05325		catalyzes the formation of phenylpyruvate from prephenate in phenylalanine biosynthesis;	prephenate dehydratase	1068840	849
LMHCC_RS05330			transcriptional regulator	1069798	726
LMHCC_RS05335	ldh	Converts (S)-lactate and NAD(+) to pyruvate and NADH;	L-lactate dehydrogenase	1070592	936
LMHCC_RS05340			Holliday junction ATP-dependent DNA helicase RuvA	1071651	606
LMHCC_RS05345			Holliday junction DNA helicase RuvB	1072272	1008
LMHCC_RS05350			S-adenosylmethionine:tRNA ribosyltransferase-isomerase	1073283	1029
LMHCC_RS05355			tRNA-guanine(34) transglycosylase	1074398	1140
LMHCC_RS05360			preprotein translocase subunit YajC	1075571	318
LMHCC_RS05365			hypothetical protein	1076031	291
LMHCC_RS05370			preprotein translocase subunit SecD	1076422	2265
LMHCC_RS05375			hypothetical protein	1078782	345
LMHCC_RS05380			recombination protein RecJ	1079231	2352
LMHCC_RS05390			GTP pyrophosphokinase	1082299	2217
LMHCC_RS05395			D-aminoacyl-tRNA deacylase	1084531	456
LMHCC_RS05400			N-acetylmuramoyl-L-alanine amidase	1085027	1284
LMHCC_RS05405			histidine--tRNA ligase	1086761	1278
LMHCC_RS05410	aspS	catalyzes a two-step reaction, first charging an aspartate molecule by linking its carboxyl group to the alpha-phosphate of ATP, followed by transfer of the aminoacyl-adenylate to its tRNA; contains discriminating and non-discriminating subtypes;	aspartate--tRNA ligase	1088041	1776
LMHCC_RS05415			hypothetical protein	1089855	381
LMHCC_RS05420			nitrogen regulatory PII	1090385	366
LMHCC_RS05425			ammonia channel protein	1090764	1206
LMHCC_RS05430			Rrf2 family transcriptional regulator	1092214	423
LMHCC_RS05435			recombinase RarA	1092785	1284
LMHCC_RS05440			cysteine desulfurase	1094450	1149
LMHCC_RS05445			tRNA(5-methylaminomethyl-2-thiouridine)- methyltransferase	1095617	1116
LMHCC_RS05450			alpha/beta hydrolase	1096850	741
LMHCC_RS05455			hypothetical protein	1097601	669
LMHCC_RS05460			hypothetical protein	1098297	2397
LMHCC_RS05465			two-component sensor histidine kinase	1100733	1440
LMHCC_RS05470			DNA-binding response regulator	1102169	687
LMHCC_RS05475			macrolide ABC transporter permease	1103022	1506
LMHCC_RS05480			multidrug ABC transporter ATP-binding protein	1104536	696
LMHCC_RS05485	alaS	Catalyzes a two-step reaction, first charging an alanyl molecule by linking its carboxyl group to the alpha-phosphate of ATP, followed by transfer of the aminoacyl-adenylate to its tRNA;	alanine--tRNA ligase	1105538	2640
LMHCC_RS05490			hypothetical protein	1108269	273
LMHCC_RS05495			crossover junction endodeoxyribonuclease RuvA	1108538	417
LMHCC_RS05505			alkaline phosphatase	1109318	627
LMHCC_RS05510			hypothetical protein	1110147	1071
LMHCC_RS05515			O-methyltransferase	1111293	654
LMHCC_RS05520		functions in pyrimidine salvage; pyrimidine ribonucleoside kinase; phosphorylates nucleosides or dinucleosides to make UMP or CMP using ATP or GTP as the donor;	uridine kinase	1111943	630
LMHCC_RS05525			transcription elongation factor GreA	1112766	483
LMHCC_RS05530			hypothetical protein	1113299	633
LMHCC_RS05535		enables the cleavage of the glycosidic bond in both 5'-methylthioadenosine and S-adenosylhomocysteine;	5'-methylthioadenosine/S-adenosylhomocysteine nucleosidase	1113981	702
LMHCC_RS05540			oligoendopeptidase	1114718	1809
LMHCC_RS05545			haloacid dehalogenase	1116688	522
LMHCC_RS05550		in Bacillus subtilis this enzyme appears to be involved in 30S ribosomal RNA subunit biogenesis;	ribosome biogenesis GTPase YqeH	1117206	1101
LMHCC_RS05555			shikimate 5-dehydrogenase	1118326	822
LMHCC_RS05560			RNA-binding protein	1119147	291
LMHCC_RS05570			phosphohydrolase	1120008	576
LMHCC_RS05575			ribosome silencing factor RsfS	1120588	357
LMHCC_RS05580			SAM-dependent methyltransferase	1120999	732
LMHCC_RS05585			competence protein ComEA	1121834	603
LMHCC_RS05590			ComE operon protein 2	1122508	561
LMHCC_RS05595			competence protein ComEC	1123166	2160
LMHCC_RS05600			DNA polymerase III subunit delta	1125393	1032
LMHCC_RS05605			30S ribosomal protein S20	1126510	255
LMHCC_RS05610			elongation factor 4	1127009	1827
LMHCC_RS05615			MerR family transcriptional regulator	1128882	438
LMHCC_RS05620			NAD-dependent epimerase	1129432	1029
LMHCC_RS05625		catalyzes the oxygen-independent formation of protoporphyrinogen-IX from coproporphyrinogen-III;	coproporphyrinogen III oxidase	1130549	1158
LMHCC_RS05630			HrcA family transcriptional regulator	1131853	1038
LMHCC_RS05635		with DnaK and DnaJ acts in response to hyperosmotic and heat shock by preventing the aggregation of stress-denatured proteins; may act as a thermosensor;	nucleotide exchange factor GrpE	1132932	576
LMHCC_RS05640	dnaK	heat shock protein 70; assists in folding of nascent polypeptide chains; refolding of misfolded proteins; utilizes ATPase activity to help fold; co-chaperones are DnaJ and GrpE; multiple copies in some bacteria;	molecular chaperone DnaK	1133541	1842
LMHCC_RS05645		chaperone Hsp40; co-chaperone with DnaK; Participates actively in the response to hyperosmotic and heat shock by preventing the aggregation of stress-denatured proteins and by disaggregating proteins, also in an autonomous, dnaK-independent fashion;	molecular chaperone DnaJ	1135525	1131
LMHCC_RS05650			ribosomal protein L11 methyltransferase	1136728	945
LMHCC_RS05655			16S rRNA (uracil(1498)-N(3))-methyltransferase	1137673	768
LMHCC_RS05660			30S ribosomal protein S21	1138638	174
LMHCC_RS05665			hypothetical protein	1138831	447
LMHCC_RS05670			phosphate starvation protein PhoH	1139465	960
LMHCC_RS05675			hydrolase	1140440	2157
LMHCC_RS05680			endoribonuclease YbeY	1142613	486
LMHCC_RS05690			cytidine deaminase	1143496	396
LMHCC_RS05695	era	Era; Escherichia coli Ras-like protein; Bex; Bacillus Era-complementing segment; essential protein in Escherichia coli that is involved in many cellular processes; GTPase; binds the cell membrane through apparent C-terminal domain; mutants are arrested during the cell cycle; Streptococcus pneumoniae Era binds to RNA and Escherichia coli Era binds 16S rRNA and 30S ribosome;	GTPase Era	1143888	906
LMHCC_RS05700			hypothetical protein	1144842	633
LMHCC_RS05705			DNA repair protein RecO	1145612	768
LMHCC_RS05715			glycine--tRNA ligase subunit beta	1147543	2067
LMHCC_RS05720			phosphotransferase	1149644	825
LMHCC_RS05725			hypothetical protein	1150659	441
LMHCC_RS05730			DNA primase	1151119	1881
LMHCC_RS05735		sigma factors are initiation factors that promote the attachment of RNA polymerase to specific initiation sites and are then released; primary sigma factor of bacterium;	RNA polymerase sigma factor SigA	1153094	1125
LMHCC_RS05740			SAM-dependent methyltransferase	1154286	705
LMHCC_RS05745			Nif3-like dinuclear metal center hexameric protein	1154987	1122
LMHCC_RS05750			DEAD/DEAH box family ATP-dependent RNA helicase	1156286	1308
LMHCC_RS05755			endonuclease	1157609	894
LMHCC_RS05760		catalyzes the hydrolysis of pyrophosphate to phosphate;	manganese-dependent inorganic pyrophosphatase	1158519	927
LMHCC_RS05770			metal ABC transporter permease	1160336	879
LMHCC_RS05780			foldase	1161758	888
LMHCC_RS05790			branched-chain amino acid permease	1163044	708
LMHCC_RS05795			membrane protein	1164049	801
LMHCC_RS05800			superoxide dismutase [Mn]	1165151	609
LMHCC_RS05805			hypothetical protein	1165889	2166
LMHCC_RS05810		catalyzes the formation of 4-aspartyl phosphate from aspartate 4-semialdehyde;	aspartate-semialdehyde dehydrogenase	1168252	1044
LMHCC_RS05815		catalyzes the formation of 4-phospho-L-aspartate from L-aspartate and ATP; diaminopimelate sensitive;	aspartate kinase	1169307	1212
LMHCC_RS05820		catalyzes the formation of dihydrodipicolinate from L-aspartate 4-semialdehyde and pyruvate in lysine and diaminopimelate biosynthesis;	4-hydroxy-tetrahydrodipicolinate synthase	1170533	882
LMHCC_RS05825			ribonuclease J	1171434	1668
LMHCC_RS05830			pyridine nucleotide-disulfide oxidoreductase	1173190	1341
LMHCC_RS05835			hypothetical protein	1174583	651
LMHCC_RS05840			heme ABC transporter ATP-binding protein	1175269	1602
LMHCC_RS05845			hypothetical protein	1177010	384
LMHCC_RS05850			thiamine transporter thia	1177641	561
LMHCC_RS05855			glycine/betaine ABC transporter ATP-binding protein	1178494	1194
LMHCC_RS05860			carnitine transport permease OpuCB	1179691	657
LMHCC_RS05865			carnitine transport-binding protein OpuCC	1180349	927
LMHCC_RS05870			amino acid ABC transporter permease	1181290	672
LMHCC_RS05875			divalent metal cation transporter	1182074	1347
LMHCC_RS05880			hypothetical protein	1183558	831
LMHCC_RS05885			ABC transporter permease	1184427	1515
LMHCC_RS05890			glycine/betaine ABC transporter ATP-binding protein	1185938	984
LMHCC_RS05895	murB	catalyzes the reduction of UDP-N-acetylglucosamine enolpyruvate to form UDP-N-acetylmuramate in peptidoglycan biosynthesis;	UDP-N-acetylenolpyruvoylglucosamine reductase	1187137	897
LMHCC_RS05900			AI-2E family transporter	1188050	1038
LMHCC_RS05905			type I phosphodiesterase/nucleotide pyrophosphatase	1189153	1269
LMHCC_RS05910			MFS transporter	1190440	1245
LMHCC_RS05915			transporter	1191754	600
LMHCC_RS05920			hydroxymethylglutaryl-CoA synthase	1192377	1167
LMHCC_RS05925			3-ketoacyl-CoA thiolase	1193693	1170
LMHCC_RS05930			peptidoglycan-binding protein	1195048	1317
LMHCC_RS05940			ATPase AAA	1197219	534
LMHCC_RS05945			transcriptional regulator	1197792	228
LMHCC_RS05950			hypothetical protein	1198035	549
LMHCC_RS05955			MFS transporter	1198719	1194
LMHCC_RS05960			PadR family transcriptional regulator	1200079	531
LMHCC_RS05965			pyruvate formate-lyase-activating enzyme	1200644	747
LMHCC_RS05970			formate acetyltransferase	1201467	2232
LMHCC_RS05975			glycerol-3-phosphate responsive antiterminator	1204123	549
LMHCC_RS05980			DNA mismatch repair protein MutL	1204688	1812
LMHCC_RS05985			DNA mismatch repair protein MutS	1206522	2583
LMHCC_RS05990			hypothetical protein	1209214	363
LMHCC_RS05995			metallophosphoesterase	1209593	804
LMHCC_RS06000			phosphinothricin N-acetyltransferase	1210401	498
LMHCC_RS06005		protein from Staphylococcus aureus has phosphodiesterase activity against 2'-3'-cAMP and 2'-3'-cGMP;	ribonuclease Y	1211012	1563
LMHCC_RS06010			DNA recombination/repair protein RecA	1212875	1047
LMHCC_RS06015			damage-inducible protein	1214194	1245
LMHCC_RS06025			CDP-diacylglycerol--glycerol-3-phosphate 3-phosphatidyltransferase	1216222	579
LMHCC_RS06030			XRE family transcriptional regulator	1216891	930
LMHCC_RS06035	fabG	Catalyzes the first of the two reduction steps in the elongation cycle of fatty acid synthesis;	3-ketoacyl-ACP reductase	1217871	732
LMHCC_RS06045			peptidase M16	1219961	1293
LMHCC_RS06050			sugar ABC transporter permease	1221371	951
LMHCC_RS06060			heme ABC transporter ATP-binding protein	1223363	1542
LMHCC_RS06065			hypothetical protein	1225338	1074
LMHCC_RS06070		catalyzes the formation of L-proline from pyrroline-5-carboxylate;	pyrroline-5-carboxylate reductase	1226763	840
LMHCC_RS06075			cell division protein FtsK	1227636	2274
LMHCC_RS06080			membrane protein	1230060	927
LMHCC_RS06085			sulfurtransferase	1231238	960
LMHCC_RS06090			type 2 isopentenyl-diphosphate Delta-isomerase	1232237	1077
LMHCC_RS06095			hypothetical protein	1233342	348
LMHCC_RS06100			acylphosphatase	1233829	282
LMHCC_RS06105			hypothetical protein	1234196	282
LMHCC_RS06110		involved in biogenesis of membrane proteins; Firmicutes specific proteins are shorter than other bacterial counterparts and have a signal peptide and lipid attachment site;	OxaA precursor	1234514	828
LMHCC_RS06115			two-component sensor histidine kinase	1235378	1452
LMHCC_RS06120			DNA-binding response regulator	1236826	681
LMHCC_RS06125			phosphogluconate dehydrogenase (NADP(+)-dependent, decarboxylating)	1237697	1419
LMHCC_RS06130			peptidase M20	1239260	1095
LMHCC_RS06135			branched-chain alpha-keto acid dehydrogenase subunit E2	1240726	1254
LMHCC_RS06140			2-oxoisovalerate dehydrogenase subunit beta	1242010	984
LMHCC_RS06145			2-oxoisovalerate dehydrogenase subunit alpha	1243010	996
LMHCC_RS06150		E3 component of the branched-chain alpha-keto acid dehydrogenase complex; catalyzes the oxidation of dihydrolipoamide to lipoamide;	dihydrolipoyl dehydrogenase	1244030	1428
LMHCC_RS06155		catalyzes the phosphorylation of 2-butanoate to butanoyl phosphate;	butyrate kinase	1245472	1068
LMHCC_RS06160			phosphate acetyltransferase	1246676	867
LMHCC_RS06165			DNA repair protein RecN	1247672	1692
LMHCC_RS06170			arginine repressor	1249386	450
LMHCC_RS06175			rRNA methyltransferase	1250026	825
LMHCC_RS06180			1-deoxy-D-xylulose-5-phosphate synthase	1250847	1872
LMHCC_RS06185			cold-shock protein CspA	1252933	201
LMHCC_RS06190			geranyltranstransferase	1253332	882
LMHCC_RS06200			exodeoxyribonuclease VII large subunit	1254433	1353
LMHCC_RS06205		catalyzes the formation of 5,10-methenyltetrahydrofolate from 5,10-methylenetetrahydrofolate and subsequent formation of 10-formyltetrahydrofolate from 5,10-methenyltetrahydrofolate;	bifunctional 5,10-methylene-tetrahydrofolate dehydrogenase/5,10-methylene-tetrahydrofolate cyclohydrolase	1255804	855
LMHCC_RS06210			N utilization substance protein B	1256755	387
LMHCC_RS06215			hypothetical protein	1257172	408
LMHCC_RS06220		an AccC homodimer forms the biotin carboxylase subunit of the acetyl CoA carboxylase, an enzyme that catalyzes the formation of malonyl-CoA, which in turn controls the rate of fatty acid metabolism;	acetyl-CoA carboxylase biotin carboxylase subunit	1257583	1365
LMHCC_RS06225			acetyl-CoA carboxylase, biotin carboxyl carrier protein	1258961	480
LMHCC_RS06230			elongation factor P	1259599	558
LMHCC_RS06235			peptidase M24	1260259	1062
LMHCC_RS06240			membrane protein	1261500	966
LMHCC_RS06245			hypothetical protein	1262478	273
LMHCC_RS06250			rhodanese-like domain-containing protein	1262812	381
LMHCC_RS06255		acts in conjunction with GvcH to form H-protein-S-aminomethyldihydrolipoyllysine from glycine; forms a heterodimer with subunit 1 to form the P protein;	glycine dehydrogenase	1263233	1467
LMHCC_RS06260		acts in conjunction with GvcH to form H-protein-S-aminomethyldihydrolipoyllysine from glycine; forms a heterodimer with subunit 2 to form the P protein;	glycine dehydrogenase	1264696	1347
LMHCC_RS06265			aminomethyltransferase	1266058	1089
LMHCC_RS06275			general secretion pathway protein	1268685	1032
LMHCC_RS06280			competence protein ComG	1269730	324
LMHCC_RS06285			competence protein ComG	1270050	423
LMHCC_RS06295			competence protein ComGF	1270712	468
LMHCC_RS06300			competence protein ComG	1271176	318
LMHCC_RS06305			hypothetical protein	1271511	1092
LMHCC_RS06310			glucokinase	1272736	969
LMHCC_RS06315			hypothetical protein	1273729	213
LMHCC_RS06320			rhomboid family intramembrane serine protease	1273954	1557
LMHCC_RS06325			5-formyltetrahydrofolate cyclo-ligase	1275591	540
LMHCC_RS06330			50S ribosomal protein L33	1276186	150
LMHCC_RS06335			hypothetical protein	1276533	357
LMHCC_RS06340			hypothetical protein	1276917	480
LMHCC_RS06345			ribosome small subunit-dependent GTPase	1277556	1041
LMHCC_RS06350			polyribonucleotide nucleotidyltransferase	1278636	2172
LMHCC_RS06355			30S ribosomal protein S15	1281053	270
LMHCC_RS06360			bifunctional riboflavin kinase/FMN adenylyltransferase	1281459	945
LMHCC_RS06365	truB	catalyzes isomerization of specific uridines in RNA to pseudouridine; responsible for residues in T loops of many tRNAs;	tRNA pseudouridine(55) synthase TruB	1282473	915
LMHCC_RS06370		associates with free 30S ribosomal subunits; essential for efficient processing of 16S rRNA; in Escherichia coli rbfA is induced by cold shock;	ribosome-binding factor A	1283483	345
LMHCC_RS06375			hypothetical protein	1283843	279
LMHCC_RS06380			translation initiation factor IF-2	1284118	2346
LMHCC_RS06385			50S ribosomal protein L7ae	1286486	300
LMHCC_RS06395	nusA	modifies transcription through interactions with RNA polymerase affecting elongation, readthrough, termination, and antitermination;	transcription termination/antitermination protein NusA	1287077	1119
LMHCC_RS06400			ribosome maturation factor	1288225	468
LMHCC_RS06405	polC	catalyzes DNA-template-directed extension of the 3'- end of a DNA strand by one nucleotide at a time; required for leading strand synthesis; PolC exhibits 3' to 5' exonuclease activity;	PolC-type DNA polymerase III	1288874	4332
LMHCC_RS06410			proline--tRNA ligase	1293311	1707
LMHCC_RS06415			RIP metalloprotease RseP	1295056	1263
LMHCC_RS06420			1-deoxy-D-xylulose-5-phosphate reductoisomerase	1296332	1143
LMHCC_RS06425			phosphatidate cytidylyltransferase	1297489	789
LMHCC_RS06430		catalyzes the formation of undecaprenyl pyrophosphate from isopentenyl pyrophosphate;	isoprenyl transferase	1298291	759
LMHCC_RS06435			ribosome recycling factor	1299280	558
LMHCC_RS06440	pyrH	Catalyzes the phosphorylation of UMP to UDP;	UMP kinase	1299837	729
LMHCC_RS06455			phosphoadenosine phosphosulfate sulfurtransferase	1302405	1305
LMHCC_RS06460			chromosome partitioning protein ParB	1303719	507
LMHCC_RS06465			SAM-dependent methyltransferase	1304248	732
LMHCC_RS06470			hypothetical protein	1304998	843
LMHCC_RS06475			hypothetical protein	1305891	240
LMHCC_RS06480			transketolase	1306351	1995
LMHCC_RS06485			hypothetical protein	1308492	228
LMHCC_RS06490			cell division suppressor protein YneA	1308813	330
LMHCC_RS06495			LexA repressor	1309297	615
LMHCC_RS06500			GNAT family acetyltransferase	1309942	525
LMHCC_RS06505			arylsulfatase	1310500	1296
LMHCC_RS06510			type I glutamate--ammonia ligase	1311939	1335
LMHCC_RS06515			MerR family transcriptional regulator	1313344	369
LMHCC_RS06525			GTPase HflX	1315134	1230
LMHCC_RS06530			RNA-binding protein Hfq	1316468	234
LMHCC_RS06535			tRNA dimethylallyltransferase	1316824	918
LMHCC_RS06540			glycerol-3-phosphate dehydrogenase	1317868	1677
LMHCC_RS06545			glycerophosphoryl diester phosphodiesterase	1319777	699
LMHCC_RS06550			peptidoglycan O-acetyltransferase	1320690	1887
LMHCC_RS06555			LPXTG-motif cell wall anchor domain-containing protein	1322608	1815
LMHCC_RS06560			hypothetical protein	1324504	186
LMHCC_RS06565			hypothetical protein	1324736	1782
LMHCC_RS06585			DNA topoisomerase IV subunit A	1331947	2460
LMHCC_RS06590	gyrB	negatively supercoils closed circular double-stranded DNA;	DNA topoisomerase IV subunit B	1334403	1968
LMHCC_RS06595			CoA-binding protein	1336552	408
LMHCC_RS06600			glycerol-3-phosphate acyltransferase	1337117	597
LMHCC_RS06605			aldose epimerase	1337755	873
LMHCC_RS06610			hypothetical protein	1338630	312
LMHCC_RS06615			hypothetical protein	1338964	420
LMHCC_RS06620		CodY; DNA-binding protein that represses the expression of many genes that are induced as cells make the transition from rapid exponential growth to stationary phase (By similarity). It is a GTP-binding protein that senses the intracellular GTP concentration as an indicator of nutritional limitations. At low GTP concentration it no longer binds GTP and stop to act as a transcriptional repressor;	GTP-sensing transcriptional pleiotropic repressor CodY	1339487	780
LMHCC_RS06625			ATP-dependent protease ATPase subunit HslU	1340287	1410
LMHCC_RS06630			ATP-dependent protease subunit HslV	1341710	540
LMHCC_RS06635			tyrosine recombinase XerC	1342270	903
LMHCC_RS06640	gid	TrmFO; Gid; glucose-inhibited division protein; similar to GidA; the gene from Bacillus subtilis encodes a tRNA-methyltransferase that utilizes folate as the carbon donor and bound flavin as reductant; modifies tRNA at position 54 (uridine) of the T-psi loop to form a C5-methyluridine;	tRNA (uracil-5-)-methyltransferase Gid	1343456	1305
LMHCC_RS06645			DNA topoisomerase I	1344823	2079
LMHCC_RS06650			DNA protecting protein DprA	1347173	861
LMHCC_RS06655			ribonuclease HII	1348167	786
LMHCC_RS06660			GTPase	1348949	864
LMHCC_RS06665			S26 family signal peptidase	1349822	543
LMHCC_RS06670			signal peptidase I	1350467	570
LMHCC_RS06675			signal peptidase I	1351071	567
LMHCC_RS06680			ATP-dependent Clp protease ATP-binding subunit ClpX	1351756	1260
LMHCC_RS06685	tig	Tig; RopA; peptidyl-prolyl cis/trans isomerase; promotes folding of newly synthesized proteins; binds ribosomal 50S subunit; forms a homodimer;	trigger factor	1353200	1284
LMHCC_RS06690			hypothetical protein	1354599	939
LMHCC_RS06695			transcriptional regulator	1356066	216
LMHCC_RS06700			transcriptional regulator	1356432	396
LMHCC_RS06705			membrane protein	1356909	1140
LMHCC_RS06715	proA	Catalyzes the phosphorylation of L-glutamate during the proline biosynthesis pathway;	gamma-glutamyl-phosphate reductase	1359010	1248
LMHCC_RS06720			alpha/beta hydrolase	1360282	915
LMHCC_RS06725			hypothetical protein	1361385	465
LMHCC_RS06730			DNA mismatch repair protein MutT	1361888	462
LMHCC_RS06735			PTS maltose transporter subunit IIBC	1362467	1485
LMHCC_RS06740			alpha,alpha-phosphotrehalase	1363970	1647
LMHCC_RS06745			trehalose operon repressor	1365647	714
LMHCC_RS06750			hypothetical protein	1366511	138
LMHCC_RS06755			hypothetical protein	1366979	849
LMHCC_RS06760			hypothetical protein	1367894	195
LMHCC_RS06765			Crp/Fnr family transcriptional regulator	1368128	660
LMHCC_RS06770			quinolone MFS transporter	1368992	1206
LMHCC_RS06775			hypothetical protein	1370194	246
LMHCC_RS06780			DNA mismatch repair protein MutT	1370476	477
LMHCC_RS06785			hypothetical protein	1371118	264
LMHCC_RS06790			RNA helicase	1371406	1413
LMHCC_RS06795			hypothetical protein	1372942	261
LMHCC_RS06800			phosphoglycerate mutase	1373235	600
LMHCC_RS06805			hypothetical protein	1373999	408
LMHCC_RS06810			hypothetical protein	1374543	594
LMHCC_RS06815			hypothetical protein	1375178	1359
LMHCC_RS07180			phosphodiesterase	1431503	525
LMHCC_RS07185			non-canonical purine NTP pyrophosphatase	1432064	612
LMHCC_RS07190			ribonuclease PH	1432679	747
LMHCC_RS07195			glutamate racemase	1433438	801
LMHCC_RS07200			hypothetical protein	1434395	486
LMHCC_RS07205		catalyzes the formation of 4-phospho-L-aspartate from L-aspartate and ATP, in Bacillus, lysine sensitive; regulated by response to starvation;	aspartate kinase	1434938	1215
LMHCC_RS07210			UvrABC system protein C	1436346	1812
LMHCC_RS07215			thiol reductase thioredoxin	1438233	312
LMHCC_RS07220			endonuclease MutS2	1438626	2358
LMHCC_RS07225			DNA polymerase	1441006	1713
LMHCC_RS07230			colicin V biosynthesis protein	1442811	543
LMHCC_RS07235			cell division protein ZapA	1443353	309
LMHCC_RS07240		An endonuclease that specifically degrades the RNA strand of RNA-DNA hybrids;	ribonuclease HIII	1443770	927
LMHCC_RS07245			uracil-DNA glycosylase	1444734	675
LMHCC_RS07250			membrane protein	1445512	3201
LMHCC_RS07255			MarR family transcriptional regulator	1448728	453
LMHCC_RS07260			ABC transporter permease	1449278	3411
LMHCC_RS07265			macrolide ABC transporter ATP-binding protein	1452702	702
LMHCC_RS07270			phenylalanine--tRNA ligase subunit beta	1453564	2409
LMHCC_RS07275	pheS	catalyzes a two-step reaction, first charging a phenylalanine molecule by linking its carboxyl group to the alpha-phosphate of ATP, followed by transfer of the aminoacyl-adenylate to its tRNA; forms a heterotetramer of alpha(2)beta(2); binds two magnesium ions per tetramer; type 1 subfamily;	phenylalanine--tRNA ligase subunit alpha	1455972	1053
LMHCC_RS07280			HxlR family transcriptional regulator	1457392	324
LMHCC_RS07285			hypothetical protein	1457872	360
LMHCC_RS07290			23S rRNA methyltransferase	1458276	759
LMHCC_RS07295			peptidase M28	1459060	1080
LMHCC_RS07300			N-acetylmuramoyl-L-alanine amidase	1460251	1014
LMHCC_RS07305			N-acetylmuramoyl-L-alanine amidase	1461534	747
LMHCC_RS07310			DNA topology modulation protein	1462653	513
LMHCC_RS07315			membrane protein	1463254	450
LMHCC_RS07320			membrane protein	1463718	468
LMHCC_RS07330			cobyric acid synthase CobQ	1464761	1536
LMHCC_RS07335			ABC transporter ATP-binding protein	1466296	807
LMHCC_RS07340			cobalt transporter CbiQ	1467115	678
LMHCC_RS07350			cobalamin biosynthesis protein CbiM	1468072	735
LMHCC_RS07360			sirohydrochlorin cobaltochelatase	1469506	786
LMHCC_RS07365			uroporphyrin-III C-methyltransferase	1470288	1482
LMHCC_RS07370			cobalt-precorrin-6A/precorrin-6x reductase	1471769	753
LMHCC_RS07375	cbiH	catalyzes the formation of cobalt-precorrin-4 from cobalt-precorrin-3B;	precorrin-3B C(17)-methyltransferase	1472518	726
LMHCC_RS07380			cobalamin biosynthesis protein CbiG	1473240	1032
LMHCC_RS07395			cobalt-precorrin-6Y C(5)-methyltransferase	1475572	597
LMHCC_RS07400			cobalt-precorrin-5B (C(1))-methyltransferase	1476165	1122
LMHCC_RS07405	cbiC	catalyzes the interconversion of precorrin-8X and cobyrinic acid;	precorrin-8X methylmutase	1477302	633
LMHCC_RS07410		CobD; CbiB in Salmonella; converts cobyric acid to cobinamide by the addition of aminopropanol on the F carboxylic group;	adenosylcobinamide-phosphate synthase	1477947	948
LMHCC_RS07415			cobyrinic acid a,c-diamide synthase	1478891	1359
LMHCC_RS07420			membrane protein	1480582	495
LMHCC_RS07425			AraC family transcriptional regulator	1481390	552
LMHCC_RS07435		may be involved in the transport of ethanolamine;	ethanolamine utilization protein EutH	1482420	1122
LMHCC_RS07440			carboxysome shell protein	1483557	546
LMHCC_RS07450			ethanolamine utilization protein	1484379	573
LMHCC_RS07455		catalyzes the formation of propionyl phosphate from propionyl-CoA in propanediol degradation;	phosphate propanoyltransferase	1484948	642
LMHCC_RS07460			hypothetical protein	1485602	756
LMHCC_RS07465		ethanolamine utilization protein; involved in the degredation of ethanolamine;	carboxysome shell protein	1486523	285
LMHCC_RS07470			acetaldehyde dehydrogenase (acetylating)	1486839	1461
LMHCC_RS07475			ethanolamine utilization protein	1488299	522
LMHCC_RS07480		carboxysome structural protein involved in ethanolamine utilization;	microcompartment protein EutL	1488835	654
LMHCC_RS07485			ethanolamine ammonia-lyase light chain	1489511	882
LMHCC_RS07490		with EutC catalyzes the formation of acetaldehyde and ammonia from ethanolamine;	ethanolamine ammonia lyase large subunit	1490412	1365
LMHCC_RS07495			ethanolamine ammonia-lyase	1491818	1422
LMHCC_RS07500			ethanolamine utilization protein	1493329	1458
LMHCC_RS07510			alcohol dehydrogenase	1495635	1140
LMHCC_RS07520		cobalamin biosynthesis protein; decarboxylates L-threonine-O-3-phosphate to yield (R)-1-amino-2-propanol O-2-phosphate, the precursor for the linkage between the nucleotide loop and the corrin ring in cobalamin; structurally similar to histidinol phosphate aminotransferase;	threonine-phosphate decarboxylase	1498230	1086
LMHCC_RS07525		Enables the production of acetyl-CoA by phosphorylating acetate in the presence of ATP and a divalent cation;	acetate kinase	1499329	1194
LMHCC_RS07530			glycerol uptake facilitator protein	1500588	705
LMHCC_RS07535			propanol dehydrogenase	1501320	1119
LMHCC_RS07540			aldehyde dehydrogenase	1502454	1410
LMHCC_RS07545			ATP--cobalamin adenosyltransferase	1503870	996
LMHCC_RS07550			ethanolamine utilization protein EutN	1504880	264
LMHCC_RS07555			microcompartment protein PduM	1505148	480
LMHCC_RS07560			ethanolamine utilization protein EutJ	1505624	840
LMHCC_RS07565			propanediol utilization phosphotransacylase	1506484	636
LMHCC_RS07570		ethanolamine utilization protein; involved in the degredation of ethanolamine;	carboxysome shell protein	1507123	276
LMHCC_RS07575			propanediol utilization protein PduK	1507423	438
LMHCC_RS07580			glycerol dehydratase	1507873	348
LMHCC_RS07585			diol dehydratase reactivase subunit alpha	1508217	1821
LMHCC_RS07590	pduE	with pduCD catalyzes the formation of propionaldehyde from 1,2-propanediol;	propanediol dehydratase small subunit	1510083	513
LMHCC_RS07595	pduD	with PduCE catalyzes the formation of propionaldehyde from 1,2-propanediol;	propanediol dehydratase medium subunit	1510612	660
LMHCC_RS07600	pduC	with pduED catalyzes the formation of propionaldehyde from 1,2-propanediol;	propanediol dehydratase large subunit	1511309	1665
LMHCC_RS07605		carboxysome shell protein; may be involved in the formation of the polyhedral organelles involved in propanediol degradation;	microcompartment protein PduB	1512992	804
LMHCC_RS07615			transcriptional regulator	1514378	885
LMHCC_RS07620			alpha-ribazole phosphatase	1515671	576
LMHCC_RS07625			cobalamin synthase	1516247	747
LMHCC_RS07630			adenosylcobinamide kinase/adenosylcobinamide phosphate guanyltransferase	1516995	558
LMHCC_RS07635			alpha-L-fucosidase	1517549	750
LMHCC_RS07640			ethanolamine utilization protein EutP	1518323	432
LMHCC_RS07645			propanediol utilization protein PduU	1518760	351
LMHCC_RS07650			propanediol utilization: polyhedral bodies pduT	1519258	555
LMHCC_RS07655			PduS protein	1519809	1356
LMHCC_RS07660			siroheme synthase subunit family protein	1521292	480
LMHCC_RS07665			hypothetical protein	1521863	408
LMHCC_RS07670			hypothetical protein	1522377	240
LMHCC_RS07675		hydrolyzes proteins to small peptides; with the ATPase subunits ClpA or ClpX, ClpP degrades specific substrates;	ATP-dependent Clp protease proteolytic subunit	1522763	573
LMHCC_RS07680			hypothetical protein	1523403	348
LMHCC_RS07695			hypothetical protein	1525809	477
LMHCC_RS07700			hypothetical protein	1526398	591
LMHCC_RS07705			hypothetical protein	1527088	1140
LMHCC_RS07710			MerR family transcriptional regulator	1528252	348
LMHCC_RS07715			antibiotic biosynthesis monooxygenase	1528667	309
LMHCC_RS07720			ABC transporter ATP-binding protein	1529014	1647
LMHCC_RS07725			ABC transporter ATP-binding protein	1530662	1716
LMHCC_RS07730			transcriptional regulator	1532627	720
LMHCC_RS07735			acetyltransferase	1533343	597
LMHCC_RS07740			hydrolase	1533936	999
LMHCC_RS07745			acetyltransferase	1535003	435
LMHCC_RS07750			hypothetical protein	1535463	534
LMHCC_RS07755			hypothetical protein	1536179	303
LMHCC_RS07760			hypothetical protein	1536596	504
LMHCC_RS07790			GMP synthetase	1542274	1545
LMHCC_RS07795			PTS lactose transporter subunit IIBC	1543959	405
LMHCC_RS07800			monooxygenase	1544425	309
LMHCC_RS07805	nadE	catalyzes the formation of nicotinamide adenine dinucleotide (NAD) from nicotinic acid adenine dinucleotide (NAAD) using either ammonia or glutamine as the amide donor and ATP; ammonia-utilizing enzymes include the ones from Bacillus and Escherichia coli while glutamine-utilizing enzymes include the Mycobacterial one; forms homodimers;	NAD(+) synthetase	1544746	825
LMHCC_RS07810		catalyzes the formation of 5-phospho-alpha-D-ribose 1-diphosphate and nicotinate from nicotinate D-ribonucleotide and diphosphate;	nicotinate phosphoribosyltransferase	1545582	1491
LMHCC_RS07815			glycerol-3-phosphate cytidylyltransferase	1547190	384
LMHCC_RS07820			CDP-glycerol--glycerophosphate glycerophosphotransferase	1547638	1152
LMHCC_RS07825			CDP-glycerol--glycerophosphate glycerophosphotransferase	1548802	1155
LMHCC_RS07830			glycosyl transferase	1549956	1380
LMHCC_RS07835			ribitol-5-phosphate dehydrogenase	1551478	1026
LMHCC_RS07845			glycosyl transferase	1553274	2352
LMHCC_RS07850			UTP--glucose-1-phosphate uridylyltransferase	1555800	888
LMHCC_RS07860			glycosyl transferase	1558853	978
LMHCC_RS07865			autolysin (amidase)	1559964	2325
LMHCC_RS07870			major teichoic acid biosynthesis protein C	1562503	2031
LMHCC_RS07875			sugar ABC transporter ATP-binding protein	1564574	1011
LMHCC_RS07880			teichoic acid ABC transporter permease	1565597	804
LMHCC_RS07885			ABC transporter substrate-binding protein	1566682	894
LMHCC_RS07890		biotin-containing enzyme that catalyzes a two step carboxylation of pyruvate to oxaloacetate;	pyruvate carboxylase	1567731	3441
LMHCC_RS07895			cell division protein FtsW	1571449	1209
LMHCC_RS07900			hypothetical protein	1572833	282
LMHCC_RS07905			hypothetical protein	1573320	231
LMHCC_RS07910			hypothetical protein	1573580	870
LMHCC_RS07915			GTP-binding protein	1574627	1839
LMHCC_RS07920			inositol-1-monophosphatase (IMPase) (Inositol-1-phosphatase) (I-1-Pase)	1576657	774
LMHCC_RS07925			hypothetical protein	1577561	615
LMHCC_RS07930			transporter	1578376	945
LMHCC_RS07935			thioredoxin	1579378	531
LMHCC_RS07940			hypothetical protein	1579930	273
LMHCC_RS07945			malate dehydrogenase	1580202	954
LMHCC_RS07950			hypothetical protein	1581284	312
LMHCC_RS07955		E3 component of pyruvate complex; catalyzes the oxidation of dihydrolipoamide to lipoamide;	dihydrolipoyl dehydrogenase	1581782	1404
LMHCC_RS07960			dihydrolipoamide acetyltransferase	1583190	1635
LMHCC_RS07965			2-oxoisovalerate dehydrogenase subunit beta	1584935	978
LMHCC_RS07970			pyruvate dehydrogenase (acetyl-transferring) E1 component subunit alpha	1585915	1116
LMHCC_RS07975	def	cleaves off formyl group from N-terminal methionine residues of newly synthesized proteins; binds iron(2+);	peptide deformylase	1587864	552
LMHCC_RS07980			hypothetical protein	1588464	555
LMHCC_RS07985			molybdopterin biosynthesis protein MoeB	1589149	996
LMHCC_RS07990			molybdenum cofactor biosynthesis protein	1590156	489
LMHCC_RS07995			cyclic pyranopterin phosphate synthase MoaA	1590679	1002
LMHCC_RS08000	moaC	MoaC; along with MoaA is involved in conversion of a guanosine derivative into molybdopterin precursor Z; involved in molybdenum cofactor biosynthesis;	cyclic pyranopterin monophosphate synthase accessory protein	1591709	483
LMHCC_RS08010			molybdenum cofactor biosynthesis protein E	1592436	423
LMHCC_RS08020			molybdopterin molybdenumtransferase MoeA	1593319	1224
LMHCC_RS08025			molybdate ABC transporter substrate-binding protein	1594637	771
LMHCC_RS08030			molybdenum ABC transporter	1595512	672
LMHCC_RS08035			ABC transporter ATP-binding protein	1596186	663
LMHCC_RS08045			hypothetical protein	1597478	804
LMHCC_RS08050			phosphatase	1598297	771
LMHCC_RS08055			hypothetical protein	1599551	210
LMHCC_RS08060			ribonuclease J	1599767	1668
LMHCC_RS08065			LytR family transcriptional regulator	1601544	966
LMHCC_RS08070			membrane protein	1602550	852
LMHCC_RS08075			membrane protein	1603398	921
LMHCC_RS08080			potassium transporter Trk	1604473	660
LMHCC_RS08085			DNA-binding response regulator	1605151	639
LMHCC_RS08090			two-component sensor histidine kinase	1605786	1059
LMHCC_RS08095			hypothetical protein	1606841	714
LMHCC_RS08100			DNA-binding protein	1607689	873
LMHCC_RS08105			copper homeostasis protein CutC	1608642	696
LMHCC_RS08110			PTS glucose transporter subunit IIA	1609451	492
LMHCC_RS08115			glycine/betaine ABC transporter substrate-binding protein	1610057	903
LMHCC_RS08125			glycine/betaine ABC transporter ATP-binding protein	1611814	1194
LMHCC_RS08130			mechanosensitive ion channel protein	1613377	846
LMHCC_RS08135			acetyldiaminopimelate deacetylase	1614266	1116
LMHCC_RS08140			2,3,4,5-tetrahydropyridine-2,6-dicarboxylate N-acetyltransferase	1615445	711
LMHCC_RS08145			LysR family transcriptional regulator	1616203	879
LMHCC_RS08150			hypothetical protein	1617078	453
LMHCC_RS08155			hypothetical protein	1617732	234
LMHCC_RS08160			hypothetical protein	1618270	222
LMHCC_RS08165		catalyzes the transamination of the aromatic amino acid forming a ketoacid; first step in aromatic amino acid degradation in lactococci;	aminotransferase A	1618711	1146
LMHCC_RS08170			oxidoreductase	1619895	861
LMHCC_RS08175			membrane protein	1620768	1035
LMHCC_RS08180			phosphoenolpyruvate--protein phosphotransferase	1621915	1719
LMHCC_RS08185			phosphocarrier protein HPr	1623633	267
LMHCC_RS08190			hypothetical protein	1624266	210
LMHCC_RS08195			phytoene dehydrogenase	1624554	1500
LMHCC_RS08200			membrane protein	1626054	792
LMHCC_RS08205			CAAX amino protease	1626991	612
LMHCC_RS08210			ATP-dependent Clp protease ATP-binding subunit	1627767	2175
LMHCC_RS08215			methylated-DNA--protein-cysteine methyltransferase	1629957	480
LMHCC_RS08220			acyltransferase	1630622	1032
LMHCC_RS08225			membrane protein	1631683	369
LMHCC_RS08230			ATP synthase	1632131	1416
LMHCC_RS08240			membrane protein	1634379	768
LMHCC_RS08245			multidrug transporter MatE	1635428	1362
LMHCC_RS08250			MarR family transcriptional regulator	1636842	426
LMHCC_RS08255			peptide chain release factor 3	1637375	1569
LMHCC_RS08265			methionine ABC transporter ATP-binding protein	1639872	912
LMHCC_RS08270			membrane protein	1640780	429
LMHCC_RS08275			LytR family transcriptional regulator	1641205	456
LMHCC_RS08280			glutathione peroxidase	1641795	480
LMHCC_RS08285			aminopeptidase	1642287	1053
LMHCC_RS08290			MFS transporter	1643480	1476
LMHCC_RS08295			ABC transporter permease	1644989	753
LMHCC_RS08300			glycosyl transferase family 8	1645738	765
LMHCC_RS08305			branched chain amino acid aminotransferase	1646698	1020
LMHCC_RS08310			hypothetical protein	1647936	750
LMHCC_RS08315			GNAT family acetyltransferase	1648703	435
LMHCC_RS08320			ribose 5-phosphate isomerase A	1649177	672
LMHCC_RS08325			cytochrome c553	1650059	147
LMHCC_RS08330			D-alanine--poly(phosphoribitol) ligase	1650242	1533
LMHCC_RS08335			D-alanyl-lipoteichoic acid biosynthesis protein DltB	1651771	1185
LMHCC_RS08340			D-alanine--poly(phosphoribitol) ligase subunit 2	1652981	237
LMHCC_RS08345			D-alanyl-lipoteichoic acid biosynthesis protein DltD	1653217	1275
LMHCC_RS08350		Catalyzes a key regulatory step in fatty acid biosynthesis;	enoyl-[acyl-carrier-protein] reductase	1654516	789
LMHCC_RS08355			RNA pseudouridine synthase	1655382	891
LMHCC_RS08360	ppnK	catalyzes the phosphorylation of NAD to NADP;	NAD(+) kinase	1656291	795
LMHCC_RS08365			GTP pyrophosphokinase	1657117	669
LMHCC_RS08370			hypothetical protein	1657944	468
LMHCC_RS08375			adenylate cyclase	1658428	585
LMHCC_RS08385			protease HtpX	1660104	915
LMHCC_RS08390			membrane protein	1661041	558
LMHCC_RS08395			protease	1661682	1227
LMHCC_RS08400			peptidase	1662922	909
LMHCC_RS08405			undecaprenyl-phosphate alpha-N-acetylglucosaminyl 1-phosphate transferase	1663945	1056
LMHCC_RS08410			GntR family transcriptional regulator	1665121	723
LMHCC_RS08415			glucosamine-6-phosphate deaminase	1665859	705
LMHCC_RS08420			N-acetylglucosamine-6-phosphate deacetylase	1666579	1134
LMHCC_RS08425			hypothetical protein	1667900	846
LMHCC_RS08430			hypothetical protein	1668761	315
LMHCC_RS08435			hypothetical protein	1669304	234
LMHCC_RS08440			membrane protein	1669634	459
LMHCC_RS08445			hypothetical protein	1670250	822
LMHCC_RS08450			hypothetical protein	1671092	900
LMHCC_RS08455			AI-2E family transporter	1672001	1047
LMHCC_RS08460			GntR family transcriptional regulator	1673168	690
LMHCC_RS08465			transporter	1673854	1218
LMHCC_RS08470			hypothetical protein	1675270	228
LMHCC_RS08480			hypothetical protein	1676749	303
LMHCC_RS08485			DNA starvation/stationary phase protection protein	1677285	471
LMHCC_RS08490			heat-shock protein Hsp90	1677957	1806
LMHCC_RS08500			hypothetical protein	1680790	969
LMHCC_RS08505			SMI1 / KNR4 family	1681854	747
LMHCC_RS08510			protein-tyrosine-phosphatase	1682613	459
LMHCC_RS08515			hypothetical protein	1683159	162
LMHCC_RS08520			NADPH-dependent oxidoreductase	1683370	741
LMHCC_RS08525			tRNA (cytidine(34)-2'-O)-methyltransferase	1684123	510
LMHCC_RS08530			epoxyqueuosine reductase	1684653	1140
LMHCC_RS08540			mannosyltransferase	1686152	2058
LMHCC_RS08545			membrane protein	1688336	606
LMHCC_RS08550			lipoate--protein ligase A	1688976	996
LMHCC_RS08555			hypothetical protein	1689995	732
LMHCC_RS08560			sortase	1690842	669
LMHCC_RS08565			3-methyladenine DNA glycosylase	1691619	624
LMHCC_RS08570			glycerol phosphate lipoteichoic acid synthase	1692502	1962
LMHCC_RS08575			TetR family transcriptional regulator	1694498	657
LMHCC_RS08580			ABC transporter permease	1695177	1116
LMHCC_RS08585			ABC transporter ATP-binding protein	1696292	723
LMHCC_RS08590			type I pantothenate kinase	1697131	921
LMHCC_RS08595			TIGR03943 family protein	1698140	840
LMHCC_RS08600			membrane protein	1698998	1041
LMHCC_RS08605			ABC transporter ATP-binding protein	1700160	1572
LMHCC_RS08610			PTS fructose transporter subunit IIA	1702023	1899
LMHCC_RS08615			6-phospho-beta-glucosidase	1703995	1452
LMHCC_RS08620			PTS lactose transporter subunit IIA	1705458	351
LMHCC_RS08625			PTS cellobiose transporter subunit IIC	1705823	1269
LMHCC_RS08630			PTS sugar transporter subunit IIB	1707096	306
LMHCC_RS08635	gabD	catalyzes the formation of succinate from succinate semialdehyde; NADP dependent;	NAD-dependent succinate-semialdehyde dehydrogenase	1707544	1467
LMHCC_RS08640			formate/nitrite transporter	1709235	813
LMHCC_RS08645			transcription activator, effector-binding domain	1710161	504
LMHCC_RS08650			membrane protein	1710747	1104
LMHCC_RS08655			GntR family transcriptional regulator	1711853	393
LMHCC_RS08660			AI-2E family transporter	1712386	1137
LMHCC_RS08665			phosphoglycerate mutase	1713565	675
LMHCC_RS08670		catalyzes the reduction of 2 glutathione to glutathione disulfide; maintains high levels of reduced glutathione in the cytosol; involved in redox regulation and oxidative defense;	glutathione-disulfide reductase	1714268	1350
LMHCC_RS08675			hypothetical protein	1715653	498
LMHCC_RS08685			osmotically inducible protein C	1717069	381
LMHCC_RS08700			GntR family transcriptional regulator	1717945	714
LMHCC_RS08705			oligo-beta-mannoside permease IIC protein	1718739	1287
LMHCC_RS08710			hypothetical protein	1720171	393
LMHCC_RS08720			hypothetical protein	1721236	483
LMHCC_RS08725			swarming motility protein YbiA	1721734	441
LMHCC_RS08740			SprT family protein	1722543	468
LMHCC_RS08745			hypothetical protein	1723010	2178
LMHCC_RS08750			sodium-independent anion transporter	1725258	1632
LMHCC_RS08755			indirect negative regulation of sigma B dependent gene expression (serine phosphatase)	1727095	600
LMHCC_RS08760		sigma factors are initiation factors that promote the attachment of RNA polymerase to specific initiation sites and are then released; sigma B is not essential for sporulation; rather it is required for maximal expression of ctc and csbA which are transcribed in the early stationary phase under conditions inimical to sporulation; induced by heat shock, salt stress, oxidative stress, glucose limit…	RNA polymerase sigma factor SigB	1727695	780
LMHCC_RS08770			anti-sigma B factor antagonist	1728909	345
LMHCC_RS08775			phosphoserine phosphatase	1729403	1005
LMHCC_RS08780			serine/threonine protein kinase	1730424	411
LMHCC_RS08785			anti-sigma factor B antagonist	1730837	357
LMHCC_RS08790			modulator protein RsbR	1731199	837
LMHCC_RS08795			mRNA interferase PemK	1732285	348
LMHCC_RS08800			CopG family transcriptional regulator	1732636	279
LMHCC_RS08805			alanine racemase	1733120	1107
LMHCC_RS08810			holo-ACP synthase	1734245	357
LMHCC_RS08815			protoporphyrinogen oxidase	1734603	1380
LMHCC_RS08820			membrane protein	1736132	1476
LMHCC_RS08830			hypothetical protein	1738215	477
LMHCC_RS08835			peptidoglycan-binding protein LysM	1738737	1389
LMHCC_RS08840			sugar phosphate isomerase	1740243	768
LMHCC_RS08845			aldo/keto reductase	1741028	954
LMHCC_RS08850			glucosamine-6-phosphate isomerase	1741981	729
LMHCC_RS08855			PTS beta-glucoside transporter subunit IIC	1742730	1326
LMHCC_RS08860			PTS sugar transporter subunit IIB	1744075	336
LMHCC_RS08865			PTS lactose transporter subunit IIA	1744411	330
LMHCC_RS08870			PTS fructose transporter subunit IIA	1744755	2019
LMHCC_RS08875			sugar MFS transporter	1746981	1161
LMHCC_RS08880			MarR family transcriptional regulator	1748275	354
LMHCC_RS08910			membrane protein	1752174	489
LMHCC_RS08915			DEAD/DEAH box helicase	1753106	1557
LMHCC_RS08920			phosphomannomutase	1755118	1674
LMHCC_RS08925			glycosidase	1756788	1068
LMHCC_RS08930			hypothetical protein	1757877	915
LMHCC_RS08935			trehalose-6-phosphate hydrolase	1758793	1533
LMHCC_RS08945			sugar ABC transporter permease	1761161	879
LMHCC_RS08950			sugar ABC transporter	1762036	1320
LMHCC_RS08955			LacI family transcriptional regulator	1763600	1026
LMHCC_RS08960			esterase	1764637	714
LMHCC_RS08965			UDP-N-acetylmuramoyl-tripeptide--D-alanyl-D- alanine ligase	1765417	1413
LMHCC_RS08970	ddl	D-alanine--D-alanine ligase; DdlA; DdlB; cytoplasmic; catalyzes the formation of D-alanyl-D-alanine from two D-alanines in peptidoglycan synthesis; there are two forms of this enzyme in Escherichia coli;	D-alanine--D-alanine ligase	1766854	1113
LMHCC_RS08975			multidrug transporter	1768116	321
LMHCC_RS08980			membrane protein	1768439	342
LMHCC_RS08985			TetR family transcriptional regulator	1768797	555
LMHCC_RS08990			hypothetical protein	1769431	759
LMHCC_RS08995			hypothetical protein	1770411	180
LMHCC_RS09000			amidase	1771122	291
LMHCC_RS09010			glutamine ABC transporter permease	1772182	1443
LMHCC_RS09015			excinuclease ABC subunit C	1773794	1101
LMHCC_RS09020		catalyzes the formation of tetrahydropteroyl-L-glutamate and methionine from L-homocysteine and 5-methyltetrahydropteroyltri-L-glutamate;	5-methyltetrahydropteroyltriglutamate-- homocysteine methyltransferase	1774999	1104
LMHCC_RS09025			reactive intermediate/imine deaminase	1776358	378
LMHCC_RS09030			hypothetical protein	1776814	258
LMHCC_RS09035			calcium-transporting ATPase	1777236	2649
LMHCC_RS09040			MarR family transcriptional regulator	1780086	471
LMHCC_RS09045			tetracycline resistance MFS efflux pump	1780686	1212
LMHCC_RS09050			antiporter	1782005	1386
LMHCC_RS09055			multidrug ABC transporter ATP-binding protein	1783684	1638
LMHCC_RS09060			phosphate-starvation-inducible protein PsiE	1785494	414
LMHCC_RS09065			peptidoglycan-binding protein	1785949	1008
LMHCC_RS09070			diguanylate phosphodiesterase	1786979	678
LMHCC_RS09075			hypothetical protein	1787776	636
LMHCC_RS09080			transcriptional activator, Rgg/GadR/MutR family, C- domain protein	1788494	891
LMHCC_RS09085			transposase	1789575	279
LMHCC_RS09090			membrane protein	1790653	912
LMHCC_RS09095		class 3; catalyzes the formation of fructose 6-phosphate from fructose-1,6-bisphosphate;	fructose 1,6-bisphosphatase	1791678	1962
LMHCC_RS09100			pyruvate:ferredoxin (flavodoxin) oxidoreductase	1793888	3648
LMHCC_RS09105			sodium:phosphate symporter	1797690	1635
LMHCC_RS09110			hydroxymethylglutaryl-CoA reductase, degradative	1799522	1281
LMHCC_RS09115			hypothetical protein	1800843	969
LMHCC_RS09120			glyoxal reductase	1801890	825
LMHCC_RS09125			dipicolinate synthase	1802835	390
LMHCC_RS09130			hypothetical protein	1803240	663
LMHCC_RS09135			GNAT family acetyltransferase	1803919	558
LMHCC_RS09140			hypothetical protein	1804588	849
LMHCC_RS09145			magnesium-transporting ATPase	1805451	2631
LMHCC_RS09150			hypothetical protein	1808306	405
LMHCC_RS09160			2-nitropropane dioxygenase	1809515	927
LMHCC_RS09165			fructokinase	1810526	873
LMHCC_RS09170			phosphohydrolase	1811536	543
LMHCC_RS09175			carbonic anhydrase	1812146	702
LMHCC_RS09210			spermidine/putrescine ABC transporter substrate-binding protein	1820107	1074
LMHCC_RS09215			spermidine/putrescine ABC transporter permease	1821177	807
LMHCC_RS09220			spermidine/putrescine ABC transporter permease	1821980	810
LMHCC_RS09225			spermidine/putrescine import ATP-binding protein PotA	1822789	1101
LMHCC_RS09230			Cro/Cl family transcriptional regulator	1823899	543
LMHCC_RS09235			hypothetical protein	1824652	462
LMHCC_RS09240			hypothetical protein	1825141	471
LMHCC_RS09245			Na+/H+ antiporter	1825655	2049
LMHCC_RS09250			GTP pyrophosphokinase	1827832	639
LMHCC_RS09255			hypothetical protein	1828622	354
LMHCC_RS09260			biphenyl 2,3-dioxygenase	1829128	762
LMHCC_RS09265			gamma-aminobutyrate permease	1830245	1461
LMHCC_RS09270			MarR family transcriptional regulator	1831757	462
LMHCC_RS09275			hypothetical protein	1832474	531
LMHCC_RS09280			permease	1833112	921
LMHCC_RS09285			hypothetical protein	1834116	642
LMHCC_RS09290			membrane protein	1834871	702
LMHCC_RS09295			hydrolase	1835608	891
LMHCC_RS09300			hypothetical protein	1836602	654
LMHCC_RS09305			aminoacyl-tRNA deacylase	1837379	477
LMHCC_RS09310			phenazine biosynthesis protein PhzF	1837882	849
LMHCC_RS09315			2-hydroxyglutaryl-CoA dehydratase	1838766	4428
LMHCC_RS09320		involved in the transport across the cytoplasmic membrane of D-alanine, D-serine and glycine;	alanine glycine permease	1843458	1377
LMHCC_RS09325			FMN-dependent NADH-azoreductase 2	1845027	636
LMHCC_RS09330			PTS sugar transporter subunit IIA	1845855	2817
LMHCC_RS09335			hypothetical protein	1848748	378
LMHCC_RS09340			PTS mannose transporter subunit IID	1849495	435
LMHCC_RS09345			PTS fructose transporter subunit IIB	1849929	486
LMHCC_RS09350		catalyzes the phosphorylation of incoming sugar substrates concomitant with their translocation across the cell membrane; the IIC domain forms the PTS system translocation channel and contains the specific substrate-binding site;	PTS mannose/fructose/sorbose transporter subunit IIC	1850589	816
LMHCC_RS09355		hosphoenolpyruvate-dependent sugar phosphotransferase system catalyzes the phosphorylation of incoming sugar substrates concomitant with their translocation across the cell membrane; IID with IIC forms the translocation channel;	PTS mannose transporter subunit IID	1851422	879
LMHCC_RS09360			hypothetical protein	1852375	372
LMHCC_RS09365			hypothetical protein	1852783	348
LMHCC_RS09370			hypothetical protein	1853300	468
LMHCC_RS09375			hypothetical protein	1853820	384
LMHCC_RS09380			ROK family transcriptional regulator	1854361	867
LMHCC_RS09385			hypothetical protein	1855266	333
LMHCC_RS09390			diacylglycerol kinase	1855638	930
LMHCC_RS09395			quinone oxidoreductase	1856746	990
LMHCC_RS09400			GntR family transcriptional regulator	1857777	648
LMHCC_RS09410			lipoate--protein ligase A	1859344	990
LMHCC_RS09415			ser/threonine protein phosphatase	1860339	873
LMHCC_RS09420			GTPase HflX	1861277	1257
LMHCC_RS09425			hypothetical protein	1862861	621
LMHCC_RS09430			phospholipase	1863491	609
LMHCC_RS09435			glyoxalase	1864106	960
LMHCC_RS09440			glyoxalase	1865062	891
LMHCC_RS09445			ABC transporter permease	1866079	981
LMHCC_RS09455			lipase	1867929	822
LMHCC_RS09505			hypothetical protein	1873606	504
LMHCC_RS09510			ABC transporter ATP-binding protein	1874138	2001
LMHCC_RS09515			ABC transporter permease	1876153	705
LMHCC_RS09520			ABC transporter ATP-binding protein	1876854	690
LMHCC_RS09530			cyclic nucleotide-binding protein	1878166	660
LMHCC_RS09535			transcriptional regulator	1878929	510
LMHCC_RS09540			cell wall surface anchor protein	1879592	1932
LMHCC_RS09550			membrane protein	1883942	396
LMHCC_RS09555			hypothetical protein	1884485	339
LMHCC_RS09560			hypothetical protein	1884837	480
LMHCC_RS09565			hypothetical protein	1885402	738
LMHCC_RS09570			glutamine--fructose-6-phosphate aminotransferase	1886253	1806
LMHCC_RS09580			peptidoglycan-binding protein	1888505	213
LMHCC_RS09595		catalyzes the formation of acetyl phosphate from pyruvate;	pyruvate oxidase	1891469	1731
LMHCC_RS09600			elongation factor G-binding protein	1893470	648
LMHCC_RS09605			hypothetical protein	1894161	324
LMHCC_RS09610			PadR family transcriptional regulator	1894484	327
LMHCC_RS09615			membrane protein	1894999	339
LMHCC_RS09620			hypothetical protein	1895386	645
LMHCC_RS09625			transglycosylase	1896044	669
LMHCC_RS09630	fliI	involved in type III protein export during flagellum assembly;	ATP synthase	1896729	1302
LMHCC_RS09640			flagellar motor switch protein FliG	1898706	1107
LMHCC_RS09645			flagellar M-ring protein FliF	1899815	1653
LMHCC_RS09650			flagellar hook-basal body complex protein FliE	1901535	297
LMHCC_RS09655			flagellar basal body rod protein FlgC	1901848	411
LMHCC_RS09660			flagellar biosynthesis protein FlgB	1902270	402
LMHCC_RS09670			flagellar protein FliS	1902945	387
LMHCC_RS09675			flagellar cap protein FliD	1903350	1290
LMHCC_RS09680			flagellar hook-associated protein FlgL	1904651	876
LMHCC_RS09685			flagellar hook protein FlgK	1905538	1521
LMHCC_RS09690			hypothetical protein	1907078	429
LMHCC_RS09695			UDP-N-acetylenolpyruvoylglucosamine reductase	1907516	465
LMHCC_RS09700			hypothetical protein	1908087	1167
LMHCC_RS09705			Eukaryotic translation initiation factor 3 subunit E	1909276	1386
LMHCC_RS09710			flagellar motor switch protein FliN	1910685	1548
LMHCC_RS09715			flagellar motor switch protein FliM	1912235	993
LMHCC_RS09720		One of three proteins involved in switching the direction of the flagellar rotation;	flagellar motor switch protein FliN	1913248	237
LMHCC_RS09725			flagellar hook protein FlgE	1913498	1236
LMHCC_RS09730	flgD	acts as a scaffold for the assembly of hook proteins onto the flagellar basal body rod;	flagellar basal body rod modification protein FlgD	1914753	423
LMHCC_RS09735			flagellar hook protein	1915177	1047
LMHCC_RS09740			hypothetical protein	1916239	411
LMHCC_RS09745			flagellar motor switch protein FliN	1916668	303
LMHCC_RS09750			chemotaxis protein CheA	1916980	1857
LMHCC_RS09755			two-component system response regulator	1918856	360
LMHCC_RS09760		structural flagella protein;	flagellin	1919490	864
LMHCC_RS09765			chemotaxis protein CheV	1920590	909
LMHCC_RS09770			glycosyl transferase family 2	1921511	1914
LMHCC_RS09775			hypothetical protein	1923447	501
LMHCC_RS09785		With Mot B forms the ion channels that couple flagellar rotation to proton/sodium motive force across the membrane and forms the stator elements of the rotary flagellar machine;	flagellar motor protein MotA	1924744	852
LMHCC_RS09790			hypothetical protein	1925622	336
LMHCC_RS09795			chemotaxis protein CheR	1925981	789
LMHCC_RS09800			flagellar basal body rod protein FlgG	1926797	780
LMHCC_RS09805		Positive regulator of class III flagellar genes;	flagellar biosynthesis regulator FlhF	1927573	1224
LMHCC_RS09810			flagellar biosynthesis protein FlhA	1928818	2076
LMHCC_RS09815			flagellar biosynthesis protein FlhB	1930940	1047
LMHCC_RS09820			flagellar biosynthesis protein FliR	1932002	762
LMHCC_RS09825			flagellar biosynthesis protein FliQ	1932766	273
LMHCC_RS09830			flagellar biosynthesis protein FliP	1933051	768
LMHCC_RS09845			hypothetical protein	1935436	210
LMHCC_RS09850			hypothetical protein	1935684	411
LMHCC_RS09855			membrane protein	1936179	414
LMHCC_RS09860			hypothetical protein	1937275	372
LMHCC_RS09865			hypothetical protein	1937667	429
LMHCC_RS09870			hypothetical protein	1938365	303
LMHCC_RS09875			oxidoreductase	1940074	882
LMHCC_RS09885			multidrug ABC transporter ATP-binding protein	1941979	936
LMHCC_RS09890			membrane protein	1943028	378
LMHCC_RS09895			hypothetical protein	1943415	264
LMHCC_RS09900			maltose O-acetyltransferase	1943675	564
LMHCC_RS09905			hypothetical protein	1944412	867
LMHCC_RS09910		catalyzes the phosphorylation of three vitamin B6 precursors, pyridoxal, pyridoxine and pyridoxamine;	hydroxymethylpyrimidine/phosphomethylpyrimidine kinase	1945304	816
LMHCC_RS09920			carboxymuconolactone decarboxylase	1946697	288
LMHCC_RS09930			transposase	1949831	282
LMHCC_RS09935			transcriptional activator	1950346	897
LMHCC_RS09940			DNA repair protein	1951239	630
LMHCC_RS09945			hypothetical protein	1951910	417
LMHCC_RS09950			membrane protein	1952446	564
LMHCC_RS09955			serine/threonine protein phosphatase	1953055	708
LMHCC_RS09960			hypothetical protein	1953830	210
LMHCC_RS09965			membrane protein	1954227	1005
LMHCC_RS09975			GntR family transcriptional regulator	1955764	648
LMHCC_RS09980			phage infection protein	1956457	2691
LMHCC_RS09985			GntR family transcriptional regulator	1959190	642
LMHCC_RS09990			magnesium transporter	1959855	951
LMHCC_RS09995			hypothetical protein	1960903	285
LMHCC_RS10000			glyoxalase	1961271	840
LMHCC_RS10005			amino acid permease	1962199	1392
LMHCC_RS10010			membrane sulfatase	1963804	1842
LMHCC_RS10015			transaldolase	1965686	651
LMHCC_RS10020			membrane protein	1966476	729
LMHCC_RS10025			ATPase	1967300	1881
LMHCC_RS10030			aldo/keto reductase	1969446	918
LMHCC_RS10035			transcriptional regulator	1970427	534
LMHCC_RS10040			hypothetical protein	1971368	363
LMHCC_RS10045			hypothetical protein	1971752	612
LMHCC_RS10060			SAM-dependent methyltransferase	1974316	594
LMHCC_RS10065			Rrf2 family transcriptional regulator	1974924	417
LMHCC_RS10070			haloacid dehalogenase	1975454	705
LMHCC_RS10075			amidase	1976245	528
LMHCC_RS10080			hypothetical protein	1976815	276
LMHCC_RS10085			cell wall surface anchor family protein	1977186	4737
LMHCC_RS10090			membrane protein	1982226	1680
LMHCC_RS10095			hypothetical protein	1983990	702
LMHCC_RS10105			hypothetical protein	1985204	267
LMHCC_RS10110			hypothetical protein	1985486	279
LMHCC_RS10115			hypothetical protein	1985850	741
LMHCC_RS10120			phage envelope protein	1986687	393
LMHCC_RS10125			hypothetical protein	1987135	456
LMHCC_RS10130			protein kinase	1987697	1143
LMHCC_RS10135			hypothetical protein	1988919	495
LMHCC_RS10140			glycerophosphoryl diester phosphodiesterase	1989453	1752
LMHCC_RS10145			hypothetical protein	1991313	243
LMHCC_RS10150			NADPH:quinone reductase	1991653	942
LMHCC_RS10155			transcriptional regulator	1992591	456
LMHCC_RS10160		FMN-dependent; requires NADH; catalyzes the cleavage of azo bond in aromatic azo compounds;	FMN-dependent NADH-azoreductase 1	1993215	627
LMHCC_RS10165			peptidoglycan-binding protein	1994013	1734
LMHCC_RS10170			rhodanese	1995791	300
LMHCC_RS10175			ABC transporter	1996207	1818
LMHCC_RS10180			multidrug ABC transporter ATP-binding protein	1998021	1725
LMHCC_RS10185			MarR family transcriptional regulator	1999753	462
LMHCC_RS10190			MATE family efflux transporter	2000380	1341
LMHCC_RS10195			hypothetical protein	2001869	345
LMHCC_RS10200			hypothetical protein	2002266	387
LMHCC_RS10205			GNAT family acetyltransferase	2002700	501
LMHCC_RS10210			cell surface protein	2003306	1101
LMHCC_RS10220			PadR family transcriptional regulator	2004982	333
LMHCC_RS10225			biotin synthesis protein BioY	2005509	549
LMHCC_RS10230			cyclic nucleotide-binding protein	2006133	693
LMHCC_RS10235			lpxtg motif cell wall protein	2007044	1311
LMHCC_RS10240			membrane protein	2008401	528
LMHCC_RS10245		catalyzes the formation of L-methionine and acetate from O-acetyl-L-homoserine and methanethiol;	O-acetylhomoserine aminocarboxypropyltransferase	2009376	1278
LMHCC_RS10250			homoserine O-acetyltransferase	2010670	1107
LMHCC_RS10255			formate transporter	2011816	801
LMHCC_RS10265			hypothetical protein	2013558	543
LMHCC_RS10270			steroid 5-alpha reductase	2014227	774
LMHCC_RS10275			cytochrome C5	2014997	1770
LMHCC_RS10280			membrane protein	2016766	414
LMHCC_RS10285			deoxyribodipyrimidine photo-lyase	2017317	1404
LMHCC_RS10290			hypothetical protein	2018833	2466
LMHCC_RS10295			hypothetical protein	2021316	1026
LMHCC_RS10300			hypothetical protein	2022409	714
LMHCC_RS10305			AI-2E family transporter	2023380	1173
LMHCC_RS10310			preprotein translocase subunit SecA	2024668	2331
LMHCC_RS10315		iap; p60; autolytic enzyme; can cleave bacterial peptidoglycan; secreted by SecA2 system;	peptidoglycan-binding protein LysM	2027417	1419
LMHCC_RS10320			50S rRNA methyltransferase	2028923	1185
LMHCC_RS10325			phospholipase	2030138	657
LMHCC_RS10330			hypothetical protein	2030816	210
LMHCC_RS10335			membrane protein	2031189	753
LMHCC_RS10340			membrane protein	2031955	459
LMHCC_RS10345			cell wall surface anchor protein	2032467	1464
LMHCC_RS10350			GntR family transcriptional regulator	2034355	672
LMHCC_RS10355			6-phospho-beta-glucosidase	2035127	1395
LMHCC_RS10360			guanine permease	2036837	1296
LMHCC_RS10365			hypothetical protein	2038175	1032
LMHCC_RS10375			histidinol-phosphatase	2039564	828
LMHCC_RS10380			ATP phosphoribosyltransferase regulatory subunit	2040543	1179
LMHCC_RS10385			ATP phosphoribosyltransferase	2041721	642
LMHCC_RS10390			histidinol dehydrogenase	2042359	1284
LMHCC_RS10395	hisB	catalyzes the dehydration of D-erythro-1-(imidazol-4-yl)glycerol 3-phosphate to 3-(imidazol-4-yl)-2-oxopropyl phosphate in histidine biosynthesis;	imidazoleglycerol-phosphate dehydratase	2043643	585
LMHCC_RS10405			1-(5-phosphoribosyl)-5-((5- phosphoribosylamino)methylideneamino)imidazole-4- carboxamide isomerase	2044833	723
LMHCC_RS10415			phosphoribosyl-AMP cyclohydrolase	2046296	318
LMHCC_RS10420			phosphoribosyl-ATP pyrophosphatase	2046614	312
LMHCC_RS10425			glutamate dehydrogenase	2047405	1377
LMHCC_RS10430			magnesium transporter	2048825	906
LMHCC_RS10435			hypothetical protein	2050130	1041
LMHCC_RS10440			phosphoglycerate mutase	2051212	696
LMHCC_RS10445			phosphoglycerate mutase	2051908	708
LMHCC_RS10455			alcohol dehydrogenase	2054305	1182
LMHCC_RS10460			CBS domain-containing protein	2055693	636
LMHCC_RS10465			cell surface protein	2056387	1032
LMHCC_RS10490			transcriptional regulator	2061903	948
LMHCC_RS10495			oxidoreductase	2063109	1251
LMHCC_RS10500			glucitol operon activator domain-containing protein	2064414	381
LMHCC_RS10505			PTS sorbitol transporter subunit IIC	2064819	522
LMHCC_RS10510			PTS sorbitol transporter subunit IIB	2065361	987
LMHCC_RS10515			PTS sorbitol transporter subunit IIA	2066367	351
LMHCC_RS10520			ABC transporter substrate-binding protein	2066828	921
LMHCC_RS10525			penicillin-binding protein X	2067786	1194
LMHCC_RS10530			tagatose 1,6-diphosphate aldolase	2069217	1017
LMHCC_RS10540			Zn-dependent hydrolase	2071422	1272
LMHCC_RS10545			6-phospho-beta-glucosidase	2072797	1323
LMHCC_RS10550			LacI family transcriptional regulator	2074291	969
LMHCC_RS10555			hypothetical protein	2075299	1356
LMHCC_RS10560		ACT domain-containing protein;	hypothetical protein	2076673	270
LMHCC_RS10565			SAM-dependent methyltransferase	2077020	831
LMHCC_RS10575			hypothetical protein	2078598	855
LMHCC_RS10580			glycosyl transferase	2079467	2052
LMHCC_RS10585			glycosyl transferase family 2	2081534	1251
LMHCC_RS10590			hypothetical protein	2082795	1497
LMHCC_RS10600			MerR family transcriptional regulator	2085999	741
LMHCC_RS10605			sodium-independent anion transporter	2086878	1662
LMHCC_RS10610			hypothetical protein	2088585	444
LMHCC_RS10615			RpiR family transcriptional regulator	2089136	753
LMHCC_RS10620		catalyzes the fromation of N-acetyl-D-glucosamine and N-acetyl-D-glucosamine-6-phosphate from diacetylchitobiose-6-phosphate;	6-phospho-beta-glucosidase	2090090	1317
LMHCC_RS10625			hypothetical protein	2091438	1008
LMHCC_RS10630			lincomycin resistance protein LmrB	2092574	1416
LMHCC_RS10635			membrane protein	2094136	369
LMHCC_RS10675			phosphoglycerate mutase	2103785	816
LMHCC_RS10680			hypothetical protein	2104721	1431
LMHCC_RS10685			universal stress protein family	2106198	432
LMHCC_RS10690			cell wall surface anchor protein	2106730	1842
LMHCC_RS10695			MarR family transcriptional regulator	2108952	459
LMHCC_RS10700			hypothetical protein	2109417	360
LMHCC_RS10705			glutamine amidotransferase	2109801	699
LMHCC_RS10710			hypothetical protein	2110705	537
LMHCC_RS10715			hypothetical protein	2111252	642
LMHCC_RS10720		catalyzes the formation of 5-phospho-alpha-D-ribose 1-phosphate from D-ribose 5-phosphate and ATP;	ribose-phosphate pyrophosphokinase 2	2112625	936
LMHCC_RS10725			PTS galactitol transporter subunit IIC	2113700	1272
LMHCC_RS10730			PTS galactitol transporter subunit IIB	2114986	294
LMHCC_RS10735			galactitol-1-phosphate 5-dehydrogenase	2115295	1047
LMHCC_RS10740			ribulose-phosphate 3-epimerase	2116338	651
LMHCC_RS10745			hypothetical protein	2116999	399
LMHCC_RS10750			PTS sugar transporter subunit IIA	2117414	468
LMHCC_RS10755			sugar isomerase	2117909	603
LMHCC_RS10760			PTS sugar transporter subunit IIA	2118515	2061
LMHCC_RS10765			transaldolase	2120684	651
LMHCC_RS10770			ribulose-phosphate 3-epimerase	2121341	669
LMHCC_RS10775			ribose 5-phosphate isomerase B	2122006	450
LMHCC_RS10780			hypothetical protein	2122622	225
LMHCC_RS10785			membrane protein	2122921	960
LMHCC_RS10790			lipase	2124066	594
LMHCC_RS10795			3-dehydroquinase	2124756	759
LMHCC_RS10800		YdiB; quinate/shikimate dehydrogenase from Escherichia coli uses both NAD and NAD(P) to convert quinate and shikimate to 3-dehydroquinate and 3-dehydroshikimate;	shikimate dehydrogenase	2125580	864
LMHCC_RS10805			2,4-dienoyl-CoA reductase	2126555	1995
LMHCC_RS10810			LysR family transcriptional regulator	2128747	894
LMHCC_RS10815			ADP-ribose pyrophosphatase	2129676	729
LMHCC_RS10820			50S ribosomal protein L32	2130496	171
LMHCC_RS10825			nitroreductase	2130731	576
LMHCC_RS10855		iron regulated; catalyzes the release of heme from hemoglobin allowing bacterial pathogens to use the host heme as an iron source;	heme-degrading monooxygenase	2134837	366
LMHCC_RS10860			transcriptional regulator	2135360	480
LMHCC_RS10865			23S rRNA (adenine(2503)-C(2))-methyltransferase RlmN	2135929	1104
LMHCC_RS10870			oleate hydratase	2137183	1701
LMHCC_RS10875			TetR family transcriptional regulator	2138993	561
LMHCC_RS10915			hydantoinase subunit beta	2146922	1551
LMHCC_RS10925			cytosine permease	2149566	1284
LMHCC_RS10930			hypothetical protein	2150984	1596
LMHCC_RS10935			magnesium chelatase	2152736	948
LMHCC_RS10940			hypothetical protein	2153688	1149
LMHCC_RS10945			transglutaminase	2154833	2160
LMHCC_RS10950			hypothetical protein	2157109	756
LMHCC_RS10960			membrane protein	2158595	726
LMHCC_RS10970			transcriptional regulator	2160150	930
LMHCC_RS10975			hypothetical protein	2161216	315
LMHCC_RS10980			penicillin-binding protein	2161702	2037
LMHCC_RS10985			hypothetical protein	2163781	504
LMHCC_RS10990			hypothetical protein	2164422	1269
LMHCC_RS11010			NAD(P)-dependent oxidoreductase	2167230	846
LMHCC_RS11015			transcriptional regulator	2168193	468
LMHCC_RS11020			hypothetical protein	2168716	882
LMHCC_RS11025			internalin	2169959	1893
LMHCC_RS11030			internalin	2171937	2403
LMHCC_RS11085			oxidoreductase	2188260	747
LMHCC_RS11090			acetyltransferase	2189020	570
LMHCC_RS11105			glycosyl hydrolase	2191661	2583
LMHCC_RS11110			PTS mannose transporter subunit IIAB	2194259	1107
LMHCC_RS11115			PTS fructose transporter subunit IIB	2195378	321
LMHCC_RS11120			PTS mannose transporter subunit IIAB	2195695	465
LMHCC_RS11130			sugar transporter	2198282	858
LMHCC_RS11135		part of sigC operon induced by temperature upshift;	RNA polymerase subunit sigma	2199330	549
LMHCC_RS11140			hypothetical protein	2199881	432
LMHCC_RS11145			cell division protein FtsW	2200309	1245
LMHCC_RS11150			hydrolase	2201637	813
LMHCC_RS11155			phage repressor protein	2202552	300
LMHCC_RS11160			hypothetical protein	2202904	411
LMHCC_RS11165			transcriptional regulator	2203316	204
LMHCC_RS11170			polysaccharide deacetylase	2203646	1401
LMHCC_RS11175			dihydroorotate dehydrogenase	2205339	810
LMHCC_RS11180			hypothetical protein	2206174	192
LMHCC_RS11185			hypothetical protein	2206707	882
LMHCC_RS11190			phosphoenolpyruvate synthase	2207788	2604
LMHCC_RS11195			hypothetical protein	2210461	423
LMHCC_RS11200			hypothetical protein	2210896	393
LMHCC_RS11205			glyoxalase	2211356	381
LMHCC_RS11210			inorganic phosphate transporter	2211752	1008
LMHCC_RS11220			hypothetical protein	2213269	417
LMHCC_RS11225			transcriptional antiterminator	2213812	1935
LMHCC_RS11230			alpha-mannosidase	2215779	2634
LMHCC_RS11235			PTS fructose transporter subunit IIC	2218428	1113
LMHCC_RS11240			PTS fructose transporter subunit IIB	2219544	333
LMHCC_RS11245			PTS fructose transporter subunit IIA	2219873	459
LMHCC_RS11250			ATPase	2220501	483
LMHCC_RS11255		catalyzes the formation of L-proline from pyrroline-5-carboxylate;	pyrroline-5-carboxylate reductase	2221111	801
LMHCC_RS11260			GNAT family acetyltransferase	2221914	426
LMHCC_RS11265			peptidase P60	2222396	684
LMHCC_RS11270			hypothetical protein	2223223	450
LMHCC_RS11275			hypothetical protein	2223707	945
LMHCC_RS11280			hypothetical protein	2224648	300
LMHCC_RS11285			uracil-DNA glycosylase	2225117	663
LMHCC_RS11290			low temperature requirement protein LtrA	2225910	1116
LMHCC_RS11295			hypothetical protein	2227049	369
LMHCC_RS11300			hypothetical protein	2227511	372
LMHCC_RS11305			3D-(3,5/4)-trihydroxycyclohexane-1,2-dione acylhydrolase (decyclizing)	2228014	1920
LMHCC_RS11310			5-dehydro-2-deoxygluconokinase	2229943	978
LMHCC_RS11315			5-deoxy-glucuronate isomerase	2230937	822
LMHCC_RS11320			methylmalonate semialdehyde dehydrogenase [acylating]	2231771	1467
LMHCC_RS11325			DeoR family transcriptional regulator	2233432	762
LMHCC_RS11340			hypothetical protein	2236176	369
LMHCC_RS11345			hypothetical protein	2236545	285
LMHCC_RS11350			hypothetical protein	2237023	420
LMHCC_RS11355			transcriptional regulator	2237545	921
LMHCC_RS11360			hypothetical protein	2238504	195
LMHCC_RS11365			PTS sugar transporter subunit IIB	2238785	303
LMHCC_RS11375			6-phospho-beta-glucosidase	2240432	1443
LMHCC_RS11380			GntR family transcriptional regulator	2242031	714
LMHCC_RS11385			hypothetical protein	2242784	336
LMHCC_RS11390			transcriptional regulator	2243156	720
LMHCC_RS11395			NUDIX hydrolase	2243971	510
LMHCC_RS11415			D-beta-hydroxybutyrate permease	2246513	771
LMHCC_RS11420			hypothetical protein	2247340	861
LMHCC_RS11425			PTS fructose transporter subunit IIBC	2248200	1395
LMHCC_RS11430			PTS sugar transporter subunit IIA	2249608	447
LMHCC_RS11435			NAD(P)-dependent oxidoreductase	2250254	1017
LMHCC_RS11440		Reduces fumarate to succinate in anaerobic bacterial respiration;	flavocytochrome c	2251474	1521
LMHCC_RS11445			acetate--CoA ligase	2253231	1527
LMHCC_RS11450			internalin	2254798	1770
LMHCC_RS11455			GNAT family acetyltransferase	2256664	411
LMHCC_RS11460			D-beta-hydroxybutyrate permease	2257140	765
LMHCC_RS11465			dihydroxyacetone kinase	2258087	378
LMHCC_RS11470			hypothetical protein	2258549	432
LMHCC_RS11475			membrane protein	2258996	342
LMHCC_RS11480		with DhaL and DhaM forms dihydroxyacetone kinase, which is responsible for phosphorylating dihydroxyacetone; DhaK is the dihydroxyacetone binding subunit of the dihydroxyacetone kinase;	dihydroxyacetone kinase subunit DhaK	2259359	996
LMHCC_RS11485		with DhaK and DhaM catalyzes the phosphorylation of dihydroxyacetone;	dihydroxyacetone kinase subunit L	2260376	651
LMHCC_RS11490			triose-phosphate isomerase	2261030	765
LMHCC_RS11495			ribose 5-phosphate isomerase B	2261801	447
LMHCC_RS11500			short-chain dehydrogenase	2262272	765
LMHCC_RS11505		similar to novel fructose-6-phosphate aldolase from Escherichia coli; enzyme from Methanocaldococcus janaschii shows transaldolase activity;	transaldolase	2263083	657
LMHCC_RS11510			transketolase	2263741	1998
LMHCC_RS11515			hypothetical protein	2265858	189
LMHCC_RS11520			inorganic pyrophosphatase	2266089	369
LMHCC_RS11525			hypothetical protein	2266585	828
LMHCC_RS11530			hypothetical protein	2267537	381
LMHCC_RS11535			hypothetical protein	2268086	228
LMHCC_RS11545			hypothetical protein	2269856	369
LMHCC_RS11550			hypothetical protein	2270225	285
LMHCC_RS11575			hypothetical protein	2277254	729
LMHCC_RS11580			hypothetical protein	2278072	3942
LMHCC_RS11585			transcriptional regulator	2282320	873
LMHCC_RS11590			transcriptional activator, Rgg/GadR/MutR family, C- domain protein	2283355	903
LMHCC_RS11595			hypothetical protein	2284518	483
LMHCC_RS11600			endonuclease	2285154	771
LMHCC_RS11605			hypothetical protein	2285970	393
LMHCC_RS11610			membrane protein	2286546	660
LMHCC_RS11615			6-phospho-beta-glucosidase	2287481	1416
LMHCC_RS11620			thiamine phosphate synthase	2288923	645
LMHCC_RS11625			hydroxymethylpyrimidine/phosphomethylpyrimidine kinase	2289564	804
LMHCC_RS11630		catalyzes the formation of 4-methyl-5-(2-phosphoethyl)-thiazole and ADP from 4-methyl-5-(2-hydroxyethyl)-thiazole and ATP;	hydroxyethylthiazole kinase	2290364	810
LMHCC_RS11640			PTS cellbiose transporter subunit IIC	2292063	786
LMHCC_RS11645			DNA cytosine methyltransferase	2293288	1236
LMHCC_RS11650			type II restriction endonuclease NgoPII	2294651	876
LMHCC_RS11655			hypothetical protein	2295776	1662
LMHCC_RS11660			hypothetical protein	2297699	429
LMHCC_RS11665			hypothetical protein	2298143	1155
LMHCC_RS11670			hypothetical protein	2299402	387
LMHCC_RS11675			threonine aldolase	2299846	1083
LMHCC_RS11695			6-phospho-beta-galactosidase	2302877	1392
LMHCC_RS11700			PTS sugar transporter subunit IIB	2304284	291
LMHCC_RS11705			PTS lactose transporter subunit IIC	2304579	1314
LMHCC_RS11710			transcriptional antiterminator	2305991	1872
LMHCC_RS11715			membrane protein	2307868	639
LMHCC_RS11720			23S rRNA (pseudouridine(1915)-N(3))-methyltransferase RlmH	2308571	480
LMHCC_RS11725			serine protease	2309738	1503
LMHCC_RS11730			metallo-hydrolase	2311338	831
LMHCC_RS11735			hypothetical protein	2312288	840
LMHCC_RS11740			transcriptional regulator	2313130	1320
LMHCC_RS11745			PAS domain-containing sensor histidine kinase	2314449	1833
LMHCC_RS11750			DNA-binding response regulator	2316466	714
LMHCC_RS11755			diaminopimelate aminotransferase	2317385	1182
LMHCC_RS11760			metal ABC transporter substrate-binding protein	2318947	822
LMHCC_RS11765			methionine import ATP-binding protein MetN 1	2319783	1017
LMHCC_RS11770			ABC transporter permease	2320796	663
LMHCC_RS11775			hydrolase	2321548	780
LMHCC_RS11780			cyclic nucleotide-binding protein	2322491	672
LMHCC_RS11785			hypothetical protein	2323235	228
LMHCC_RS11790			hypothetical protein	2323528	321
LMHCC_RS11800			acyltransferase	2324569	972
LMHCC_RS11810			anaerobic ribonucleoside triphosphate reductase	2326182	2151
LMHCC_RS11815			sugar ABC transporter ATP-binding protein	2328623	1101
LMHCC_RS11820			oxidoreductase	2329761	972
LMHCC_RS11825			haloacid dehalogenase	2330848	822
LMHCC_RS11830			competence protein ComEC	2331686	843
LMHCC_RS11835			GNAT family acetyltransferase	2332778	663
LMHCC_RS11840			GNAT family acetyltransferase	2333477	504
LMHCC_RS11845		YidA; catalyzes the dephosphorylation of erythrose 4-phosphate (preferred substrate), mannose 1-phosphate and p-nitrophenyl phosphate; hydrolyzes the alpha-D-glucose-1-phosphate but not the beta form; member of the haloacid dehalogenase-like hydrolases superfamily and Cof family of proteins;	sugar phosphate phosphatase	2334116	813
LMHCC_RS11850			aryl-phospho-beta-D-glucosidase	2335048	1437
LMHCC_RS11855			hypothetical protein	2336485	627
LMHCC_RS11860			hypothetical protein	2337246	1086
LMHCC_RS11865			transporter	2338360	1887
LMHCC_RS11870			phosphoglycerate mutase	2340330	636
LMHCC_RS11875			glyoxalase	2341036	960
LMHCC_RS11880			transcriptional regulator	2342002	417
LMHCC_RS11885			succinyl-diaminopimelate desuccinylase	2342565	1140
LMHCC_RS11890			6-phospho-beta-glucosidase	2343867	1461
LMHCC_RS11895			hydrolase	2345393	546
LMHCC_RS11900			DNA-directed RNA polymerase subunit beta'	2346014	3606
LMHCC_RS11905			DNA-directed RNA polymerase subunit beta	2349790	3555
LMHCC_RS11940			hypothetical protein	2361779	498
LMHCC_RS11955			16S RNA G1207 methylase RsmC	2363932	606
LMHCC_RS11960			hypothetical protein	2364658	504
LMHCC_RS11965			hypothetical protein	2365186	663
LMHCC_RS11970			peptidase M56	2365964	1041
LMHCC_RS11980	rplL	present in two forms; L12 is normal, while L7 is aminoacylated at the N-terminal serine; the only multicopy ribosomal protein; 4:1 ratio of L7/L12 per ribosome; two L12 dimers bind L10; critically important for translation efficiency and fidelity; stimulates GTPase activity of translation factors;	50S ribosomal protein L7/L12	2367558	363
LMHCC_RS11985			50S ribosomal protein L10	2367999	501
LMHCC_RS11990			50S ribosomal protein L1	2368747	690
LMHCC_RS11995			50S ribosomal protein L11	2369476	426
LMHCC_RS12000			hypothetical protein	2370027	471
LMHCC_RS12005			transcription termination/antitermination protein NusG	2370552	534
LMHCC_RS12010			preprotein translocase subunit SecE	2371214	180
LMHCC_RS12015			50S ribosomal protein L33	2371413	150
LMHCC_RS12020			DNA-directed RNA polymerase sigma-70 factor	2371666	606
LMHCC_RS12025			hypothetical protein	2372352	513
[truncated: 422 more rows]
