# Supplementary material for: Core Genome Multilocus Sequence Typing for Identification of Globally Distributed Clonal Groups and Differentiation of Outbreak Strains of Listeria monocytogenes
Source: Appl Environ Microbiol. 2016 Sep 30;82(20):6258–72. doi: 10.1128/AEM.01532-16 (PMC5068157; doi:10.1128/AEM.01532-16)
Supplement: Supplemental material [file AEM.01532-16_zam999117471sd8.xls]

## Sheet: L_monocytogenes_Accessory_491_t
Table S7. Accessory gene set of LmLIII-cgMLST
Gene ID	Gene name	Note on protein function	Protein name	Position in the reference genome	Length of coding sequence
LMHCC_RS00060			internalin	12704	2322
LMHCC_RS00190			glycosyl transferase	40691	1026
LMHCC_RS00245			N5-glutamine S-adenosyl-L-methionine-dependent methyltransferase	51581	852
LMHCC_RS00395			competence protein ComFC	79538	657
LMHCC_RS00420			cell division ATP-binding protein FtsE	86252	687
LMHCC_RS00530			PspC family transcriptional regulator	111159	201
LMHCC_RS00745			hypothetical protein	159864	1059
LMHCC_RS00750			membrane protein	161877	420
LMHCC_RS00755			hypothetical protein	162299	924
LMHCC_RS00860			DNA-binding response regulator	178838	696
LMHCC_RS00975			cell wall anchor	198408	2592
LMHCC_RS01010			hypothetical protein	206121	822
LMHCC_RS01040		subunit F of antiporter complex involved in resistance to high concentrations of Na+, K+, Li+ and/or alkali;	cation:proton antiporter	210763	288
LMHCC_RS01055		subunit C of antiporter complex involved in resistance to high concentrations of Na+, K+, Li+ and/or alkali;	cation:proton antiporter	213010	348
LMHCC_RS01060		subunit B of antiporter complex involved in resistance to high concentrations of Na+, K+, Li+ and/or alkali; in the case of S. meliloti it was proved to be involved specifically with K+ transport;	cation:proton antiporter	213357	423
LMHCC_RS01085			RNA-directed DNA polymerase	219029	1341
LMHCC_RS01090			hypothetical protein	220483	393
LMHCC_RS01235			hypothetical protein	236945	522
LMHCC_RS01245			hypothetical protein	238307	201
LMHCC_RS01270			Appr-1-p processing protein	244151	471
LMHCC_RS01275			hypothetical protein	244666	438
LMHCC_RS01365			NrdH-redoxin	263204	267
LMHCC_RS01475			PTS beta-glucoside transporter subunit IIA	287622	351
LMHCC_RS01515	glnQ	similar to ATP-binding component of ABC transporters;	peptide ABC transporter ATP-binding protein	293116	726
LMHCC_RS01565			GntR family transcriptional regulator	301620	396
LMHCC_RS01695			ABC transporter ATP-binding protein	329892	753
LMHCC_RS01775			Organic hydroperoxide resistance protein 2	345923	417
LMHCC_RS01850			heme ABC transporter substrate-binding protein IsdE	362595	873
LMHCC_RS01860			iron ABC transporter ATP-binding protein	364427	780
LMHCC_RS01885			cell wall anchor	375408	5091
LMHCC_RS01890			membrane protein	380543	351
LMHCC_RS02075			sodium ABC transporter ATP-binding protein	414067	903
LMHCC_RS02150			hypothetical protein	425675	237
LMHCC_RS02155			LacI family transcriptional regulator	426050	966
LMHCC_RS02160			CAAX amino protease	427052	636
LMHCC_RS02225			bacitracin ABC transporter ATP-binding protein	443871	768
LMHCC_RS02290			hypothetical protein	455823	672
LMHCC_RS02295			hypothetical protein	456494	441
LMHCC_RS02300		with PdxST is involved in the biosynthesis of pyridoxal 5'-phosphate; PdxT catalyzes the hydrolysis of glutamine to glutamate and ammonia; PdxS utilizes the ammonia to synthesize pyridoxal 5'-phosphate;	pyridoxal 5'-phosphate synthase subunit PdxT	456980	567
LMHCC_RS02395			transcriptional regulator	477688	615
LMHCC_RS02400			transcriptional regulator	478461	219
LMHCC_RS02405			hypothetical protein	478681	624
LMHCC_RS02410			hypothetical protein	479857	708
LMHCC_RS02415			hypothetical protein	481051	897
LMHCC_RS02420			resolvase	482115	600
LMHCC_RS02425			serine/threonine protein kinase	482715	1560
LMHCC_RS02430			integrase	484408	945
LMHCC_RS02455		may be involved in chromosome condensation; overexpression in Escherichia coli protects against decondensation by camphor; overexpressing the protein results in an increase in supercoiling;	camphor resistance protein CrcB	487712	357
LMHCC_RS02480			ribosomal-protein-alanine N-acetyltransferase RimI	491048	480
LMHCC_RS02540			hypothetical protein	502492	870
LMHCC_RS02545			hypothetical protein	503377	1989
LMHCC_RS02645			hypothetical protein	521754	387
LMHCC_RS02705			cell division protein FtsA	535928	1302
LMHCC_RS02855			PTS sugar transporter	572084	819
LMHCC_RS02910	leuD	catalyzes the isomerization between 2-isopropylmalate and 3-isopropylmalate in leucine biosynthesis; forms a heterodimer of LeuC/D;	3-isopropylmalate dehydratase small subunit	582768	582
LMHCC_RS02955			hypothetical protein	593687	486
LMHCC_RS02995			hypothetical protein	600760	660
LMHCC_RS03005			hypothetical protein	602297	471
LMHCC_RS03010			hypothetical protein	602915	585
LMHCC_RS03035	fecE	Part of the FecBCDE citrate-dependent iron (III) transport system;	iron-dicitrate ABC transporter ATP-binding protein	607473	825
LMHCC_RS03110			riboflavin transporter FmnP	622677	612
LMHCC_RS03290			hypothetical protein	660334	867
LMHCC_RS03315			bifunctional biotin--[acetyl-CoA-carboxylase] synthetase/biotin operon repressor	664070	978
LMHCC_RS03370			hypothetical protein	675466	489
LMHCC_RS03650			aspartate carbamoyltransferase	728135	912
LMHCC_RS03660		catalyzes production of carbamoyl phosphate from bicarbonate and glutamine in pyrimidine and arginine biosynthesis pathways; forms an octamer composed of four CarAB dimers;	carbamoyl phosphate synthase small subunit	730311	1092
LMHCC_RS03780			L-serine dehydratase, iron-sulfur-dependent subunit alpha	756454	891
LMHCC_RS03800			malonyl CoA-acyl carrier protein transacylase	761162	942
LMHCC_RS03840			protein-tyrosine-phosphatase	770609	948
LMHCC_RS03845			peptidoglycan-binding protein	771982	2889
LMHCC_RS03925			hypothetical protein	784790	267
LMHCC_RS03995			N5-carboxyaminoimidazole ribonucleotide mutase	797406	489
LMHCC_RS04020		With PurL and PurS catalyzes the conversion of formylglycinamide ribonucleotide, ATP, and glutamine to formylglycinamidine ribonucleotide, ADP, and glutamate in the fourth step of the purine biosynthetic pathway;	phosphoribosylformylglycinamidine synthase subunit PurQ	801377	684
LMHCC_RS04030		Catalyzes first step of the de novo purine nucleotide biosynthetic pathway;	amidophosphoribosyltransferase	804257	1428
LMHCC_RS04135			bacitracin ABC transporter ATP-binding protein	827501	768
LMHCC_RS04270			endonuclease	864070	1062
LMHCC_RS04285			hypothetical protein	866720	573
LMHCC_RS04350			hypothetical protein	877752	555
LMHCC_RS04585		catalyzes the formation of cystathionine from L-cysteine and O-succinyl-L-homoserine;	cystathionine beta-lyase	907419	1125
LMHCC_RS04720			multidrug ABC transporter ATP-binding protein	935199	1770
LMHCC_RS04815			glutamine amidotransferase	961980	606
LMHCC_RS04840			tryptophan synthase subunit alpha	966134	774
LMHCC_RS04925			hypothetical protein	982038	219
LMHCC_RS05060			recombinase	1010058	720
LMHCC_RS05065			resolvase	1010910	843
LMHCC_RS05070			MerR family transcriptional regulator	1012253	438
LMHCC_RS05075			oxidoreductase	1012687	762
LMHCC_RS05080			(Fe-S)-binding protein	1013391	762
LMHCC_RS05085			hypothetical protein	1014272	429
LMHCC_RS05090			hypothetical protein	1014693	228
LMHCC_RS05130			oligoribonuclease	1022796	936
LMHCC_RS05140			acetyl-CoA carboxylase carboxyltransferase subunit beta	1027394	885
LMHCC_RS05385			adenine phosphoribosyltransferase	1081572	522
LMHCC_RS05500			hypothetical protein	1108970	303
LMHCC_RS05565			nicotinate-nicotinamide nucleotide adenylyltransferase	1119455	567
LMHCC_RS05685			diacylglycerol kinase	1143076	396
LMHCC_RS05710			glycine--tRNA ligase subunit alpha	1146660	891
LMHCC_RS05765			zinc ABC transporter ATP-binding protein	1159588	774
LMHCC_RS05775			transcriptional repressor	1161195	426
LMHCC_RS05785			branched-chain amino acid ABC transporter	1162727	327
LMHCC_RS05935			hypothetical protein	1196622	357
LMHCC_RS06020		Derived by automated computational analysis using gene prediction method: GeneMarkS+.	hypothetical protein	1215739	327
LMHCC_RS06040			zinc protease	1218694	1287
LMHCC_RS06055			branched-chain amino acid ABC transporter permease	1222318	1053
LMHCC_RS06195		catalyzes the bidirectional exonucleolytic cleavage of DNA;	exodeoxyribonuclease 7 small subunit	1254216	228
LMHCC_RS06270			general secretion pathway protein GspE	1267685	1023
LMHCC_RS06290			competence protein ComG	1270465	285
LMHCC_RS06390			hypothetical protein	1286778	285
LMHCC_RS06445			hypothetical protein	1300858	375
LMHCC_RS06450			helicase SNF2	1301216	1200
LMHCC_RS06520			hypothetical protein	1313915	1227
LMHCC_RS06570			hypothetical protein	1327061	1866
LMHCC_RS06575			hypothetical protein	1329279	1794
LMHCC_RS06580			S-ribosylhomocysteine lyase	1331397	468
LMHCC_RS06710			glutamate 5-kinase	1358196	831
LMHCC_RS06820			cell wall surface anchor protein	1376659	3690
LMHCC_RS06825			hypothetical protein	1381016	363
LMHCC_RS06830			hypothetical protein	1381593	339
LMHCC_RS06835			hypothetical protein	1382117	369
LMHCC_RS06840			transcriptional regulator	1382992	243
LMHCC_RS06845			DNA-directed RNA polymerase sigma-70 factor	1383237	420
LMHCC_RS06850			collagen-binding protein	1383969	1626
LMHCC_RS06855			collagen-binding protein	1385685	411
LMHCC_RS06860			hypothetical protein	1386548	441
LMHCC_RS06865			hypothetical protein	1387862	210
LMHCC_RS06870			hypothetical protein	1388177	378
LMHCC_RS06875			hypothetical protein	1388586	351
LMHCC_RS06880			hypothetical protein	1388941	450
LMHCC_RS06885			hypothetical protein	1389461	570
LMHCC_RS06890			hypothetical protein	1390023	330
LMHCC_RS06895			hypothetical protein	1390345	267
LMHCC_RS06900			hypothetical protein	1390991	831
LMHCC_RS06905			holin	1391821	249
LMHCC_RS06910			hypothetical protein	1392082	396
LMHCC_RS06915			hypothetical protein	1392444	456
LMHCC_RS06920			hypothetical protein	1393072	321
LMHCC_RS06925			hypothetical protein	1393409	1272
LMHCC_RS06930			hypothetical protein	1394692	1920
LMHCC_RS06935			hypothetical protein	1396611	225
LMHCC_RS06940			hypothetical protein	1396835	1593
LMHCC_RS06945			hypothetical protein	1398437	831
LMHCC_RS15200			hypothetical protein	1399267	948
LMHCC_RS06955			phage tail tape measure protein	1400180	4005
LMHCC_RS06960			hypothetical protein	1404400	333
LMHCC_RS06965			phage tail protein	1404803	588
LMHCC_RS06970			hypothetical protein	1405412	384
LMHCC_RS06975			hypothetical protein	1405792	402
LMHCC_RS06980			phage head-tail adapter protein	1406190	366
LMHCC_RS06985			hypothetical protein	1406539	300
LMHCC_RS06990			phage capsid protein	1407025	1152
LMHCC_RS06995			peptidase	1408203	717
LMHCC_RS07000			portal protein	1408916	1131
LMHCC_RS07005			terminase	1410058	1641
LMHCC_RS07010			hypothetical protein	1411695	300
LMHCC_RS07015			alpha/beta hydrolase	1412100	315
LMHCC_RS07020		lin2582;	hypothetical protein	1412889	744
LMHCC_RS07025			hypothetical protein	1413730	426
LMHCC_RS07030			hypothetical protein	1414156	534
LMHCC_RS07035			hypothetical protein	1415279	213
LMHCC_RS07040			hypothetical protein	1415493	318
LMHCC_RS07045			primase	1416144	2289
LMHCC_RS07050			hypothetical protein	1418455	486
LMHCC_RS07055			helicase	1418963	1194
LMHCC_RS07060		similar to bacteriophage protein;	DNA-binding protein	1420283	690
LMHCC_RS07065			hypothetical protein	1420992	480
LMHCC_RS07070			hypothetical protein	1421473	384
LMHCC_RS07075			hypothetical protein	1422023	180
LMHCC_RS07080			hypothetical protein	1422199	291
LMHCC_RS07085			hypothetical protein	1422486	186
LMHCC_RS07090			hypothetical protein	1422668	456
LMHCC_RS07095			alkylphosphonate utilization operon protein PhnA	1423120	189
LMHCC_RS07105			hypothetical protein	1423479	399
LMHCC_RS07135			hypothetical protein	1427162	186
LMHCC_RS07140			hypothetical protein	1427350	243
LMHCC_RS07145			transcriptional regulator	1427614	192
LMHCC_RS07150			hypothetical protein	1427872	204
LMHCC_RS07155			transcriptional regulator	1428474	324
LMHCC_RS07160			toxin	1428814	453
LMHCC_RS07165			hypothetical protein	1429317	615
LMHCC_RS07170			integrase	1430063	1155
LMHCC_RS07325			cobalamin adenosyltransferase	1464231	567
LMHCC_RS07345		periplasmic cobalt binding component of the cobalt transport system;	cobalt ABC transporter substrate-binding protein CbiN	1467779	297
LMHCC_RS07355		catalyzes the formation of precorrin-3A from precorrin-2;	precorrin-2 C(20)-methyltransferase	1468803	711
LMHCC_RS07385	cbiF	catalyzes the formation of cobalt-precorrin-5 from cobalt-precorrin-4;	cobalt-precorrin-4 C(11)-methyltransferase	1474258	750
LMHCC_RS07390		catalyzes the methylation of either C-15 or C-5 in cobalt-precorrin-6Y to form cobalt-precorrin-7W; decarboxylating;	cobalt-precorrin-6Y C(15)-methyltransferase	1475013	570
LMHCC_RS07430			ethanolamine utilization protein EutQ	1481981	447
LMHCC_RS07445			ethanolamine utilization protein EutN	1484095	270
LMHCC_RS07505			Fis family transcriptional regulator	1494779	573
LMHCC_RS07515			propanediol utilization protein PduX	1497365	876
LMHCC_RS07610		ethanolamine utilization protein; involved in the degredation of ethanolamine;	carboxysome shell protein	1513788	288
LMHCC_RS07685			cell wall surface anchor protein	1523788	1458
LMHCC_RS07690			hypothetical protein	1525526	291
LMHCC_RS07765			membrane protein	1537137	339
LMHCC_RS07770			hypothetical protein	1537782	681
LMHCC_RS07775			hypothetical protein	1538522	600
LMHCC_RS07780			hypothetical protein	1539229	543
LMHCC_RS07785			hypothetical protein	1540320	960
LMHCC_RS07840		4-diphosphocytidyl-2C-methyl-D-erythritol synthase; MEP cytidylyltransferase; MCT; catalyzes the formation of 4-diphosphocytidyl-2-C-methyl-D-erythritol from CTP and 2-C-methyl-D-erythritol 4-phosphate; involved in isoprenoid and isopentenyl-PP biosynthesis; forms homodimers;	2-C-methyl-D-erythritol 4-phosphate cytidylyltransferase	1552496	714
LMHCC_RS08005			molybdopterin synthase sulfur carrier subunit	1592204	249
LMHCC_RS08015			molybdopterin-guanine dinucleotide biosynthesis protein MobB	1592855	486
LMHCC_RS08040			molybdenum cofactor guanylyltransferase	1596829	582
LMHCC_RS08120			glycine/betaine ABC transporter permease	1610973	849
LMHCC_RS08235			membrane protein	1633509	768
LMHCC_RS08260			ABC transporter permease	1639025	855
LMHCC_RS08495			hypothetical protein	1679771	993
LMHCC_RS08715			hypothetical protein	1720655	549
LMHCC_RS08765		binds to sigma-B preventing the formation of an RNA polymerase holoenzyme;	anti-sigma B factor RsbW	1728452	474
LMHCC_RS08825			hypothetical protein	1737600	483
LMHCC_RS08890			hypothetical protein	1749229	1476
LMHCC_RS08895			hypothetical protein	1750708	198
LMHCC_RS08900			hypothetical protein	1750909	291
LMHCC_RS08905			hypothetical protein	1751202	690
LMHCC_RS08940			sugar ABC transporter permease	1760341	834
LMHCC_RS09005			peptide ABC transporter ATP-binding protein	1771461	729
LMHCC_RS09155			hypothetical protein	1808772	429
LMHCC_RS09180			MerR family transcriptional regulator	1813162	372
LMHCC_RS09185			oxidoreductase	1813618	774
LMHCC_RS09190			cell wall surface anchor protein	1815368	1821
LMHCC_RS09195			resolvase	1817759	198
LMHCC_RS09200			resolvase	1817990	327
LMHCC_RS09205			hypothetical protein	1818346	1497
LMHCC_RS09405			membrane protein	1858459	753
LMHCC_RS09450			ABC transporter ATP-binding protein	1867052	906
LMHCC_RS09460			hypothetical protein	1868865	612
LMHCC_RS09465			Crp/Fnr family transcriptional regulator	1869557	681
LMHCC_RS09470			hydrolase	1870363	837
LMHCC_RS09475			hypothetical protein	1871295	297
LMHCC_RS09480			membrane protein	1871646	516
LMHCC_RS09485			transcriptional regulator	1872154	207
LMHCC_RS09490			membrane protein	1872357	288
LMHCC_RS09495			hypothetical protein	1872751	342
LMHCC_RS09500			hypothetical protein	1873156	300
LMHCC_RS09525			GntR family transcriptional regulator	1877527	378
LMHCC_RS09635			flagellar assembly protein FliH	1898027	693
LMHCC_RS09665			hypothetical protein	1902692	282
LMHCC_RS09780			chemotaxis protein MotB	1923957	828
LMHCC_RS09835			hypothetical protein	1933811	315
LMHCC_RS09840			motility gene repressor MogR	1934497	795
LMHCC_RS09880			ABC transporter permease	1941216	771
LMHCC_RS09915			hypothetical protein	1946160	375
LMHCC_RS09925			cell wall surface anchor protein	1947058	2490
LMHCC_RS09970			GNAT family acetyltransferase	1955218	537
LMHCC_RS10055			hypothetical protein	1973462	789
LMHCC_RS10100			GNAT family acetyltransferase	1984722	486
LMHCC_RS10215			hypothetical protein	2004399	591
LMHCC_RS10260			hypothetical protein	2012810	567
LMHCC_RS10370			methylated-DNA--protein-cysteine methyltransferase	2039283	297
LMHCC_RS10400	hisH	with HisF IGPS catalyzes the conversion of phosphoribulosyl-formimino-5-aminoimidazole-4-carboxamide ribonucleotide phosphate and glutamine to imidazole-glycerol phosphate, 5-aminoimidazol-4-carboxamide ribonucleotide, and glutamate in histidine biosynthesis; the HisH subunit provides the glutamine amidotransferase activity that produces the ammonia necessary to HisF for the synthesis of imidazol…	imidazole glycerol phosphate synthase subunit HisH	2044228	627
LMHCC_RS10410		catalyzes the conversion of 5-[(5-phospho-1-deoxyribulos-1-ylamino)methylideneamino]- 1-(5-phosphoribosyl)imidazole-4-carboxamideand glutamine to imidazole-glycerol phosphate, 5-aminoimidazol-4-carboxamideribonucleotide and glutamate; the HisF subunit acts as a cyclase;	imidazole glycerol phosphate synthase cyclase subunit	2045545	699
LMHCC_RS10450			peptide transporter	2052744	1509
LMHCC_RS10470			hypothetical protein	2057498	843
LMHCC_RS10475			cell surface protein	2058401	279
LMHCC_RS10480			hypothetical protein	2058699	2148
LMHCC_RS10535			peptidase M20	2070281	1176
LMHCC_RS10570			1,3-beta-glucan synthase regulator	2077916	432
LMHCC_RS10595			membrane protein	2084284	1476
LMHCC_RS10640			CRISPR-associated endonuclease Cas2	2096555	279
LMHCC_RS10645			maturase	2096838	243
LMHCC_RS10650			CRISPR-associated helicase/endonuclease Cas3	2097136	2184
LMHCC_RS10655			type I-B CRISPR-associated protein Cas5	2099537	633
LMHCC_RS10660			type I-B CRISPR-associated protein Cas7/Cst2/DevR	2100147	870
LMHCC_RS10665			type I-B CRISPR-associated protein Cas8b1/Cst1	2101006	1689
LMHCC_RS10670			CRISPR-associated endoribonuclease Cas6	2102710	723
LMHCC_RS10830			hypothetical protein	2131412	369
LMHCC_RS10835			hypothetical protein	2131859	525
LMHCC_RS10840			hypothetical protein	2132491	468
LMHCC_RS10845			hypothetical protein	2132969	1374
LMHCC_RS10850			hypothetical protein	2134339	369
LMHCC_RS10880			HD domain-containing protein	2139674	963
LMHCC_RS10885			transposase	2140716	267
LMHCC_RS10890			cell wall surface anchor protein	2141058	306
LMHCC_RS10895			hypothetical protein	2141391	486
LMHCC_RS10900			hypothetical protein	2141896	474
LMHCC_RS10905			membrane protein	2142435	2070
LMHCC_RS10910			transcriptional regulator	2144756	1539
LMHCC_RS10920			hypothetical protein	2148465	1101
LMHCC_RS10955			membrane protein	2157885	687
LMHCC_RS10965			hypothetical protein	2159554	549
LMHCC_RS10995			hypothetical protein	2166090	201
LMHCC_RS11000			hypothetical protein	2166310	471
LMHCC_RS11005			hypothetical protein	2166784	210
LMHCC_RS11035			hypothetical protein	2175101	390
LMHCC_RS11040			PBS lyase	2175536	687
LMHCC_RS11045			hypothetical protein	2176257	588
LMHCC_RS11050			hypothetical protein	2177094	264
LMHCC_RS11055			hypothetical protein	2177572	357
LMHCC_RS11060			hypothetical protein	2178567	555
LMHCC_RS11065			hypothetical protein	2179153	588
LMHCC_RS11070			hypothetical protein	2179861	690
LMHCC_RS11075			hypothetical protein	2180969	270
LMHCC_RS11080			wall-associated protein	2181301	6597
LMHCC_RS11095			LysR family transcriptional regulator	2189707	876
LMHCC_RS11100			hypothetical protein	2191010	432
LMHCC_RS11125			PTS sugar transporter	2196184	1938
LMHCC_RS11215			hypothetical protein	2212868	411
LMHCC_RS11330			hypothetical protein	2234266	387
LMHCC_RS11335			hypothetical protein	2234671	1509
LMHCC_RS11370			PTS cellobiose transporter subunit IIC	2239105	1335
LMHCC_RS11400			transcriptional regulator	2244530	948
LMHCC_RS11405			peptidase	2245575	621
LMHCC_RS11410			hypothetical protein	2246302	228
LMHCC_RS11540			hypothetical protein	2268330	1530
LMHCC_RS11555			hypothetical protein	2270862	639
LMHCC_RS11560			IspD protein	2271888	1971
LMHCC_RS11565		Derived by automated computational analysis using gene prediction method: GeneMarkS+.	IspD protein	2274119	483
LMHCC_RS11570			cell wall surface anchor protein	2275168	1902
LMHCC_RS11635			thiaminase II	2291166	675
LMHCC_RS11680			hypothetical protein	2301111	552
LMHCC_RS11685			hypothetical protein	2301762	582
LMHCC_RS11690			PTS sugar transporter subunit IIA	2302543	342
LMHCC_RS11805			anaerobic ribonucleoside-triphosphate reductase activating protein	2325638	552
LMHCC_RS11910			sucrose phosphorylase	2353901	1443
LMHCC_RS11915			alpha-glucosidase	2355344	1698
LMHCC_RS11920			sugar ABC transporter permease	2357056	831
LMHCC_RS11925			sugar ABC transporter permease	2357888	1338
LMHCC_RS11930			sugar ABC transporter substrate-binding protein	2359243	1227
LMHCC_RS11935			transcriptional regulator	2360607	996
LMHCC_RS11950			hypothetical protein	2363223	510
LMHCC_RS11975			transcriptional regulator	2366997	387
LMHCC_RS12055			2-C-methyl-D-erythritol 2,4-cyclodiphosphate synthase	2377966	474
LMHCC_RS12085			excinuclease Uvr	2385387	519
LMHCC_RS12090			hypothetical protein	2385918	459
LMHCC_RS12185			dihydroneopterin aldolase	2401069	375
LMHCC_RS12295			actin assembly-inducing protein	2423541	1797
LMHCC_RS12355			pur operon repressor	2438229	798
LMHCC_RS12380			ribonuclease M5	2442224	576
LMHCC_RS12465			hypothetical protein	2465139	273
LMHCC_RS12530			zinc ABC transporter ATP-binding protein	2479228	705
LMHCC_RS12560			hypothetical protein	2484234	444
LMHCC_RS12565			hypothetical protein	2484698	243
LMHCC_RS12635			hypothetical protein	2498390	423
LMHCC_RS12660			cAMP-binding protein	2501211	696
LMHCC_RS12685			multidrug ABC transporter ATP-binding protein	2504815	1743
LMHCC_RS12835			hypothetical protein	2544661	204
LMHCC_RS12840			hypothetical protein	2544896	189
LMHCC_RS12850			hypothetical protein	2545309	264
LMHCC_RS12855			hypothetical protein	2545621	420
LMHCC_RS12860			N-acetylmuramoyl-L-alanine amidase	2546064	927
LMHCC_RS12865			hypothetical protein	2546993	234
LMHCC_RS12870			holin	2547226	255
LMHCC_RS12875			hypothetical protein	2547490	411
LMHCC_RS12880		Derived by automated computational analysis using gene prediction method: GeneMarkS+.	hypothetical protein	2547902	222
LMHCC_RS12885			hypothetical protein	2548311	300
LMHCC_RS12890			hypothetical protein	2548610	771
LMHCC_RS12895			aspartate-semialdehyde dehydrogenase	2549383	1026
LMHCC_RS12900			hypothetical protein	2550408	909
LMHCC_RS12905			hypothetical protein	2551313	4395
LMHCC_RS12910			hypothetical protein	2555887	372
LMHCC_RS12915			plasmid partitioning protein	2556321	252
LMHCC_RS12920			tail protein	2556583	588
LMHCC_RS12925			hypothetical protein	2557186	426
LMHCC_RS12930		Derived by automated computational analysis using gene prediction method: GeneMarkS+.	hypothetical protein	2557598	402
LMHCC_RS12935			phage head-tail adaptor	2558001	339
LMHCC_RS12940			hypothetical protein	2558317	297
LMHCC_RS12945			phage capsid protein	2558751	1146
LMHCC_RS12950			serine protease	2559930	831
LMHCC_RS12955			phage portal protein	2560757	1209
LMHCC_RS12960			terminase	2561977	1647
LMHCC_RS12965			terminase	2563610	354
LMHCC_RS12970			hypothetical protein	2564086	309
LMHCC_RS12975			hypothetical protein	2564395	333
LMHCC_RS12980			hypothetical protein	2564865	543
LMHCC_RS12985			nucleotide pyrophosphohydrolase	2565407	336
LMHCC_RS12990			DEAD/DEAH box helicase	2565756	1380
LMHCC_RS12995			type VI secretion protein	2567147	279
LMHCC_RS13000			virulence-associated E family protein	2567731	2439
LMHCC_RS13005			hypothetical protein	2570203	183
LMHCC_RS13010			hypothetical protein	2570390	216
LMHCC_RS13015			hypothetical protein	2570602	435
LMHCC_RS13020			hypothetical protein	2571033	168
LMHCC_RS13030			hypothetical protein	2571398	372
LMHCC_RS13035			hypothetical protein	2571770	270
LMHCC_RS13040			hypothetical protein	2572039	387
LMHCC_RS13045			hypothetical protein	2572422	198
LMHCC_RS13050		Derived by automated computational analysis using gene prediction method: GeneMarkS+.	hypothetical protein	2572619	237
LMHCC_RS13055			hypothetical protein	2572871	225
LMHCC_RS13060			XRE family transcriptional regulator	2573108	1935
LMHCC_RS13065			hypothetical protein	2575039	582
LMHCC_RS13070			hypothetical protein	2575704	1182
LMHCC_RS13075			hypothetical protein	2576887	753
LMHCC_RS13080			hypothetical protein	2577636	216
LMHCC_RS13085			excisionase	2577848	231
LMHCC_RS13090			hypothetical protein	2578071	216
LMHCC_RS13100			hypothetical protein	2578427	258
LMHCC_RS13105			hypothetical protein	2578690	267
LMHCC_RS13110		Derived by automated computational analysis using gene prediction method: GeneMarkS+.	hypothetical protein	2578946	237
LMHCC_RS13115			hypothetical protein	2579223	186
LMHCC_RS13120			transcriptional regulator	2579409	204
LMHCC_RS13125			XRE family transcriptional regulator	2579884	336
LMHCC_RS13130			hypothetical protein	2580243	513
LMHCC_RS13135			hypothetical protein	2580775	549
LMHCC_RS13140			integrase	2581406	1179
LMHCC_RS13170			hypothetical protein	2586759	327
LMHCC_RS13175			hypothetical protein	2587101	870
LMHCC_RS13180			hypothetical protein	2588372	1989
LMHCC_RS13185			hypothetical protein	2590378	870
LMHCC_RS13190			cell division protein FtsK	2591273	4491
LMHCC_RS13205			hypothetical protein	2597263	516
LMHCC_RS13250			accessory gene regulator D	2609386	162
LMHCC_RS13350			PTS sorbose transporter subunit IIC	2628583	804
LMHCC_RS13385			cytochrome aa3 quinol oxidase subunit III	2634098	612
LMHCC_RS13405			diphosphomevalonate decarboxylase	2639207	972
LMHCC_RS13535			hypothetical protein	2668102	1950
LMHCC_RS13565			sugar ABC transporter permease	2675374	852
LMHCC_RS13625			phosphoserine aminotransferase	2686848	1092
LMHCC_RS13645			hypothetical protein	2690968	1071
LMHCC_RS13690			hypothetical protein	2702079	561
LMHCC_RS13710			hypothetical protein	2707512	1992
LMHCC_RS13715			hypothetical protein	2709507	963
LMHCC_RS13725			hypothetical protein	2711181	378
LMHCC_RS13735			hypothetical protein	2712196	393
LMHCC_RS13740			hypothetical protein	2712585	1284
LMHCC_RS13745			hypothetical protein	2713861	363
LMHCC_RS13790			RpiR family transcriptional regulator	2720821	807
LMHCC_RS13810			sporulation initiation inhibitor Soj	2724114	762
LMHCC_RS13875			hypothetical protein	2737356	216
LMHCC_RS13880			hypothetical protein	2737574	432
LMHCC_RS13895			bacteriocin immunity protein	2740314	2169
LMHCC_RS13900			ABC transporter ATP-binding protein	2742475	624
LMHCC_RS13905			hypothetical protein	2743095	186
LMHCC_RS13935			PTS cellobiose transporter subunit IIA	2749475	309
LMHCC_RS13995			hypothetical protein	2766108	447
LMHCC_RS14000			wall associated protein	2766575	2565
LMHCC_RS14005			sugar-binding protein	2769136	6669
LMHCC_RS14010			hypothetical protein	2775817	459
LMHCC_RS14015			hypothetical protein	2776929	537
LMHCC_RS14080			hypothetical protein	2791325	291
LMHCC_RS14195			cytochrome d ubiquinol oxidase subunit 2	2814707	1023
LMHCC_RS14325			hypothetical protein	2838391	810
LMHCC_RS14330			ATP-binding protein	2839200	1185
LMHCC_RS14555			hypothetical protein	2887528	720
LMHCC_RS14665			50S ribosomal protein L29	2905856	192
LMHCC_RS14780	cbiO	with CbiNQ forms the ABC transporter for cobalt import; Bacillus spp. have two adjacent copies of this gene;	energy-coupling factor transporter ATPase	2918770	840
LMHCC_RS14810			integrase	2923135	1194
LMHCC_RS14815			hypothetical protein	2924396	876
LMHCC_RS14820			hypothetical protein	2925333	606
LMHCC_RS14825			hypothetical protein	2925993	168
LMHCC_RS14830			transcriptional regulator	2926316	477
LMHCC_RS14835			transcriptional regulator	2926954	234
LMHCC_RS14840			hypothetical protein	2927208	267
LMHCC_RS14845			hypothetical protein	2927698	195
LMHCC_RS14850			hypothetical protein	2927904	282
LMHCC_RS14855			hypothetical protein	2928214	276
LMHCC_RS14860			antirepressor	2928501	789
LMHCC_RS14865			hypothetical protein	2929415	534
LMHCC_RS14870			hypothetical protein	2929973	291
LMHCC_RS14875			hypothetical protein	2930279	189
LMHCC_RS14880			hypothetical protein	2930724	936
LMHCC_RS14885			hypothetical protein	2931659	816
LMHCC_RS14890			replication protein DnaD	2932495	921
LMHCC_RS14925			hypothetical protein	2936169	390
LMHCC_RS14935			hypothetical protein	2936729	462
LMHCC_RS14940			hypothetical protein	2937187	384
LMHCC_RS14945			hypothetical protein	2937592	201
LMHCC_RS14950			hypothetical protein	2937789	201
LMHCC_RS14955			RNA-binding protein	2937982	228
LMHCC_RS14960			hypothetical protein	2938221	402
LMHCC_RS14965			single-stranded DNA-binding protein	2938619	480
LMHCC_RS14970			HNH endonuclease	2939114	543
LMHCC_RS14975			hypothetical protein	2939674	183
LMHCC_RS14980			hypothetical protein	2939801	405
LMHCC_RS14985			hypothetical protein	2940209	384
LMHCC_RS14990			hypothetical protein	2940721	165
LMHCC_RS14995			hypothetical protein	2940904	435
LMHCC_RS15000			hypothetical protein	2941912	300
LMHCC_RS15005			phage terminase small subunit	2942250	543
LMHCC_RS15010			terminase	2942761	1332
LMHCC_RS15015			portal protein	2944105	1770
LMHCC_RS15020			hypothetical protein	2945875	1140
LMHCC_RS15025			scaffold protein	2947093	591
LMHCC_RS15030			coat protein	2947683	1002
LMHCC_RS15035			hypothetical protein	2948703	396
LMHCC_RS15040			hypothetical protein	2949098	363
LMHCC_RS15045			hypothetical protein	2949460	339
LMHCC_RS15050			hypothetical protein	2949798	408
LMHCC_RS15055			tail protein	2950208	438
LMHCC_RS15060			hypothetical protein	2950668	240
LMHCC_RS15065			hypothetical protein	2950962	423
LMHCC_RS15070			hypothetical protein	2951390	600
LMHCC_RS15075			tail tape measure protein	2952000	5367
LMHCC_RS15080			hypothetical protein	2957363	828
LMHCC_RS15085			hypothetical protein	2958205	1023
LMHCC_RS15090			hypothetical protein	2959228	1026
LMHCC_RS15095			hypothetical protein	2960250	1086
LMHCC_RS15100			hypothetical protein	2961332	279
LMHCC_RS15105			hypothetical protein	2961615	159
LMHCC_RS15110			hypothetical protein	2961810	444
LMHCC_RS15115			hypothetical protein	2962232	405
LMHCC_RS15120			holin	2962657	261
LMHCC_RS15125			hypothetical protein	2962910	945
LMHCC_RS15130			hypothetical protein	2963873	435
